# Supplementary material for: Differential adenine methylation analysis reveals increased variability in 6mA in the absence of methyl-directed mismatch repair
Source: mBio. 2023 Oct 5;14(5):e01289-23. doi: 10.1128/mbio.01289-23 (PMC10653831; doi:10.1128/mbio.01289-23)
Supplement: Data Set S1 — Methylation data for the three ancestor replicates called with all 4 methylation calling software packages. [file mbio.01289-23-s0001.xlsx]

## Sheet: Key
Dataset S1: Raw methylation values of E. coli K-12 as determined by four different methylation calling programs.
Key for Dataset S1
Position		Nucleotide position in E. coli K-12 MG1655 genome
Stand		Strand containing a potentially methylated adenine
Coverage
	DS_Coverage	Total read coverage from DeepSignal
	mC_Coverage	Total read coverage from mCaller
	Mg_Coverage	Total read coverage from Megalodon
	Tm_Coverage	Total read coverage from Tombo
Methylation %
	DS_MethylPercent	Percent of total read coverage containing a methylated adenine from DeepSignal
	mC_MethylPercent	Percent of total read coverage containing a methylated adenine from mCaller
	Mg_MethylPercent	Percent of total read coverage containing a methylated adenine from Megalodon
	Tm_MethylPercent	Percent of total read coverage containing a methylated adenine from Tombo

## Sheet: Dataset S1
Position	Strand	DS_Coverage_WT1	DS_Coverage_WT2	DS_Coverage_WT3	mC_Coverage_WT1	mC_Coverage_WT2	mC_Coverage_WT3	Mg_Coverage_WT1	Mg_Coverage_WT2	Mg_Coverage_WT3	Tm_Coverage_WT1	Tm_Coverage_WT2	Tm_Coverage_WT3	DS_MethylPercent_WT1	DS_MethylPercent_WT2	DS_MethylPercent_WT3	mC_MethylPercent_WT1	mC_MethylPercent_WT2	mC_MethylPercent_WT3	Mg_MethylPercent_WT1	Mg_MethylPercent_WT2	Mg_MethylPercent_WT3	Tm_MethylPercent_WT1	Tm_MethylPercent_WT2	Tm_MethylPercent_WT3
620	Plus	17	37	37	17	37	38	22	43	49	17	37	37	0.706	0.676	0.649	0.882353	0.702703	0.894737	1	0.9535	1	1	0.8333	1
621	Minus	37	43	37	33	35	30	35	41	35	37	43	37	0.946	0.977	1	0.818182	0.8	0.7	0.9429	0.9756	0.9714	0.9167	0.8889	1
727	Plus	19	39	36	23	39	46	19	42	47	19	39	36	0.737	0.641	0.722	0.782609	0.846154	0.76087	0.8947	0.881	0.9574	1	1	1
728	Minus	39	45	37	30	31	30	36	43	35	39	45	37	1	0.978	0.973	0.9	0.967742	0.866667	1	0.9767	1	0.9524	1	1
782	Plus	19	39	37	16	32	33	22	45	48	19	39	37	0.684	0.692	0.784	0.9375	0.84375	0.848485	1	0.9111	1	1	1	1
783	Minus	40	45	38	36	37	33	37	43	37	40	45	38	0.975	0.889	1	0.833333	0.810811	0.878788	1	0.9535	1	1	0.9474	1
881	Plus	19	39	37	20	37	32	24	45	49	19	39	37	0.737	0.615	0.622	0.65	0.891892	0.9375	0.9583	0.9778	0.9592	1	1	1
882	Minus	43	45	41	39	33	31	39	42	39	43	45	41	0.977	0.978	1	0.846154	0.878788	0.870968	0.9744	0.9762	1	0.9412	1	1
1168	Plus	19	40	39	18	38	38	23	44	50	19	40	39	0.737	0.65	0.641	0.833333	0.842105	0.921053	0.913	0.9091	0.94	1	1	0.9333
1169	Minus	43	47	43	37	40	34	39	47	34	43	47	43	0.86	0.809	0.814	0.837838	0.9	0.882353	0.9487	0.9574	1	0.9444	1	0.9
1570	Plus	22	46	43	20	36	42	24	49	55	22	46	43	0.5	0.63	0.721	1	0.916667	1	1	1	0.9636	0.8889	0.9444	0.9474
1571	Minus	46	50	42	37	41	32	45	50	39	46	50	42	0.804	0.96	0.833	0.891892	0.95122	0.90625	0.9778	0.98	1	1	1	1
1635	Plus	24	48	44	27	50	38	25	53	51	24	48	44	0.667	0.375	0.591	0.777778	0.64	0.736842	1	1	0.9804	0.875	0.8182	0.8889
1636	Minus	46	52	42	41	40	30	44	50	37	46	52	42	0.609	0.673	0.643	0.97561	0.95	1	1	0.94	0.9459	0.9697	1	1
1724	Plus	24	48	46	22	42	37	26	53	57	24	48	46	0.833	0.771	0.804	0.681818	0.809524	0.891892	0.9615	0.9811	0.9649	1	1	1
1725	Minus	48	55	42	36	44	35	44	51	37	48	55	42	0.438	0.473	0.476	0.611111	0.636364	0.628571	1	1	1	1	1	0.9
2021	Plus	25	47	43	24	45	42	27	53	56	25	47	43	0.48	0.511	0.465	0.75	0.822222	0.809524	1	0.9623	1	1	0.9375	1
2022	Minus	51	61	40	40	47	31	50	58	39	51	61	40	0.941	0.951	0.975	0.925	0.893617	0.903226	0.96	1	1	1	0.95	1
2354	Plus	29	48	52	21	42	47	29	53	63	29	48	52	0.31	0.312	0.192	0.619048	0.714286	0.659574	1	0.9811	0.9206	1	1	1
2355	Minus	48	61	43	38	50	37	47	58	40	48	61	43	0.792	0.803	0.837	1	0.94	0.972973	1	1	0.95	1	1	1
2516	Plus	25	48	52	20	26	36	28	52	62	25	48	52	0.32	0.396	0.5	0.75	0.769231	0.75	0.9643	1	0.9355	1	1	0.9444
2517	Minus	51	61	46	39	51	43	49	61	44	51	61	46	0.843	0.918	0.957	0.897436	0.882353	0.860465	0.9592	1	1	0.9737	1	1
2633	Plus	24	47	52	21	36	52	29	53	65	24	47	52	0.5	0.447	0.5	0.904762	0.944444	0.865385	0.931	0.9623	0.9692	1	0.9412	1
2634	Minus	52	60	46	36	45	33	46	54	42	52	60	46	0.712	0.817	0.761	0.388889	0.577778	0.515152	0.9783	0.9815	0.9524	0.625	0.9286	0.5
2762	Plus	25	48	56	19	37	53	27	52	66	25	48	56	0.8	0.646	0.714	0.736842	0.702703	0.641509	0.9259	0.8654	0.9242	1	0.75	0.6667
2763	Minus	49	56	46	42	48	37	46	55	43	49	56	46	0.898	0.911	0.935	0.880952	0.895833	0.918919	0.913	0.9636	0.9767	0.9565	1	1
3074	Plus	30	53	54	16	37	50	31	59	65	30	53	54	0.467	0.604	0.611	0.9375	0.864865	0.94	0.9677	0.8983	1	1	0.9444	1
3075	Minus	49	59	47	38	44	36	49	52	45	49	59	47	0.959	0.932	0.894	0.947368	0.954545	0.944444	1	0.9038	0.9778	1	1	1
3263	Plus	31	55	60	24	46	56	31	62	71	31	55	60	0.774	0.636	0.783	0.958333	0.913043	0.946429	1	0.9839	1	1	0.963	1
3264	Minus	51	58	50	41	46	38	48	52	43	51	58	50	0.941	0.966	0.96	0.902439	0.76087	0.842105	0.9792	0.9808	1	1	1	1
3756	Plus	32	53	55	29	43	50	32	57	62	32	53	55	0.219	0.283	0.218	1	0.976744	0.98	0.9062	0.8421	0.871	0.9474	0.9412	1
3757	Minus	52	59	52	41	44	40	51	59	49	52	59	52	0.808	0.881	0.673	0.585366	0.477273	0.625	0.8824	0.9831	0.9184	0.8667	0.8125	0.375
3905	Plus	33	54	57	31	38	49	35	58	62	33	54	57	0.364	0.278	0.298	0.774194	0.894737	0.938776	0.9143	0.9483	0.9194	1	1	0.973
3906	Minus	51	59	51	39	41	38	48	57	49	51	59	51	0.882	0.949	0.941	0.846154	0.829268	0.789474	0.9583	0.9825	1	0.9706	0.9773	0.973
4821	Plus	36	52	65	31	48	58	39	59	74	36	52	65	0.722	0.615	0.569	0.516129	0.5625	0.551724	1	0.9661	0.9865	0.8	0.9286	1
4822	Minus	53	64	58	39	53	53	50	63	53	53	64	58	0.868	0.906	0.966	0.74359	0.716981	0.754717	0.98	1	0.9623	1	1	1
4917	Plus	35	55	67	31	50	65	37	61	75	35	55	67	0.771	0.782	0.896	0.806452	0.86	0.876923	0.973	0.9672	0.9733	1	1	0.92
4918	Minus	54	67	59	41	47	44	48	61	54	54	67	59	0.907	0.94	0.915	1	0.914894	0.840909	0.9792	0.9836	0.963	1	1	1
5346	Plus	40	60	69	35	53	68	43	62	70	40	60	69	0.925	0.933	0.884	0.428571	0.603774	0.573529	0.9767	0.9839	0.9714	1	1	1
5347	Minus	55	63	57	37	46	50	53	59	54	55	63	57	0.727	0.81	0.877	0.891892	0.804348	0.8	0.9245	0.9661	1	0.9583	0.9615	0.9565
5490	Plus	41	60	64	35	49	56	43	64	71	41	60	64	0.878	0.95	0.938	0.657143	0.77551	0.767857	0.907	0.9375	0.9296	1	1	1
5491	Minus	52	63	58	38	45	42	52	61	56	52	63	58	0.769	0.603	0.655	0.921053	0.911111	0.952381	0.9808	0.9672	0.9821	1	1	1
5852	Plus	46	52	68	39	44	65	48	53	74	46	52	68	0.783	0.846	0.676	0.897436	0.909091	0.830769	0.9583	1	0.973	1	1	0.9231
5853	Minus	55	60	60	40	41	41	53	60	55	55	60	60	0.909	0.95	0.933	0.925	0.95122	0.95122	0.9245	0.95	0.9818	1	1	1
6034	Plus	46	53	66	36	49	58	45	53	69	46	53	66	0.739	0.755	0.788	0.555556	0.653061	0.551724	0.8889	0.8868	0.942	1	1	1
6035	Minus	56	62	59	47	41	47	46	60	55	56	62	59	0.696	0.726	0.763	0.893617	0.853659	0.893617	0.9783	0.9	1	1	0.973	0.9459
6062	Plus	45	53	66	41	42	56	47	53	62	45	53	66	0.756	0.66	0.742	0.658537	0.809524	0.714286	0.9787	0.9811	1	0.9375	0.92	0.9444
6063	Minus	57	62	59	49	48	48	51	57	55	57	62	59	0.86	0.823	0.932	0.897959	0.833333	0.8125	0.9804	1	0.9818	1	0.9545	0.9688
6356	Plus	44	52	65	41	44	56	47	57	73	44	52	65	0.955	0.731	0.892	0.853659	0.863636	0.892857	1	1	0.9726	1	0.9524	1
6357	Minus	54	60	58	39	44	50	52	58	59	54	60	58	0.5	0.483	0.431	0.615385	0.590909	0.58	0.9615	1	0.9831	1	0.8571	1
6515	Plus	44	52	63	40	48	58	43	56	70	44	52	63	0.705	0.712	0.714	0.85	0.708333	0.689655	0.9767	0.9821	0.9857	1	0.8571	1
6516	Minus	54	65	60	33	29	43	50	57	54	54	65	60	0.981	0.985	1	0.939394	0.896552	0.906977	0.94	0.8772	0.963	1	1	1
6598	Plus	41	52	62	35	47	58	44	58	71	41	52	62	0.561	0.577	0.548	0.714286	0.595745	0.706897	0.9773	0.9655	0.9718	1	0.9375	0.963
6599	Minus	57	65	60	47	45	53	49	59	58	57	65	60	0.842	0.892	0.9	0.787234	0.733333	0.830189	0.9796	0.9661	0.9483	1	1	1
6788	Plus	41	56	62	32	44	48	42	58	70	41	56	62	0.902	0.857	0.855	0.96875	0.954545	0.958333	1	0.9655	0.9857	1	1	1
6789	Minus	55	64	60	42	47	53	50	63	56	55	64	60	0.873	0.984	0.95	0.428571	0.531915	0.660377	0.98	1	0.9643	0.6923	0.8	0.625
6803	Plus	41	56	62	34	44	51	41	58	67	41	56	62	0.927	0.893	0.887	0.941176	0.886364	0.901961	0.9756	0.9483	0.9403	1	1	1
6804	Minus	54	64	59	37	45	50	52	61	56	54	64	59	0.833	0.703	0.864	0.810811	0.755556	0.76	1	0.9672	1	1	0.931	0.9722
7917	Plus	39	60	64	26	38	36	41	61	64	39	60	64	1	0.983	0.969	0.923077	0.973684	0.888889	0.9268	0.918	0.9375	1	1	0.9429
7918	Minus	54	60	72	41	44	60	50	59	62	54	60	72	0.907	0.933	0.944	0.829268	0.886364	0.783333	0.96	0.9831	0.9839	1	0.9615	1
8431	Plus	39	58	63	27	35	41	41	63	66	39	58	63	0.949	0.862	0.873	0.925926	0.971429	1	1	0.9683	0.9848	1	1	1
8432	Minus	56	58	68	37	38	53	56	55	65	56	58	68	0.946	0.914	0.912	0.837838	0.894737	0.773585	0.9643	1	1	1	1	1
8445	Plus	39	58	63	36	57	54	39	62	61	39	58	63	0.846	0.828	0.746	0.638889	0.561404	0.555556	0.9744	0.9355	0.9508	1	1	0.9474
8446	Minus	56	57	68	34	34	43	53	54	64	56	57	68	0.804	0.719	0.794	0.794118	0.852941	0.837209	0.9623	0.9815	1	1	1	1
8583	Plus	37	58	63	24	50	50	41	62	62	37	58	63	0.703	0.724	0.746	0.916667	0.88	0.96	0.9512	0.9839	0.9839	1	1	1
8584	Minus	54	60	65	44	37	53	53	55	62	54	60	65	0.944	0.9	0.923	0.818182	0.648649	0.792453	1	0.9818	0.9839	1	1	0.9167
8617	Plus	36	57	62	31	46	57	40	60	64	36	57	62	0.889	0.737	0.952	0.741935	0.782609	0.631579	0.975	0.95	0.9844	1	0.9583	1
8618	Minus	53	60	64	47	42	52	53	55	59	53	60	64	0.887	0.867	0.906	0.744681	0.785714	0.846154	0.9811	1	0.9661	0.6667	0.8889	0.8636
8628	Plus	36	57	62	28	50	57	41	64	64	36	57	62	0.861	0.789	0.855	0.821429	0.82	0.842105	1	0.9531	0.9531	1	1	1
8629	Minus	53	60	64	42	38	55	51	58	62	53	60	64	0.925	0.933	0.922	0.833333	0.763158	0.781818	0.9216	0.9655	0.9677	1	1	0.9583
8760	Plus	36	59	61	24	41	32	42	63	68	36	59	61	0.917	0.847	0.885	0.833333	0.682927	0.75	1	0.9683	0.8971	1	1	1
8761	Minus	53	60	62	41	41	52	49	56	60	53	60	62	0.906	0.933	0.968	0.853659	0.97561	1	0.9796	0.9464	1	1	1	1
8836	Plus	37	60	63	34	51	57	42	64	68	37	60	63	0.946	0.917	0.968	0.852941	0.960784	0.947368	0.9762	0.9688	0.9706	1	1	0.9783
8837	Minus	51	57	64	37	32	55	51	54	59	51	57	64	0.784	0.684	0.797	0.783784	0.71875	0.763636	0.9608	0.9815	0.9661	1	0.96	0.9333
9100	Plus	39	64	61	35	56	52	42	69	63	39	64	61	0.744	0.625	0.623	0.828571	0.910714	0.865385	0.9762	0.9855	0.9365	1	0.98	0.98
9101	Minus	49	57	63	41	41	53	48	54	60	49	57	63	0.939	0.947	0.984	0.97561	0.926829	0.981132	0.9583	1	1	0.9091	0.9615	1
9174	Plus	40	64	61	25	50	50	41	70	61	40	64	61	0.95	0.938	0.951	0.96	0.96	0.88	1	0.9857	0.9672	1	1	1
9175	Minus	48	56	66	36	31	51	47	55	55	48	56	66	0.979	0.982	0.97	0.805556	0.806452	0.705882	0.9574	0.9273	0.9273	1	1	1
9181	Plus	39	64	61	28	58	49	41	70	61	39	64	61	0.949	0.922	0.869	0.928571	0.87931	0.877551	0.9512	0.9857	0.9672	1	1	0.8571
9182	Minus	48	56	66	37	37	59	44	55	57	48	56	66	0.938	0.964	0.955	0.864865	1	0.966102	0.9318	0.9818	0.9825	1	1	0.9556
9343	Plus	40	68	58	37	60	52	40	72	57	40	68	58	0.95	0.912	0.914	0.405405	0.55	0.461538	1	1	1	1	1	0.8182
9344	Minus	49	55	67	38	41	53	44	53	59	49	55	67	0.796	0.764	0.776	0.815789	0.804878	0.886792	0.9318	0.9434	0.9831	0.9333	0.9583	0.9667
9462	Plus	44	70	60	39	55	45	43	74	60	44	70	60	0.955	0.914	0.9	0.897436	0.890909	0.866667	1	1	0.9667	1	1	1
9463	Minus	51	52	65	37	34	52	47	52	61	51	52	65	0.686	0.769	0.662	0.783784	0.764706	0.769231	0.9787	1	0.9836	0.9444	1	1
9621	Plus	43	73	59	34	60	45	45	75	61	43	73	59	0.814	0.74	0.729	0.941176	0.95	1	0.9556	0.9467	0.9344	1	0.9796	0.9744
9622	Minus	53	52	66	41	37	52	48	51	65	53	52	66	0.906	0.942	0.939	0.780488	0.702703	0.711538	0.9792	0.9804	0.9538	1	1	1
9648	Plus	43	73	59	35	49	41	47	74	62	43	73	59	0.744	0.74	0.763	0.742857	0.836735	0.804878	0.9574	0.973	0.9839	0.96	1	1
9649	Minus	52	52	66	37	33	54	47	51	67	52	52	66	0.846	0.904	0.803	0.945946	0.939394	0.833333	1	0.9804	0.9254	0.95	1	0.9688
9690	Plus	43	72	58	34	54	46	46	77	58	43	72	58	0.744	0.847	0.862	0.882353	0.907407	0.891304	0.9348	0.9481	0.9655	0.9565	0.9643	1
9691	Minus	53	52	69	48	41	60	49	52	65	53	52	69	0.83	0.942	0.928	0.916667	0.97561	0.966667	1	1	0.9846	1	1	1
9916	Plus	43	70	58	44	70	52	43	76	61	43	70	58	0.837	0.829	0.828	0.931818	0.9	0.961538	0.9535	0.9605	0.9344	1	1	0.9756
9917	Minus	53	53	71	39	36	48	47	51	69	53	53	71	0.962	1	1	0.897436	0.916667	0.958333	0.9574	0.9608	0.942	1	1	1
10019	Plus	43	72	60	33	62	51	44	76	61	43	72	60	0.907	0.889	0.95	0.878788	0.741935	0.862745	0.9091	0.9605	0.9508	1	1	1
10020	Minus	53	56	73	43	35	59	50	51	69	53	56	73	0.792	0.75	0.822	0.697674	0.685714	0.694915	0.98	0.9804	1	0.8571	1	1
10076	Plus	44	75	62	36	67	55	44	77	64	44	75	62	0.955	0.96	0.984	0.916667	0.940299	0.909091	0.8864	0.961	0.9844	1	1	1
10077	Minus	52	55	75	40	36	50	50	55	70	52	55	75	0.885	0.945	0.907	0.775	0.777778	0.64	0.94	1	1	0.9286	0.8235	0.9048
10601	Plus	47	78	63	29	50	44	46	74	52	47	78	63	0.936	0.897	0.937	0.724138	0.64	0.704545	1	0.9324	0.9231	1	0.95	0.9444
10602	Minus	55	54	74	42	29	42	51	53	69	55	54	74	0.818	0.796	0.838	0.97619	0.896552	0.880952	0.9608	0.9811	0.9565	1	1	1
11327	Plus	50	75	63	48	70	49	49	76	61	50	75	63	1	0.947	0.889	0.833333	0.842857	0.693878	0.9388	0.9737	0.9344	0.9412	0.9655	0.9091
11328	Minus	57	61	80	46	43	62	52	50	69	57	61	80	0.93	0.934	0.825	0.891304	0.860465	0.709677	0.9615	0.9	0.8986	1	1	0.9677
11494	Plus	49	74	59	41	63	48	45	77	60	49	74	59	0.449	0.595	0.559	0.512195	0.539683	0.479167	0.9556	0.9091	0.8833	1	0.9444	0.963
11495	Minus	58	58	80	51	44	59	55	55	76	58	58	80	0.897	0.948	0.9	0.823529	0.886364	0.830508	1	0.9455	0.9605	1	1	0.9333
11664	Plus	48	73	60	46	61	50	53	78	55	48	73	60	0.917	0.767	0.833	0.891304	0.885246	0.94	0.9811	0.9103	1	1	0.9722	1
11665	Minus	60	57	77	41	29	56	54	52	75	60	57	77	0.883	0.86	0.987	0.902439	0.965517	0.928571	0.9815	0.9615	1	1	0.9677	0.9545
12260	Plus	47	73	60	35	48	36	49	77	60	47	73	60	0.957	0.932	0.967	0.971429	0.979167	0.916667	0.9388	0.8961	0.8833	1	0.9846	1
12261	Minus	64	59	71	51	38	52	56	55	66	64	59	71	0.859	0.78	0.789	0.901961	0.815789	0.730769	0.9107	0.8364	0.8636	1	0.8636	0.9474
12871	Plus	50	74	65	40	46	40	55	77	64	50	74	65	0.92	0.905	0.908	0.925	0.826087	0.975	0.9636	0.987	0.9531	1	1	1
12872	Minus	62	53	74	50	41	54	57	51	69	62	53	74	0.903	0.849	0.811	0.76	0.756098	0.611111	0.9649	1	0.9565	1	1	0.9474
12902	Plus	50	73	65	45	64	58	54	74	67	50	73	65	0.98	0.973	0.938	0.911111	0.890625	0.87931	1	0.9865	0.9701	1	1	1
12903	Minus	62	53	74	40	27	45	58	49	70	62	53	74	0.532	0.66	0.608	0.725	0.814815	0.8	0.9655	0.9796	0.9286	1	1	0.95
12926	Plus	51	73	65	29	33	39	54	76	64	51	73	65	0.961	0.877	0.846	1	0.909091	0.923077	1	1	1	1	1	0.9783
12927	Minus	62	53	73	50	38	58	59	48	70	62	53	73	0.935	0.925	0.863	0.78	0.710526	0.775862	1	0.9792	0.9857	0.9697	1	0.9655
13094	Plus	50	71	63	44	63	55	49	77	63	50	71	63	0.86	0.944	0.921	0.840909	0.825397	0.781818	0.9388	0.974	0.9524	1	1	0.9714
13095	Minus	60	54	74	44	36	55	55	48	70	60	54	74	0.85	0.796	0.878	0.977273	0.861111	0.872727	0.9636	0.9167	0.9571	0.931	0.931	0.9677
13396	Plus	48	71	57	47	61	45	50	73	60	48	71	57	0.958	0.93	0.965	0.829787	0.934426	0.888889	0.98	1	0.9667	1	1	0.9444
13397	Minus	65	53	76	54	41	65	60	49	72	65	53	76	0.954	0.925	0.882	0.814815	0.756098	0.723077	0.9667	0.9592	0.9722	1	0.8462	0.8571
13576	Plus	49	69	64	39	57	56	50	72	58	49	69	64	0.796	0.71	0.812	0.897436	0.842105	0.875	0.9	0.9444	0.9655	1	0.9677	1
13577	Minus	63	51	77	48	38	60	57	50	70	63	51	77	0.921	0.922	0.922	0.729167	0.763158	0.633333	0.9649	0.96	0.9571	0.625	0.6667	0.7778
13657	Plus	47	69	60	47	59	48	49	70	58	47	69	60	0.574	0.58	0.633	0.87234	0.830508	0.875	0.9592	0.9429	0.9138	1	1	1
13658	Minus	61	51	75	45	35	52	59	50	74	61	51	75	0.377	0.51	0.467	0.866667	0.714286	0.75	0.9661	1	0.9189	0.96	1	1
14315	Plus	50	67	61	34	46	38	51	68	61	50	67	61	0.8	0.791	0.803	0.941176	0.934783	0.973684	0.9412	0.9118	0.9672	1	1	1
14316	Minus	61	51	80	46	36	64	55	47	76	61	51	80	0.672	0.471	0.6	0.76087	0.666667	0.734375	0.9455	0.8723	0.9737	1	1	1
14367	Plus	49	67	61	43	54	50	51	69	60	49	67	61	0.898	0.896	0.902	0.697674	0.777778	0.48	0.9804	0.9855	0.9667	1	1	0.9231
14368	Minus	60	51	77	45	38	58	54	48	76	60	51	77	0.967	0.902	0.961	0.866667	0.921053	0.948276	0.963	1	0.9868	1	1	1
14573	Plus	48	65	60	46	53	47	50	68	61	48	65	60	0.938	0.877	0.85	0.913043	0.981132	0.829787	1	0.9853	0.9672	1	1	1
14574	Minus	56	51	77	34	31	50	55	45	74	56	51	77	0.518	0.392	0.61	0.764706	0.774194	0.8	0.9091	0.9778	0.973	0.8421	0.75	0.9286
14744	Plus	50	66	63	38	46	46	48	68	62	50	66	63	0.92	0.97	0.905	1	0.978261	0.956522	0.9583	0.9853	0.9032	1	1	1
14745	Minus	56	50	78	48	37	64	54	48	74	56	50	78	1	1	0.987	0.5625	0.594595	0.65625	1	1	0.9595	1	1	1
14751	Plus	50	66	64	40	42	42	46	65	60	50	66	64	0.88	0.985	0.922	0.9	0.857143	0.97619	0.9565	1	0.9	1	1	1
14752	Minus	57	49	77	45	33	61	52	47	71	57	49	77	1	1	0.987	0.866667	0.787879	0.770492	0.9231	0.9362	0.9718	0.9412	0.9231	0.7407
14895	Plus	50	66	63	25	32	43	48	70	60	50	66	63	0.88	0.818	0.905	0.84	0.90625	0.953488	1	0.9429	0.95	1	1	1
14896	Minus	58	48	78	49	37	63	54	47	71	58	48	78	0.879	0.917	0.885	0.979592	0.945946	0.920635	0.9815	1	0.9718	1	1	1
14972	Plus	49	65	61	43	48	47	48	69	63	49	65	61	0.633	0.554	0.705	0.790698	0.9375	0.87234	1	0.942	0.9365	1	1	1
14973	Minus	57	49	75	43	30	57	51	48	73	57	49	75	0.246	0.286	0.347	0.55814	0.5	0.526316	0.9804	0.9792	0.9726	1	1	1
15382	Plus	48	68	63	38	54	51	45	65	57	48	68	63	0.833	0.868	0.841	0.736842	0.814815	0.705882	0.9333	0.9538	0.9474	0.9524	0.9706	1
15383	Minus	55	47	72	45	33	57	53	40	59	55	47	72	0.382	0.404	0.361	0.577778	0.545455	0.473684	0.8868	0.875	0.9831	1	0.8667	0.96
15851	Plus	53	69	71	55	66	82	54	69	72	53	69	71	0.698	0.696	0.563	0.636364	0.80303	0.756098	1	0.971	1	1	1	1
15852	Minus	57	46	79	65	41	89	56	40	74	57	46	79	0.86	0.783	0.759	0.892308	0.829268	0.876404	1	0.975	0.9865	1	1	1
16539	Plus	54	65	75	59	68	90	50	64	73	54	65	75	0.833	0.862	0.867	0.864407	0.852941	0.822222	0.96	0.9531	0.9726	0.92	0.9688	1
16540	Minus	59	47	78	62	47	90	57	38	76	59	47	78	1	0.979	0.936	0.725806	0.765957	0.677778	1	0.9474	0.8684	0.9545	0.9412	0.96
16731	Plus	49	64	74	40	46	51	50	64	75	49	64	74	0.959	0.922	0.973	0.75	0.847826	0.882353	1	0.9531	1	1	0.8571	0.8421
16732	Minus	59	44	73	38	33	53	56	44	70	59	44	73	0.593	0.568	0.521	0.815789	0.818182	0.811321	0.9286	0.9773	0.9143	1	0.963	0.9773
16869	Plus	50	64	72	28	35	53	50	59	74	50	64	72	0.96	0.891	0.931	0.928571	0.885714	0.90566	0.96	0.9322	0.9595	1	1	1
16870	Minus	57	44	70	46	35	54	54	42	64	57	44	70	0.614	0.636	0.571	0.76087	0.6	0.777778	0.9074	1	0.9531	1	1	0.95
17461	Plus	42	67	71	24	42	53	38	63	69	42	67	71	0.714	0.881	0.859	0.916667	0.904762	0.849057	0.9211	0.9841	0.971	1	1	1
17462	Minus	57	46	74	50	39	64	51	36	58	57	46	74	0.947	0.957	0.865	0.5	0.589744	0.46875	0.8235	0.8889	0.7241	0.8824	0.9091	1
17746	Plus	47	64	68	35	49	56	46	65	63	47	64	68	0.745	0.688	0.706	0.857143	0.857143	0.892857	0.9565	0.9385	0.9683	1	1	1
17747	Minus	57	46	77	30	26	38	54	42	73	57	46	77	0.982	0.87	0.922	0.9	0.923077	0.947368	1	0.9524	0.9315	1	0.973	1
17844	Plus	47	63	64	37	52	46	45	63	63	47	63	64	0.979	0.889	0.891	0.837838	0.846154	0.804348	1	0.9841	0.9841	1	0.9767	1
17845	Minus	57	44	78	50	35	64	56	42	74	57	44	78	0.947	0.909	0.91	0.72	0.8	0.8125	0.9821	1	0.9865	1	0.9333	0.8214
17870	Plus	46	63	64	24	45	45	43	65	63	46	63	64	0.935	0.921	0.938	0.625	0.688889	0.733333	0.9302	0.9538	0.9841	0.9697	0.9744	1
17871	Minus	57	44	79	44	31	64	54	42	74	57	44	79	0.93	0.932	0.924	0.75	0.806452	0.796875	0.9815	0.9524	1	0.9762	0.9524	0.9545
17948	Plus	47	64	66	31	56	55	45	61	61	47	64	66	0.894	0.797	0.864	0.806452	0.660714	0.672727	0.8889	0.9016	0.9016	1	0.975	1
17949	Minus	57	44	81	48	37	64	55	40	72	57	44	81	0.439	0.523	0.481	0.875	0.837838	0.828125	0.9636	1	0.9722	1	0.9286	0.9667
17979	Plus	45	64	66	22	39	38	40	65	66	45	64	66	0.778	0.875	0.864	0.681818	0.948718	0.842105	0.95	0.9538	0.9394	1	0.9756	1
17980	Minus	56	44	79	51	33	68	54	40	75	56	44	79	0.946	0.955	0.975	0.960784	0.939394	0.955882	1	0.95	0.9733	1	1	1
18362	Plus	49	65	66	36	51	57	49	66	61	49	65	66	0.837	0.785	0.818	0.861111	0.901961	0.877193	0.9796	0.9848	1	1	0.9615	0.9722
18363	Minus	55	52	79	49	37	58	52	51	74	55	52	79	0.727	0.808	0.696	0.734694	0.648649	0.844828	0.9615	0.9412	0.9595	1	1	1
18485	Plus	50	67	65	41	54	58	48	66	62	50	67	65	0.62	0.567	0.431	0.853659	0.796296	0.793103	0.9792	0.9848	0.9839	1	0.9688	1
18486	Minus	54	53	75	40	37	62	52	51	68	54	53	75	0.741	0.83	0.76	0.7	0.648649	0.596774	0.9423	0.9608	0.9706	0.9677	1	1
18549	Plus	48	69	67	35	47	48	45	66	60	48	69	67	0.938	0.899	0.881	0.857143	0.914894	0.958333	0.9111	0.8788	0.95	1	1	1
18550	Minus	54	53	76	42	38	58	52	51	64	54	53	76	0.778	0.83	0.75	0.761905	0.710526	0.603448	0.9615	1	0.9531	0.5556	0.8	0.8182
19156	Plus	47	70	69	31	48	49	45	67	61	47	70	69	0.723	0.829	0.71	0.83871	0.833333	0.857143	0.9111	0.9104	0.9016	1	1	0.9583
19157	Minus	55	61	70	46	51	59	54	54	65	55	61	70	0.727	0.639	0.657	0.717391	0.784314	0.694915	0.9444	0.9444	0.9692	1	1	1
20831	Plus	51	72	61	26	45	36	47	70	58	51	72	61	0.569	0.722	0.656	0.423077	0.8	0.694444	0.8936	0.9857	0.9138	1	1	1
20832	Minus	59	58	67	43	47	55	52	54	58	59	58	67	0.847	0.879	0.896	0.930233	0.93617	0.945455	0.8269	0.9259	0.9483	1	0.9655	1
20879	Plus	52	72	63	39	56	49	46	68	58	52	72	63	0.846	0.917	0.952	0.717949	0.660714	0.734694	0.9783	0.9412	0.9828	0.8824	0.92	1
20880	Minus	58	57	66	42	40	54	56	56	62	58	57	66	0.672	0.561	0.652	0.928571	0.925	0.907407	0.9107	0.9464	0.9516	0.9722	0.9655	1
20909	Plus	52	72	63	44	55	51	49	71	57	52	72	63	0.885	0.903	0.889	0.772727	0.818182	0.72549	0.9796	0.9859	1	0.9524	1	0.913
20910	Minus	58	56	65	44	46	53	58	56	62	58	56	65	0.862	0.911	0.923	0.659091	0.652174	0.679245	0.931	0.9821	0.9194	0.9688	1	1
21735	Plus	50	72	65	30	38	48	48	72	62	50	72	65	0.66	0.653	0.723	0.966667	0.921053	0.9375	1	0.9583	0.9677	1	1	1
21736	Minus	71	61	66	59	50	53	68	62	61	71	61	66	0.845	0.754	0.818	0.966102	0.92	0.924528	1	0.9516	0.918	1	0.9756	1
22449	Plus	55	72	65	33	45	39	54	70	63	55	72	65	0.927	0.944	0.969	0.939394	0.933333	0.897436	0.963	0.9857	0.9524	0.9762	0.98	1
22450	Minus	70	60	69	45	47	47	66	57	64	70	60	69	0.943	0.95	0.942	0.844444	0.957447	0.893617	0.9545	0.9123	0.9531	1	1	1
22497	Plus	55	72	66	38	47	47	53	69	62	55	72	66	0.655	0.667	0.667	0.552632	0.659574	0.595745	0.9434	0.971	0.9355	1	1	1
22498	Minus	69	60	69	52	47	47	65	53	64	69	60	69	0.855	0.9	0.855	0.865385	0.893617	0.914894	0.9077	0.9623	0.9375	0.9667	1	1
22694	Plus	53	71	68	35	50	55	51	73	66	53	71	68	0.943	0.93	0.941	0.942857	0.96	0.963636	0.9608	0.9726	0.9848	1	1	1
22695	Minus	68	62	70	50	41	56	66	58	66	68	62	70	0.941	0.919	0.986	0.94	0.926829	0.928571	0.9394	0.9483	1	1	1	1
23043	Plus	57	72	65	36	54	45	54	74	61	57	72	65	0.386	0.417	0.369	0.972222	0.87037	0.844444	0.9815	0.973	0.9836	1	1	1
23044	Minus	69	59	68	46	43	46	64	59	67	69	59	68	0.971	1	1	0.847826	0.744186	0.782609	0.9688	0.9661	0.9851	1	1	0.9412
23186	Plus	55	75	65	43	60	55	53	72	63	55	75	65	0.8	0.827	0.877	0.953488	0.95	0.872727	0.9623	0.9722	0.9841	0.963	0.8974	1
23187	Minus	70	60	70	45	48	51	66	57	65	70	60	70	0.771	0.817	0.857	0.622222	0.854167	0.823529	0.9394	0.9649	0.8923	1	1	1
23217	Plus	56	75	66	39	62	52	51	68	61	56	75	66	0.857	0.64	0.727	0.948718	0.919355	0.884615	0.9608	0.9706	0.9836	1	1	0.9804
23218	Minus	70	60	66	51	44	46	65	58	62	70	60	66	0.871	0.85	0.909	0.823529	0.954545	0.913043	0.9538	0.9828	0.9839	1	0.9643	1
23352	Plus	56	74	66	35	47	45	52	70	61	56	74	66	0.964	0.986	0.97	1	0.93617	0.844444	0.9808	0.9429	0.9836	1	1	1
23353	Minus	69	63	64	54	53	43	66	59	64	69	63	64	0.957	0.921	0.875	0.888889	0.735849	0.930233	0.9697	0.9831	0.9531	0.9643	1	0.9545
23423	Plus	56	78	66	42	58	52	55	72	64	56	78	66	0.714	0.731	0.727	0.833333	0.862069	0.769231	0.9455	0.9722	0.9688	0.8462	0.8095	0.96
23424	Minus	70	65	66	43	45	37	65	58	62	70	65	66	0.9	0.923	0.97	0.930233	0.933333	0.891892	0.9692	0.9655	1	1	0.9804	1
23627	Plus	56	78	67	31	52	45	54	76	59	56	78	67	0.911	0.962	0.94	0.935484	0.980769	0.933333	0.9815	0.9605	0.9831	1	1	1
23628	Minus	72	63	63	46	46	44	70	59	62	72	63	63	0.986	0.952	0.984	0.978261	0.956522	1	1	1	0.9677	1	1	1
23667	Plus	56	79	64	43	65	55	55	74	63	56	79	64	0.875	0.911	0.922	0.883721	0.815385	0.854545	0.9636	0.9865	0.9841	0.7778	0.6316	0.6471
23668	Minus	73	62	61	42	32	28	69	57	60	73	62	61	1	0.984	0.967	0.904762	0.96875	0.964286	0.9565	1	0.9667	1	1	1
23702	Plus	56	78	66	39	63	54	54	75	60	56	78	66	0.571	0.615	0.621	0.974359	0.968254	0.925926	0.9815	0.9733	0.9667	1	1	1
23703	Minus	74	61	61	56	49	47	65	59	60	74	61	61	0.338	0.393	0.41	0.589286	0.510204	0.553191	0.9846	0.9322	0.9833	0.8571	0.6667	1
23720	Plus	56	78	66	45	64	54	52	77	64	56	78	66	0.786	0.885	0.97	0.666667	0.765625	0.555556	0.9808	0.987	0.9844	0.92	0.9259	0.92
23721	Minus	74	60	62	51	48	38	68	59	61	74	60	62	0.689	0.717	0.581	0.862745	0.916667	0.789474	0.9706	0.9831	0.9508	0.9649	0.925	0.9722
23919	Plus	55	77	70	36	51	55	53	74	65	55	77	70	0.891	0.857	0.843	0.916667	0.941176	0.909091	0.9811	0.9595	0.9846	1	0.9231	0.9444
23920	Minus	74	62	65	59	47	43	70	57	60	74	62	65	0.946	0.952	0.954	0.949153	0.93617	0.906977	1	0.9474	0.9667	1	0.9474	0.975
23936	Plus	56	77	70	44	59	57	52	75	67	56	77	70	0.804	0.818	0.786	0.886364	0.779661	0.912281	1	0.9333	0.9851	1	0.8889	0.9787
23937	Minus	74	62	65	64	46	48	71	58	61	74	62	65	0.351	0.403	0.462	0.71875	0.73913	0.833333	0.9859	0.9655	0.9836	1	0.9167	0.92
23955	Plus	56	77	70	41	57	54	52	72	62	56	77	70	0.929	0.844	0.9	0.878049	0.807018	0.833333	0.9423	0.9583	0.9677	1	1	1
23956	Minus	74	62	65	53	44	45	72	59	61	74	62	65	0.73	0.79	0.754	0.528302	0.477273	0.577778	0.9722	0.9661	0.9672	1	1	0.95
24004	Plus	57	75	70	40	51	54	54	72	65	57	75	70	0.93	0.88	0.929	0.775	0.745098	0.87037	0.9259	0.9583	0.9846	1	0.9091	1
24005	Minus	72	61	63	57	49	43	67	57	58	72	61	63	0.625	0.623	0.571	0.894737	0.979592	0.976744	0.9403	0.9474	1	0.9744	1	1
24116	Plus	56	76	67	40	52	47	53	67	66	56	76	67	0.857	0.803	0.836	0.725	0.788462	0.680851	0.9811	1	0.9545	0.96	1	1
24117	Minus	72	61	64	60	49	50	65	59	60	72	61	64	0.611	0.59	0.703	0.9	0.918367	0.98	0.9692	0.9831	0.9667	1	1	1
24320	Plus	55	74	69	42	61	50	52	69	67	55	74	69	0.909	0.946	0.957	0.97619	0.918033	1	0.9808	0.971	1	0.975	0.9615	1
24321	Minus	74	60	65	49	46	40	63	59	63	74	60	65	0.865	0.883	0.938	0.857143	0.869565	0.875	1	1	0.9683	0.9636	0.9767	0.9535
24399	Plus	55	74	72	42	60	59	51	74	68	55	74	72	0.964	0.946	0.931	0.595238	0.666667	0.59322	0.9804	0.9324	0.9559	1	1	1
24400	Minus	75	60	68	62	47	51	65	59	60	75	60	68	0.733	0.75	0.765	0.451613	0.510638	0.588235	1	0.9831	1	0.75	0.4286	1
24444	Plus	52	73	72	40	51	57	49	70	67	52	73	72	0.692	0.863	0.75	0.7	0.764706	0.666667	0.9592	0.8429	0.9403	0.9333	0.8636	0.9286
24445	Minus	75	60	65	55	42	46	71	56	62	75	60	65	0.907	0.9	0.892	0.872727	0.904762	0.782609	0.9437	0.9821	0.9839	0.9565	1	0.973
25219	Plus	55	74	74	35	47	59	55	68	71	55	74	74	0.8	0.838	0.851	0.485714	0.680851	0.661017	0.9818	0.9706	0.9859	0.963	0.9737	1
25220	Minus	75	61	63	54	42	40	72	57	58	75	61	63	0.853	0.738	0.778	0.888889	0.904762	0.875	0.9444	0.9649	0.9828	1	1	0.9459
25274	Plus	55	74	74	28	42	48	51	71	68	55	74	74	0.964	0.973	0.905	0.928571	0.928571	0.854167	0.9804	0.9296	0.9412	1	0.9783	0.9767
25275	Minus	73	64	62	54	47	45	67	56	60	73	64	62	0.986	0.969	0.968	0.925926	0.957447	0.933333	1	0.9821	0.95	1	1	0.9756
25294	Plus	55	74	74	39	57	57	52	72	73	55	74	74	0.891	0.865	0.811	0.74359	0.824561	0.807018	1	0.9444	0.9726	0.963	1	1
25295	Minus	73	64	61	58	52	42	67	60	59	73	64	61	0.781	0.766	0.787	0.844828	0.807692	0.738095	0.9403	0.95	0.9492	0.9792	1	0.9756
25450	Plus	57	74	74	39	56	51	53	72	72	57	74	74	0.947	0.946	0.959	0.948718	0.875	0.862745	0.9811	0.9861	0.9861	1	1	1
25451	Minus	73	63	64	48	48	50	70	59	59	73	63	64	0.507	0.651	0.688	0.666667	0.791667	0.78	0.9571	0.9831	0.9831	1	0.9375	0.98
25579	Plus	57	73	73	44	59	65	54	71	71	57	73	73	0.684	0.699	0.822	0.795455	0.745763	0.753846	0.9815	0.9859	1	1	0.8824	0.8462
25580	Minus	73	61	63	46	40	49	67	57	58	73	61	63	0.397	0.59	0.46	0.826087	0.975	0.897959	0.9851	0.9649	0.9828	1	1	1
26162	Plus	52	74	65	33	61	46	50	73	63	52	74	65	1	0.932	1	0.727273	0.655738	0.695652	1	0.9863	1	0.8667	1	1
26163	Minus	69	62	62	53	45	43	64	60	61	69	62	62	0.957	0.903	0.935	0.849057	0.866667	0.767442	0.9531	0.9333	0.918	1	1	1
26256	Plus	51	74	66	35	64	53	47	74	61	51	74	66	1	0.973	1	0.885714	0.78125	0.698113	0.9787	0.973	0.9836	1	0.975	1
26257	Minus	69	61	62	44	43	41	66	58	55	69	61	62	0.87	0.787	0.935	0.772727	0.790698	0.926829	0.9545	0.9483	0.9818	1	0.8462	0.9655
26283	Plus	51	75	66	31	52	38	46	71	58	51	75	66	0.667	0.707	0.636	0.806452	0.903846	0.815789	0.9565	0.9859	0.9483	1	1	1
26284	Minus	69	61	64	46	48	48	62	58	56	69	61	64	0.841	0.852	0.875	0.869565	0.791667	0.854167	1	0.9655	0.9643	0.9773	0.9545	0.9574
26478	Plus	49	74	71	35	54	39	48	70	65	49	74	71	0.959	0.919	0.93	0.742857	0.814815	0.846154	1	0.9714	0.9692	0.973	0.9434	0.9804
26479	Minus	69	63	61	42	44	39	64	59	57	69	63	61	0.928	0.937	0.984	0.738095	0.772727	0.846154	0.9531	0.9831	0.9649	1	0.9773	1
26808	Plus	50	74	65	38	61	45	45	72	64	50	74	65	0.94	0.932	0.985	0.684211	0.754098	0.6	1	0.9583	0.9688	0.9231	0.6818	0.8667
26809	Minus	68	65	63	51	49	42	67	58	57	68	65	63	0.985	0.892	0.968	0.862745	0.816327	0.880952	0.9552	0.9828	0.9298	0.9429	1	1
27734	Plus	52	70	67	42	55	53	47	71	60	52	70	67	0.519	0.486	0.672	0.595238	0.6	0.641509	0.9787	0.9155	0.95	1	0.9333	1
27735	Minus	55	63	62	34	47	44	54	61	57	55	63	62	0.964	0.952	0.968	0.941176	0.851064	0.954545	0.963	0.9508	0.9474	1	1	1
27798	Plus	52	71	66	34	51	46	44	68	59	52	71	66	0.962	0.915	0.97	0.882353	0.921569	0.826087	0.9773	0.9412	1	0.973	1	0.94
27799	Minus	56	64	61	41	51	52	50	60	53	56	64	61	1	1	0.984	0.756098	0.784314	0.865385	0.98	1	1	0.9375	0.9375	0.9091
27993	Plus	52	73	64	32	37	33	50	73	58	52	73	64	0.712	0.644	0.688	0.65625	0.891892	0.939394	0.94	0.9178	0.9655	1	1	1
27994	Minus	56	62	59	34	44	43	51	59	54	56	62	59	0.964	0.935	0.898	0.558824	0.704545	0.744186	0.9804	0.9661	0.9444	1	1	1
28149	Plus	52	72	64	39	57	52	45	65	58	52	72	64	0.885	0.917	0.891	0.871795	0.877193	0.923077	0.8889	0.9538	0.9655	0.9091	0.9444	1
28150	Minus	55	64	59	37	53	44	52	58	56	55	64	59	1	0.938	0.983	0.945946	0.981132	0.931818	0.9808	0.9655	0.9643	1	0.9714	1
28496	Plus	51	75	62	40	53	45	50	72	60	51	75	62	0.667	0.507	0.581	0.8	0.716981	0.777778	0.96	0.9306	0.9833	0.9667	0.9149	0.9744
28497	Minus	59	64	60	42	52	40	59	62	54	59	64	60	0.729	0.703	0.567	0.97619	0.826923	0.75	1	0.9516	0.963	1	1	1
28674	Plus	52	74	61	39	51	50	47	75	59	52	74	61	0.885	0.878	0.934	0.948718	0.745098	0.84	1	0.9867	0.9831	1	1	1
28675	Minus	58	64	57	44	53	39	54	59	52	58	64	57	0.897	0.922	0.912	0.75	0.811321	0.871795	0.9259	0.9492	0.9423	1	1	1
28905	Plus	50	73	61	38	48	43	48	68	57	50	73	61	0.94	0.89	0.918	0.815789	0.8125	0.930233	0.8958	0.8824	0.9298	1	1	1
28906	Minus	56	64	59	45	35	45	57	58	49	56	64	59	0.643	0.547	0.746	0.777778	0.714286	0.733333	0.9825	0.9655	1	0.95	0.9583	1
28927	Plus	51	72	61	40	55	49	48	64	57	51	72	61	0.627	0.653	0.623	0.95	0.927273	0.979592	0.9792	0.9688	0.9649	1	1	0.9767
28928	Minus	56	64	58	45	55	50	56	58	49	56	64	58	0.911	0.859	0.828	0.644444	0.672727	0.7	0.9464	0.9828	0.9388	0.6667	1	0.9
29070	Plus	50	73	62	36	60	51	49	69	54	50	73	62	0.76	0.63	0.726	0.972222	0.916667	0.882353	0.9796	0.9565	0.963	1	1	1
29071	Minus	59	64	60	38	44	38	59	59	56	59	64	60	0.881	0.906	0.967	0.921053	0.909091	0.921053	0.9831	0.9831	0.9464	1	1	1
29120	Plus	50	73	61	40	57	49	48	73	51	50	73	61	0.94	0.753	0.82	0.975	0.912281	0.938776	0.9792	0.9315	0.9608	0.9697	1	1
29121	Minus	61	65	60	35	41	35	53	58	58	61	65	60	0.836	0.908	0.9	0.8	0.926829	0.914286	0.9245	0.931	0.8793	1	0.9697	1
29179	Plus	50	73	59	32	59	41	40	54	53	50	73	59	0.56	0.685	0.576	0.59375	0.694915	0.609756	0.65	0.7222	0.7547	1	0.9565	1
29180	Minus	62	66	60	51	53	50	53	59	57	62	66	60	0.758	0.818	0.8	0.803922	0.886792	0.86	0.8868	0.8305	0.9298	0.9697	1	1
29445	Plus	50	73	56	38	52	43	41	55	40	50	73	56	0.88	0.904	0.929	0.710526	0.596154	0.465116	0.8049	0.8182	0.85	0.9444	1	0.913
29446	Minus	62	65	67	43	49	48	57	63	64	62	65	67	0.806	0.877	0.896	0.860465	0.959184	0.854167	0.8772	0.8889	0.875	1	1	1
29784	Plus	55	67	60	37	53	48	49	63	59	55	67	60	0.509	0.478	0.567	0.567568	0.584906	0.791667	0.9592	0.9206	0.9831	1	0.9231	0.9583
29785	Minus	59	70	71	49	57	60	59	68	70	59	70	71	0.831	0.857	0.803	0.836735	0.877193	0.95	0.9831	0.9853	0.9857	1	1	1
30120	Plus	56	66	61	43	51	50	53	62	56	56	66	61	0.839	0.712	0.852	0.813953	0.607843	0.64	0.9623	1	1	0.9048	0.9375	0.8824
30121	Minus	59	69	76	39	54	48	56	61	72	59	69	76	0.881	0.884	0.868	0.846154	0.833333	0.916667	0.9286	0.918	0.9306	0.9714	1	0.9636
30569	Plus	58	62	60	36	45	41	57	62	54	58	62	60	0.914	0.871	0.867	0.972222	0.866667	0.878049	0.9825	0.9677	0.9815	1	1	1
30570	Minus	59	65	79	46	46	57	58	61	66	59	65	79	0.932	0.892	0.873	0.782609	0.847826	0.877193	0.9828	0.9344	0.9848	1	1	0.9839
31406	Plus	57	60	62	46	42	43	55	58	59	57	60	62	0.333	0.267	0.339	0.804348	0.666667	0.767442	1	0.9828	1	0.9333	0.7778	0.9583
31407	Minus	66	68	75	54	54	61	61	63	70	66	68	75	0.727	0.779	0.787	0.592593	0.537037	0.655738	0.9836	1	1	1	0.92	0.963
31447	Plus	56	60	61	45	47	49	56	59	58	56	60	61	0.696	0.717	0.689	0.844444	0.87234	0.857143	0.9821	0.9661	1	0.9333	0.9048	1
31448	Minus	66	69	75	45	43	52	60	61	73	66	69	75	0.955	0.957	0.96	0.8	0.883721	0.923077	0.9833	1	0.9726	0.96	0.963	0.9394
32117	Plus	55	60	59	43	46	47	53	57	54	55	60	59	0.855	0.783	0.898	0.860465	0.76087	0.808511	0.8868	0.9649	0.963	1	0.9375	0.9429
32118	Minus	60	72	81	47	41	58	59	67	75	60	72	81	0.883	0.917	0.901	0.93617	0.902439	0.931034	1	0.9851	0.96	0.8824	0.931	0.96
34030	Plus	59	57	63	45	48	53	52	58	59	59	57	63	0.797	0.912	0.81	0.955556	0.9375	0.924528	0.9231	0.9655	0.9153	1	1	1
34031	Minus	60	57	69	47	45	56	60	54	65	60	57	69	0.9	0.807	0.855	0.574468	0.711111	0.785714	0.9667	0.9815	1	1	1	1
34077	Plus	61	58	67	49	49	51	53	56	61	61	58	67	0.77	0.638	0.776	0.673469	0.571429	0.607843	0.9623	0.9643	0.9344	1	0.9167	0.7143
34078	Minus	62	58	67	51	42	52	59	55	67	62	58	67	0.855	0.845	0.896	0.823529	0.833333	0.865385	0.9153	0.9818	0.9254	1	1	1
34387	Plus	64	63	68	48	50	50	53	56	62	64	63	68	0.547	0.635	0.544	0.8125	0.82	0.8	0.8679	0.9107	0.871	0.9091	1	0.9062
34388	Minus	62	62	68	51	44	57	56	56	59	62	62	68	0.29	0.194	0.265	0.705882	0.681818	0.701754	0.8571	0.875	0.8475	0.9444	0.8571	0.88
34483	Plus	64	66	71	56	52	59	56	58	63	64	66	71	0.375	0.47	0.465	0.803571	0.788462	0.762712	0.875	0.8966	0.9048	1	1	1
34484	Minus	65	63	71	58	47	57	58	60	61	65	63	71	0.646	0.683	0.704	0.706897	0.851064	0.736842	0.9655	0.9667	0.9672	0.9615	1	1
34780	Plus	67	70	68	37	44	42	60	59	64	67	70	68	0.836	0.843	0.897	0.972973	1	0.97619	0.85	0.8983	0.9688	0.9773	1	1
34781	Minus	68	65	70	42	41	48	67	61	67	68	65	70	0.838	0.708	0.786	0.571429	0.585366	0.708333	0.9403	0.9672	0.9851	0.9744	1	1
34889	Plus	67	68	67	26	34	30	60	65	64	67	68	67	0.91	0.941	0.97	0.884615	0.911765	0.9	0.9833	0.9538	0.9844	0.9143	0.9714	0.9545
34890	Minus	66	63	71	46	35	49	66	58	61	66	63	71	0.485	0.587	0.521	0.913043	0.885714	0.938776	0.9394	0.9828	0.9344	0.9	0.9667	0.9412
35118	Plus	62	67	68	44	48	49	58	67	59	62	67	68	0.935	0.91	0.838	0.977273	0.979167	0.897959	0.9655	0.9851	0.9492	1	1	1
35119	Minus	65	65	69	48	47	57	66	60	64	65	65	69	0.831	0.923	0.942	0.770833	0.829787	0.842105	0.9545	0.95	1	0.9348	0.8837	0.9592
35220	Plus	60	67	68	50	52	56	57	67	63	60	67	68	0.933	0.97	0.971	0.7	0.846154	0.892857	1	0.9552	0.9841	0.9688	0.9412	0.9167
35221	Minus	65	65	66	55	51	63	65	57	63	65	65	66	0.723	0.815	0.682	0.381818	0.235294	0.333333	0.9846	0.9298	0.9524	1	1	1
35398	Plus	58	65	72	44	48	58	56	64	72	58	65	72	0.845	0.846	0.875	0.659091	0.770833	0.844828	0.9821	0.9375	1	0.9286	0.9667	0.973
35399	Minus	66	64	67	45	47	46	65	61	65	66	64	67	0.894	0.875	0.896	0.911111	0.851064	0.913043	0.9846	0.9508	0.9846	1	0.9796	1
35534	Plus	59	62	74	41	43	53	49	56	62	59	62	74	0.186	0.177	0.203	0.804878	0.790698	0.716981	0.898	0.9286	0.9355	0.9545	0.96	0.9412
35535	Minus	66	63	68	42	43	44	65	59	63	66	63	68	0.485	0.603	0.5	0.714286	0.72093	0.727273	0.9231	0.9492	0.9206	0.9333	1	0.975
35717	Plus	61	64	73	46	42	58	58	59	64	61	64	73	0.869	0.75	0.836	0.826087	0.809524	0.827586	0.9828	0.9661	0.9844	1	0.9655	0.9783
35718	Minus	67	63	71	46	30	43	63	58	66	67	63	71	0.552	0.651	0.535	0.891304	0.9	0.953488	0.9524	0.931	0.8788	1	1	1
36031	Plus	56	64	71	48	52	55	52	62	69	56	64	71	0.982	0.953	0.972	0.708333	0.519231	0.672727	0.9615	0.9194	1	0.85	0.9444	0.9412
36032	Minus	64	61	70	50	46	60	62	61	66	64	61	70	0.922	0.984	0.957	0.88	0.913043	0.85	0.9839	0.9508	0.9697	0.9189	1	0.9574
36106	Plus	54	63	70	47	45	61	49	57	62	54	63	70	0.907	0.873	0.9	0.787234	0.777778	0.704918	0.9388	0.9298	0.9839	0.9167	0.9474	0.9524
36107	Minus	64	62	67	57	46	63	61	55	63	64	62	67	0.875	0.871	0.925	0.508772	0.413043	0.492063	0.8689	0.9091	0.9841	0.875	0.9	0.8235
36129	Plus	54	63	67	44	51	60	50	56	60	54	63	67	0.519	0.397	0.537	0.613636	0.45098	0.616667	0.92	0.8571	0.9167	1	0.9	0.9375
36130	Minus	64	62	67	47	50	54	57	49	61	64	62	67	0.656	0.677	0.552	0.680851	0.56	0.444444	0.8421	0.9796	0.9344	1	1	0.9444
36319	Plus	56	67	65	43	52	47	48	59	53	56	67	65	0.875	0.866	0.8	0.72093	0.826923	0.829787	0.7708	0.7288	0.6604	0.9091	0.8696	0.913
36320	Minus	65	62	70	48	51	57	56	54	59	65	62	70	0.754	0.871	0.843	0.770833	0.784314	0.824561	0.6607	0.7963	0.6949	0.9545	0.9677	1
36329	Plus	56	68	66	39	44	53	52	61	52	56	68	66	0.982	1	1	0.871795	0.977273	0.811321	0.8269	0.8197	0.9231	1	1	1
36330	Minus	65	62	69	55	52	62	57	58	59	65	62	69	0.723	0.726	0.58	0.854545	1	0.903226	0.7193	0.7586	0.7627	1	1	0.9767
36571	Plus	57	66	68	45	50	54	53	65	61	57	66	68	0.912	0.985	0.956	0.755556	0.86	0.759259	0.9434	0.9846	1	1	0.95	1
36572	Minus	64	62	65	53	52	52	64	55	60	64	62	65	0.828	0.806	0.769	0.566038	0.557692	0.596154	0.9219	0.9818	0.9333	0.9565	1	0.9231
36728	Plus	57	66	68	30	44	41	49	62	65	57	66	68	0.807	0.818	0.838	0.833333	0.840909	0.829268	0.9184	0.9194	0.9692	1	1	1
36729	Minus	66	66	66	50	43	55	62	61	59	66	66	66	0.879	0.894	0.955	0.98	0.930233	0.909091	0.9355	0.9344	0.9492	0.9783	1	1
36757	Plus	56	66	68	33	47	48	53	68	67	56	66	68	0.911	0.894	0.868	0.727273	0.702128	0.708333	0.9811	0.9706	0.9851	1	0.9688	0.9231
36758	Minus	65	66	66	46	44	40	64	60	59	65	66	66	0.892	0.833	0.864	0.73913	0.75	0.725	0.9531	0.8333	0.8644	0.973	0.973	1
36767	Plus	56	66	68	42	53	58	51	63	65	56	66	68	0.929	0.894	0.956	0.880952	0.754717	0.655172	0.9608	1	0.9538	1	1	1
36768	Minus	65	66	67	55	50	60	63	61	59	65	66	67	0.938	0.879	0.866	0.945455	0.96	0.933333	0.9524	0.9344	0.9492	1	1	1
36832	Plus	55	66	67	35	54	52	54	66	65	55	66	67	0.873	0.864	0.866	0.885714	0.851852	0.884615	0.9444	1	0.9692	1	0.9167	0.9524
36833	Minus	64	64	65	45	48	43	64	63	59	64	64	65	0.984	0.969	0.969	0.688889	0.604167	0.697674	0.9219	1	0.9661	1	0.9697	0.9583
36970	Plus	56	67	68	41	52	50	53	64	67	56	67	68	0.857	0.896	0.971	0.902439	0.903846	0.92	1	1	1	1	1	1
36971	Minus	64	65	66	50	50	52	63	61	60	64	65	66	0.812	0.862	0.848	0.52	0.66	0.653846	0.9683	0.9836	0.9667	1	1	1
37007	Plus	55	68	70	43	50	60	51	64	65	55	68	70	0.836	0.882	0.857	0.837209	0.78	0.733333	1	0.9531	0.9538	0.9231	0.9048	0.7222
37008	Minus	64	65	65	47	51	44	66	63	61	64	65	65	0.859	0.938	0.908	0.744681	0.764706	0.795455	0.9697	0.9841	0.9508	1	1	1
37514	Plus	51	75	74	40	50	54	51	73	73	51	75	74	1	0.947	0.959	0.975	1	0.907407	1	0.9589	0.9863	1	0.9811	1
37515	Minus	63	65	64	51	51	56	62	63	60	63	65	64	0.905	0.892	0.891	0.803922	0.843137	0.821429	0.9677	1	0.9833	1	0.9756	1
37780	Plus	53	76	72	39	54	54	48	71	68	53	76	72	0.906	0.842	0.806	0.897436	0.907407	0.888889	0.9792	0.9577	0.9559	1	1	0.9592
37781	Minus	62	65	67	45	39	46	57	58	61	62	65	67	0.952	0.908	0.866	0.866667	0.794872	0.695652	1	0.9828	1	1	0.9655	1
38426	Plus	57	73	72	45	53	62	55	70	67	57	73	72	0.789	0.658	0.736	0.822222	0.849057	0.903226	1	0.9857	1	1	1	0.9737
38427	Minus	62	59	65	29	32	29	53	54	56	62	59	65	0.403	0.424	0.431	0.896552	0.8125	0.793103	0.7736	0.9259	0.8214	1	1	0.9744
38988	Plus	59	74	66	29	38	40	55	70	63	59	74	66	0.949	0.973	0.97	0.862069	0.763158	0.85	0.9273	0.9714	0.9841	0.9804	1	1
38989	Minus	58	58	67	47	41	53	55	54	64	58	58	67	0.897	0.862	0.94	0.851064	0.804878	0.886792	0.9818	1	0.9688	1	0.9	0.9677
39110	Plus	58	72	67	42	54	54	58	67	60	58	72	67	0.759	0.639	0.657	0.809524	0.851852	0.851852	1	0.9851	0.95	1	1	1
39111	Minus	56	58	68	43	43	59	51	55	61	56	58	68	0.929	0.879	0.779	0.511628	0.604651	0.576271	1	1	0.9836	1	1	0.9375
39284	Plus	57	71	63	36	51	38	56	68	60	57	71	63	0.982	0.915	0.937	0.861111	0.901961	0.842105	0.9821	0.9853	0.8833	0.9773	0.9811	0.9318
39285	Minus	53	57	63	42	45	48	50	53	53	53	57	63	0.868	0.877	0.762	0.857143	0.777778	0.895833	0.98	0.9811	0.9811	0.9667	0.9655	1
39300	Plus	57	71	63	45	56	50	56	67	60	57	71	63	0.877	0.831	0.841	0.933333	0.928571	0.94	0.9286	0.9701	0.95	1	0.9767	1
39301	Minus	53	56	63	44	42	51	51	55	56	53	56	63	0.887	0.821	0.73	0.863636	0.809524	0.843137	1	0.9455	1	1	1	0.9677
39328	Plus	58	72	65	30	49	45	53	65	55	58	72	65	0.879	0.931	0.846	0.833333	0.918367	0.955556	0.9245	0.9077	0.8364	1	1	1
39329	Minus	54	56	64	32	37	35	51	52	55	54	56	64	0.87	0.875	0.812	0.78125	0.567568	0.685714	0.9804	0.9808	0.9818	1	1	0.9565
39524	Plus	58	72	66	42	60	56	54	68	57	58	72	66	0.897	0.875	0.909	0.666667	0.7	0.660714	0.9074	0.9559	0.9474	1	1	1
39525	Minus	55	59	57	46	42	40	50	56	53	55	59	57	0.891	0.831	0.825	0.847826	0.690476	0.8	0.98	0.9286	0.9811	0.9545	0.9615	1
40070	Plus	55	71	73	30	41	49	54	66	70	55	71	73	0.945	0.93	1	0.8	0.829268	0.918367	0.9444	0.9697	0.9571	0.9524	0.9706	0.9667
40071	Minus	57	62	56	42	49	45	53	54	55	57	62	56	0.965	0.952	0.911	0.904762	0.938776	0.911111	0.9623	0.963	1	1	0.9778	1
40220	Plus	56	74	76	46	61	64	55	70	73	56	74	76	0.893	0.851	0.961	0.826087	0.918033	0.828125	1	1	1	1	1	0.9787
40221	Minus	56	61	55	44	43	47	51	57	53	56	61	55	0.518	0.525	0.509	0.840909	0.860465	0.808511	0.9608	0.9123	1	1	1	1
40778	Plus	57	76	72	41	56	54	53	72	68	57	76	72	0.912	0.974	0.958	0.878049	0.892857	0.907407	0.9057	0.9583	0.9118	0.9286	1	1
40779	Minus	56	60	53	41	42	44	53	54	51	56	60	53	0.946	0.95	0.981	0.95122	0.880952	0.909091	0.9623	1	0.9608	1	0.963	1
40850	Plus	55	74	71	43	60	58	53	71	65	55	74	71	0.909	0.838	0.803	0.953488	0.983333	0.982759	0.9811	1	0.9846	0.9792	0.9615	0.9828
40851	Minus	56	61	55	35	45	37	51	57	49	56	61	55	0.714	0.82	0.891	0.542857	0.688889	0.567568	0.8627	0.9825	0.9388	1	1	1
41017	Plus	63	76	73	48	58	58	58	68	71	63	76	73	0.937	0.868	0.918	0.9375	0.948276	0.844828	1	0.9853	1	0.9714	0.9783	1
41018	Minus	55	61	54	28	38	36	50	58	48	55	61	54	0.964	0.885	0.87	0.857143	0.921053	0.944444	0.98	0.9483	0.9167	1	1	0.9744
41330	Plus	59	75	76	41	49	50	56	67	72	59	75	76	0.763	0.72	0.737	0.95122	0.959184	0.94	0.9286	0.9552	0.9444	1	1	0.9831
41331	Minus	55	65	60	38	40	39	54	62	56	55	65	60	0.8	0.692	0.85	0.631579	0.625	0.589744	1	0.9677	0.9821	1	1	1
41597	Plus	59	73	77	44	56	58	45	70	65	59	73	77	0.763	0.836	0.753	0.909091	0.892857	0.862069	0.8	0.8714	0.7538	0.9643	1	0.9697
41598	Minus	57	63	61	44	44	48	51	59	52	57	63	61	0.807	0.714	0.639	0.909091	0.909091	0.875	0.9804	0.9153	0.9423	0.925	0.9459	1
41607	Plus	59	73	77	36	58	62	51	70	68	59	73	77	0.915	0.904	0.896	0.666667	0.637931	0.677419	1	0.9714	0.9706	1	1	0.9831
41608	Minus	57	63	61	42	43	47	54	57	56	57	63	61	0.807	0.825	0.869	0.857143	0.906977	0.957447	0.9259	0.9123	0.9821	0.907	1	1
41657	Plus	60	72	78	41	59	61	51	69	66	60	72	78	0.633	0.681	0.692	0.95122	0.949153	0.918033	0.9608	1	0.9091	1	0.9815	1
41658	Minus	57	62	60	40	46	49	55	61	56	57	62	60	0.895	0.871	0.85	0.675	0.804348	0.795918	0.9818	0.9836	1	0.9091	0.9375	0.9231
41836	Plus	58	69	76	46	50	65	56	65	70	58	69	76	0.845	0.87	0.868	0.913043	0.88	0.969231	0.9821	0.9385	0.9286	0.9375	0.9286	0.8636
41837	Minus	61	64	58	41	50	40	54	61	51	61	64	58	0.377	0.406	0.534	0.853659	0.9	0.875	0.963	0.8689	1	1	0.9091	0.973
42195	Plus	62	68	79	49	52	68	56	61	70	62	68	79	0.403	0.397	0.43	0.653061	0.557692	0.602941	0.8929	0.7213	0.7571	1	0.9259	0.9643
42196	Minus	61	67	53	42	40	39	52	59	46	61	67	53	0.934	0.955	0.925	0.785714	0.65	0.564103	0.6538	0.8305	0.8261	1	1	1
42515	Plus	60	68	82	38	52	62	56	66	74	60	68	82	0.9	0.912	0.902	0.894737	0.788462	0.870968	0.9464	0.9697	0.973	0.9706	1	1
42516	Minus	57	65	59	42	45	43	55	63	52	57	65	59	0.877	0.908	0.881	0.904762	0.888889	0.883721	0.9273	0.9524	0.9615	1	1	1
42743	Plus	60	67	80	48	58	64	58	66	75	60	67	80	0.917	0.91	0.963	0.708333	0.672414	0.6875	0.9483	1	0.96	1	1	1
42744	Minus	58	63	63	40	48	50	51	60	59	58	63	63	0.948	0.952	0.937	0.875	0.916667	0.9	0.9412	0.9833	0.9831	0.92	1	0.9714
42748	Plus	60	67	80	46	56	66	57	65	76	60	67	80	0.633	0.537	0.637	0.73913	0.785714	0.742424	0.9649	0.9846	1	1	0.9167	1
42749	Minus	57	63	63	45	49	48	55	60	58	57	63	63	0.982	0.968	0.937	0.844444	0.795918	0.895833	0.9636	1	0.9828	1	0.9778	0.9444
43135	Plus	63	65	77	46	48	66	57	63	75	63	65	77	0.952	0.923	0.948	0.913043	0.958333	0.909091	0.9298	0.8889	0.9867	1	1	0.9744
43136	Minus	58	59	70	36	35	38	55	58	63	58	59	70	0.897	0.831	0.843	0.694444	0.8	0.736842	0.9636	0.9483	0.9206	0.9677	0.96	1
43369	Plus	60	70	80	41	56	64	58	66	80	60	70	80	0.95	1	0.975	0.878049	0.821429	0.71875	0.9828	0.9848	1	1	0.9744	0.9231
43370	Minus	57	63	71	39	44	54	57	62	71	57	63	71	0.93	0.984	0.986	0.794872	0.818182	0.814815	0.9825	0.9839	0.9859	1	1	1
43377	Plus	60	70	79	50	60	67	57	67	76	60	70	79	0.783	0.814	0.886	0.84	0.883333	0.835821	1	1	0.9868	1	1	1
43378	Minus	57	64	71	32	42	44	56	63	70	57	64	71	1	1	1	0.90625	1	0.977273	0.9464	1	0.9857	1	1	1
43759	Plus	60	66	76	32	41	49	56	62	70	60	66	76	0.983	0.909	0.947	1	0.756098	0.959184	0.9643	0.9032	0.9714	0.9667	0.9714	1
43760	Minus	58	63	72	45	46	55	56	60	68	58	63	72	0.914	0.905	0.903	0.844444	0.934783	0.909091	0.9643	1	0.9706	1	1	1
43968	Plus	58	65	77	47	55	70	53	64	68	58	65	77	0.897	0.8	0.857	0.93617	0.945455	0.9	0.9811	1	0.9853	0.9355	1	0.9394
43969	Minus	59	66	75	41	50	55	53	58	67	59	66	75	0.61	0.591	0.787	0.829268	0.72	0.836364	0.8868	0.931	0.9403	1	0.98	1
43980	Plus	58	65	75	48	56	65	54	65	69	58	65	75	0.845	0.938	0.84	0.75	0.821429	0.815385	0.9444	0.9846	0.9855	0.9655	1	0.9643
43981	Minus	59	66	74	34	46	55	58	62	70	59	66	74	0.78	0.864	0.865	0.882353	0.847826	0.745455	0.9138	0.9677	0.9571	1	1	0.9474
44049	Plus	57	65	74	30	32	48	55	65	69	57	65	74	0.807	0.862	0.959	1	1	0.916667	0.9091	0.9385	1	1	1	1
44050	Minus	59	65	73	46	48	56	59	62	73	59	65	73	0.983	0.985	1	0.869565	0.979167	0.982143	0.9831	1	0.9863	0.9714	1	1
44094	Plus	56	66	74	31	34	46	55	64	65	56	66	74	0.643	0.455	0.527	0.935484	0.911765	0.913043	0.9273	0.8594	0.9231	1	1	0.9464
44095	Minus	59	65	74	32	44	50	57	61	69	59	65	74	0.814	0.8	0.838	0.875	0.886364	0.9	0.9298	0.9672	0.9565	0.9737	0.8974	0.9804
44129	Plus	56	67	71	42	54	64	52	65	70	56	67	71	0.5	0.478	0.507	0.809524	0.796296	0.8125	0.9808	1	1	1	1	0.9744
44130	Minus	59	65	75	42	52	65	58	62	73	59	65	75	0.797	0.831	0.893	0.761905	0.769231	0.8	0.9828	1	0.9863	0.9667	1	0.9677
44393	Plus	55	66	72	45	54	59	52	62	69	55	66	72	0.8	0.742	0.861	0.8	0.777778	0.830508	1	0.9677	0.9565	1	1	1
44394	Minus	60	65	74	43	51	60	54	64	70	60	65	74	0.783	0.846	0.946	0.744186	0.764706	0.866667	0.9815	0.9688	0.9571	1	1	1
44564	Plus	55	65	72	44	51	62	55	65	73	55	65	72	0.945	0.969	0.972	0.977273	0.960784	0.935484	0.9636	1	0.9726	1	1	1
44565	Minus	62	63	76	46	47	46	59	59	66	62	63	76	0.887	0.921	0.961	0.76087	0.765957	0.826087	0.9831	0.9831	0.9848	1	1	1
44648	Plus	57	66	72	45	49	68	54	61	69	57	66	72	0.754	0.652	0.681	0.844444	0.877551	0.794118	1	0.9508	1	1	1	1
44649	Minus	61	62	74	41	49	57	60	61	74	61	62	74	0.885	0.903	0.838	0.804878	0.857143	0.877193	0.9833	1	1	0.9783	0.9773	1
44744	Plus	57	66	70	26	22	27	56	66	72	57	66	70	0.789	0.788	0.8	0.807692	0.909091	0.925926	0.9107	0.9242	0.9722	1	1	1
44745	Minus	61	64	75	34	45	59	56	60	71	61	64	75	0.721	0.844	0.773	0.676471	0.911111	0.779661	0.9821	0.9833	1	1	1	1
44821	Plus	57	66	73	39	46	62	56	64	70	57	66	73	0.947	0.985	0.959	0.974359	0.891304	0.967742	0.9643	0.9375	0.9857	0.9487	0.9362	0.9583
44822	Minus	61	64	74	47	49	59	57	63	70	61	64	74	0.508	0.469	0.5	0.765957	0.734694	0.745763	1	0.9841	0.9714	1	1	1
44981	Plus	58	68	72	30	36	44	54	66	71	58	68	72	0.862	0.897	0.917	0.866667	0.861111	0.977273	0.9074	0.9848	0.9718	1	1	1
44982	Minus	59	69	76	47	51	60	59	65	69	59	69	76	0.864	0.768	0.803	0.808511	0.803922	0.783333	1	0.9692	0.9565	1	1	0.963
45132	Plus	56	69	72	40	55	59	56	68	70	56	69	72	0.911	0.855	0.917	0.95	0.745455	0.830508	1	1	0.9714	0.9474	1	0.96
45133	Minus	61	65	74	40	42	55	55	63	70	61	65	74	0.623	0.738	0.622	0.875	0.857143	0.763636	0.9091	0.9524	0.9571	1	1	1
45832	Plus	57	74	66	42	54	44	50	70	63	57	74	66	0.895	0.892	0.864	0.904762	0.851852	0.75	0.96	0.9286	0.9524	0.8824	0.8846	0.9231
45833	Minus	60	65	76	46	49	62	56	66	71	60	65	76	0.9	0.923	0.961	0.804348	0.918367	0.951613	1	0.9394	0.9718	1	0.9783	0.9839
46197	Plus	59	75	67	37	45	41	55	71	63	59	75	67	0.78	0.787	0.776	0.72973	0.644444	0.780488	0.9818	0.9437	0.9048	1	0.9783	1
46198	Minus	60	71	73	45	56	61	56	68	69	60	71	73	0.283	0.423	0.315	0.622222	0.678571	0.721311	0.9821	0.9559	0.971	1	1	1
46282	Plus	58	77	68	34	43	41	54	69	63	58	77	68	0.328	0.403	0.309	0.823529	0.813953	0.829268	0.9444	0.9275	0.9048	1	1	1
46283	Minus	58	71	75	48	56	66	53	70	69	58	71	75	0.931	0.944	0.893	0.916667	0.875	0.772727	1	0.9714	0.9855	0.9	1	0.9062
46347	Plus	58	78	66	39	46	46	56	73	64	58	78	66	0.897	0.859	0.864	0.820513	0.782609	0.847826	0.9821	0.9315	0.9219	1	0.9661	0.9216
46348	Minus	56	70	75	43	51	57	56	70	70	56	70	75	0.911	0.871	0.8	0.906977	0.803922	0.842105	1	0.9714	0.9571	1	1	0.9583
46446	Plus	58	78	66	41	60	55	55	76	59	58	78	66	0.603	0.423	0.515	0.829268	0.816667	0.763636	1	0.9474	0.9661	1	1	0.9756
46447	Minus	57	71	77	42	49	54	55	69	71	57	71	77	0.93	0.958	0.961	0.738095	0.673469	0.740741	0.9818	0.9565	0.9437	0.9412	1	1
46510	Plus	59	78	68	39	55	43	55	76	61	59	78	68	0.712	0.744	0.868	0.666667	0.636364	0.767442	0.9818	0.9868	0.918	0.92	0.9524	1
46511	Minus	57	72	75	48	58	63	54	68	71	57	72	75	0.912	0.889	0.933	0.604167	0.62069	0.730159	0.963	0.9559	0.9155	1	1	1
46575	Plus	59	78	66	43	59	54	55	71	62	59	78	66	0.339	0.256	0.348	0.651163	0.474576	0.518519	0.9636	0.9718	0.9032	0.9688	0.9565	0.973
46576	Minus	57	73	75	47	55	61	56	71	71	57	73	75	0.965	0.973	0.973	0.851064	0.872727	0.918033	1	1	1	1	1	1
46806	Plus	57	80	67	44	59	59	53	73	65	57	80	67	0.719	0.725	0.642	0.772727	0.711864	0.627119	0.9811	0.9589	0.9692	0.9643	0.9487	0.9565
46807	Minus	57	75	75	42	52	49	56	70	73	57	75	75	0.842	0.84	0.893	0.904762	0.865385	0.836735	0.9107	0.9714	1	1	1	1
46980	Plus	55	81	68	44	56	54	51	76	61	55	81	68	0.836	0.901	0.882	0.659091	0.803571	0.777778	0.9412	0.9605	0.918	1	1	0.8333
46981	Minus	58	76	74	52	62	65	51	73	70	58	76	74	0.707	0.763	0.662	0.788462	0.887097	0.876923	0.9608	0.9863	0.9429	1	1	0.9744
47115	Plus	52	83	69	31	36	41	52	80	58	52	83	69	0.962	0.916	1	0.903226	0.972222	0.926829	0.9808	0.9625	0.9828	1	0.9821	0.9811
47116	Minus	58	73	75	46	61	61	51	71	68	58	73	75	0.966	1	0.96	0.673913	0.737705	0.721311	0.9804	0.9718	1	0.9412	0.9655	0.9655
47415	Plus	54	79	62	27	43	46	52	77	60	54	79	62	0.815	0.835	0.855	0.925926	0.744186	0.782609	0.9038	0.9481	0.9667	1	1	1
47416	Minus	61	69	78	45	49	62	58	69	75	61	69	78	0.967	0.957	0.987	1	0.938776	0.870968	0.9828	1	0.96	0.973	1	1
47420	Plus	54	79	62	38	61	50	50	76	60	54	79	62	0.926	0.924	0.968	0.605263	0.622951	0.68	0.94	0.9605	0.9333	1	1	1
47421	Minus	61	69	78	50	48	65	55	67	74	61	69	78	0.951	0.928	0.897	0.84	0.770833	0.815385	0.9636	0.9851	0.9865	0.963	1	0.9535
47477	Plus	54	79	62	45	67	57	52	78	61	54	79	62	0.944	0.962	1	0.8	0.910448	0.894737	0.9808	1	1	0.7778	0.8261	0.9444
47478	Minus	62	70	79	43	51	62	59	70	74	62	70	79	0.984	1	1	0.883721	0.882353	0.854839	0.9831	0.9857	0.9865	0.9778	0.9592	1
47855	Plus	60	79	63	48	55	48	55	78	61	60	79	63	0.95	0.873	0.937	0.9375	0.890909	0.916667	0.9636	0.9744	0.9344	0.9583	1	0.9792
47856	Minus	61	72	79	45	54	59	52	71	75	61	72	79	0.869	0.875	0.924	0.844444	0.87037	0.932203	0.9808	0.9859	0.9733	1	1	0.9844
47874	Plus	60	78	63	50	58	53	51	77	58	60	78	63	0.933	0.923	0.889	0.82	0.844828	0.679245	0.9608	0.974	0.9828	1	1	1
47875	Minus	59	73	77	47	50	65	55	69	75	59	73	77	0.949	0.959	0.987	0.93617	0.88	0.830769	0.9636	0.9565	1	1	1	1
47992	Plus	61	78	60	47	60	41	57	76	59	61	78	60	0.885	0.769	0.817	0.87234	0.883333	0.926829	0.9649	0.9605	1	0.9808	0.9464	1
47993	Minus	59	72	80	47	59	64	56	70	75	59	72	80	0.983	0.889	0.938	0.680851	0.508475	0.609375	0.9821	0.9857	0.9733	0.7273	0.5833	0.5556
48120	Plus	63	76	61	49	49	42	61	75	56	63	76	61	0.667	0.711	0.754	0.816327	0.816327	0.761905	0.9836	0.9467	0.9821	1	1	0.9677
48121	Minus	59	70	78	35	40	47	52	66	74	59	70	78	0.915	0.829	0.833	0.885714	0.95	0.93617	0.9038	0.9091	0.8784	1	1	0.9796
48246	Plus	65	77	59	43	48	27	62	74	55	65	77	59	0.754	0.701	0.678	0.813953	0.6875	0.814815	0.9677	1	0.9455	0.9787	1	1
48247	Minus	59	70	78	41	49	66	53	67	73	59	70	78	0.932	0.957	0.936	0.926829	0.897959	0.863636	1	0.9851	1	1	0.9787	1
48897	Plus	62	74	60	40	48	42	58	70	56	62	74	60	0.79	0.797	0.7	0.925	0.916667	0.97619	0.9828	0.9714	0.9643	1	1	1
48898	Minus	58	59	79	45	46	65	52	60	70	58	59	79	0.621	0.729	0.734	0.733333	0.847826	0.815385	0.9808	0.9333	0.9429	1	0.9677	0.9796
48951	Plus	62	71	61	49	58	50	59	69	58	62	71	61	0.919	0.901	0.902	0.959184	1	0.9	0.9831	0.942	0.9828	0.9565	1	0.9773
48952	Minus	58	59	80	33	36	44	50	60	71	58	59	80	0.621	0.576	0.55	0.757576	0.972222	0.795455	0.96	0.95	0.9718	1	1	0.9231
49054	Plus	61	68	61	47	61	47	55	69	59	61	68	61	0.984	0.956	1	0.893617	0.819672	0.851064	0.9091	0.971	0.9492	1	1	1
49055	Minus	57	60	78	39	39	52	54	60	73	57	60	78	0.912	0.983	0.974	0.846154	0.717949	0.673077	1	0.9667	0.9726	0.8889	0.6	0.7143
49060	Plus	61	68	61	48	52	48	60	68	59	61	68	61	0.967	1	0.984	0.625	0.519231	0.458333	0.9833	0.9559	1	0.9459	0.9756	1
49061	Minus	57	60	77	45	48	69	55	59	74	57	60	77	0.737	0.817	0.87	0.4	0.604167	0.521739	1	1	0.973	0.7895	0.8333	0.8824
49186	Plus	62	68	61	41	45	45	62	63	59	62	68	61	0.984	0.941	0.984	0.926829	0.888889	0.866667	0.9516	0.9841	1	0.9556	0.9592	0.9744
49187	Minus	58	62	79	42	50	66	49	59	73	58	62	79	0.966	1	0.975	0.619048	0.64	0.560606	1	0.9831	0.9589	0.9286	0.9333	0.8065
49512	Plus	56	65	61	40	46	48	51	66	58	56	65	61	0.75	0.877	0.77	0.875	0.956522	0.875	0.9804	0.9394	0.9828	1	1	1
49513	Minus	59	59	75	45	40	57	57	57	67	59	59	75	0.763	0.746	0.747	0.8	0.8	0.842105	0.9474	0.9474	0.9701	1	1	0.9688
49826	Plus	59	63	57	52	53	45	55	58	53	59	63	57	0.356	0.46	0.386	0.576923	0.566038	0.533333	0.9636	0.9483	0.9811	1	1	0.9643
49827	Minus	61	58	79	47	46	59	57	59	71	61	58	79	0.492	0.586	0.684	0.595745	0.630435	0.79661	0.9825	1	0.9859	1	1	1
49854	Plus	60	65	57	50	56	50	52	57	54	60	65	57	0.55	0.554	0.649	0.82	0.732143	0.8	0.9615	0.9123	0.963	0.9688	1	1
49855	Minus	62	59	79	45	36	57	56	59	69	62	59	79	0.919	0.915	0.924	0.911111	0.972222	0.964912	0.9643	0.9831	1	1	0.9697	0.9792
49902	Plus	60	66	56	39	36	33	52	60	52	60	66	56	0.8	0.727	0.786	0.820513	0.805556	0.818182	1	0.95	0.9808	1	0.9524	1
49903	Minus	62	58	77	51	44	64	56	56	73	62	58	77	0.968	0.983	0.961	1	0.977273	1	0.9821	0.9821	0.9863	1	1	0.9833
50031	Plus	56	62	54	47	51	45	53	60	50	56	62	54	0.964	0.952	0.944	0.87234	0.882353	0.822222	0.9811	1	1	0.96	0.9643	0.95
50032	Minus	61	58	78	49	42	56	59	54	70	61	58	78	1	0.897	0.936	0.632653	0.571429	0.642857	0.9661	0.9815	0.9714	0.8824	0.95	0.95
50839	Plus	58	60	63	50	45	54	52	58	59	58	60	63	0.828	0.85	0.857	0.92	0.8	0.796296	0.9808	0.9655	0.9322	1	0.9688	1
50840	Minus	56	59	76	41	41	62	55	59	72	56	59	76	0.911	0.814	0.816	0.902439	0.902439	0.887097	0.9818	1	0.9861	0.973	0.9706	0.9574
50855	Plus	58	60	64	50	37	42	53	57	60	58	60	64	0.862	0.833	0.781	0.7	0.756757	0.690476	0.9811	0.9649	0.9333	1	1	0.9667
50856	Minus	56	59	76	10	14	25	51	52	71	56	59	76	0.964	0.847	0.882	0.6	0.857143	0.8	0.7255	0.6731	0.7887	1	1	0.96
50971	Plus	57	60	68	38	33	37	55	56	66	57	60	68	0.912	0.817	0.676	0.947368	0.909091	0.864865	0.9455	0.9821	0.9848	1	1	1
50972	Minus	57	59	77	35	43	54	56	58	72	57	59	77	0.912	0.932	0.883	1	1	1	1	0.9828	0.9583	1	1	1
50993	Plus	57	59	68	45	50	55	52	54	66	57	59	68	0.842	0.864	0.912	0.755556	0.84	0.781818	0.9615	0.9815	0.9394	1	1	1
50994	Minus	57	59	77	45	47	60	55	56	73	57	59	77	0.93	0.983	0.948	0.955556	0.893617	0.916667	0.9818	1	0.9863	0.975	1	1
51022	Plus	57	59	68	51	46	55	53	57	66	57	59	68	0.947	0.915	0.868	0.882353	0.782609	0.727273	0.9811	0.9649	0.9545	1	1	1
51023	Minus	58	59	78	37	38	51	54	56	74	58	59	78	0.983	0.983	0.962	0.945946	0.868421	0.901961	1	1	1	1	0.9286	0.9688
51112	Plus	59	58	67	50	47	52	54	50	64	59	58	67	0.966	0.931	0.925	0.92	0.957447	0.942308	0.963	0.96	0.9219	0.9722	1	0.9756
51113	Minus	58	58	79	34	41	55	55	55	73	58	58	79	0.707	0.741	0.658	0.882353	0.829268	0.854545	1	1	0.9726	1	0.9487	1
51173	Plus	58	56	66	46	39	50	51	52	59	58	56	66	0.879	0.839	0.788	0.804348	0.769231	0.62	0.9804	0.9423	0.9492	1	1	0.9091
51174	Minus	56	59	77	37	43	60	52	54	73	56	59	77	0.625	0.729	0.74	0.72973	0.651163	0.533333	0.9808	0.9815	0.9863	1	0.9583	1
51302	Plus	56	54	66	40	36	43	52	50	61	56	54	66	0.929	0.963	0.939	0.875	0.888889	0.790698	1	0.94	0.9344	0.9792	1	1
51303	Minus	55	61	77	41	52	67	55	58	67	55	61	77	0.964	0.934	0.909	0.97561	0.826923	0.940299	0.9818	0.9828	0.9701	1	1	1
51452	Plus	57	53	69	51	41	59	55	49	66	57	53	69	0.912	0.906	0.754	0.764706	0.780488	0.830508	1	0.9796	0.9545	1	1	1
51453	Minus	55	59	74	40	43	55	52	56	65	55	59	74	0.855	0.864	0.824	0.8	0.813953	0.890909	0.9423	0.9464	0.9692	1	0.9231	1
51602	Plus	58	50	67	41	41	51	49	46	63	58	50	67	0.138	0.18	0.194	0.731707	0.658537	0.666667	0.9388	0.913	0.9048	0.8889	0.8333	1
51603	Minus	56	59	70	41	43	55	54	59	67	56	59	70	0.661	0.678	0.629	0.780488	0.837209	0.618182	0.9259	0.9661	0.9851	1	0.9722	1
51703	Plus	60	49	70	33	38	53	52	49	66	60	49	70	0.383	0.51	0.443	0.69697	0.710526	0.735849	0.9808	0.9796	0.9394	0.9268	1	1
51704	Minus	57	60	71	42	45	47	53	59	67	57	60	71	0.965	1	0.958	0.904762	0.933333	0.978723	1	0.9661	0.9403	0.9773	1	1
51919	Plus	58	51	70	47	41	55	55	48	67	58	51	70	0.914	0.961	0.9	0.914894	0.853659	0.872727	0.9636	0.9583	0.9701	0.9773	1	0.9556
51920	Minus	59	59	70	37	47	55	54	57	65	59	59	70	0.847	0.797	0.743	0.594595	0.723404	0.763636	0.9815	1	0.9385	1	1	0.8421
52221	Plus	58	51	72	51	42	66	56	51	71	58	51	72	0.414	0.333	0.347	0.882353	0.97619	0.893939	0.9821	0.9804	0.9718	1	0.9545	1
52222	Minus	59	59	65	39	36	38	57	58	63	59	59	65	0.932	0.898	0.908	0.923077	0.916667	0.947368	0.9649	1	0.9683	1	1	0.9714
52354	Plus	58	51	72	45	40	59	56	47	70	58	51	72	0.983	0.98	0.986	0.866667	0.975	0.881356	0.9643	0.9574	0.9571	1	1	1
52355	Minus	58	60	64	49	47	50	53	57	61	58	60	64	0.897	0.95	0.891	0.55102	0.595745	0.54	1	1	1	0.9286	0.7692	0.9286
52365	Plus	58	52	72	50	45	63	56	51	70	58	52	72	0.759	0.712	0.764	0.58	0.644444	0.68254	0.9643	1	0.9857	1	1	1
52366	Minus	58	59	65	37	40	44	54	57	59	58	59	65	0.948	0.898	0.8	0.918919	0.825	0.818182	1	1	0.9831	1	1	1
52616	Plus	58	51	72	33	32	42	54	50	68	58	51	72	0.897	0.98	0.931	0.757576	0.71875	0.738095	1	1	0.9853	1	1	1
52617	Minus	59	63	68	37	39	43	55	61	63	59	63	68	0.932	0.984	0.868	0.945946	0.974359	0.930233	1	0.9508	0.9683	1	1	1
53067	Plus	63	52	70	59	42	53	59	52	66	63	52	70	0.889	0.827	0.814	0.661017	0.738095	0.641509	0.9831	0.9808	0.9545	0.8333	1	1
53068	Minus	62	60	62	48	47	47	59	62	59	62	60	62	0.726	0.717	0.581	0.75	0.702128	0.680851	1	1	0.9831	1	1	1
53391	Plus	61	56	75	45	33	47	57	50	65	61	56	75	0.705	0.554	0.707	0.888889	0.848485	0.893617	0.9825	0.94	0.9231	1	1	1
53392	Minus	64	62	65	51	50	52	60	61	57	64	62	65	0.922	0.871	0.923	0.588235	0.5	0.5	0.95	0.9508	0.9825	0.9615	0.9412	1
53518	Plus	63	54	72	35	27	40	58	54	67	63	54	72	0.841	0.759	0.792	0.771429	0.925926	0.9	0.9828	0.9259	0.9701	1	0.963	1
53519	Minus	61	59	70	52	42	55	61	59	62	61	59	70	0.902	0.831	0.886	0.730769	0.714286	0.636364	0.9508	0.9492	0.9839	1	1	1
53653	Plus	64	55	72	54	47	61	62	56	68	64	55	72	0.797	0.782	0.875	0.87037	0.808511	0.819672	0.9839	1	1	0.92	0.913	0.9286
53654	Minus	59	60	70	41	44	56	57	59	68	59	60	70	0.949	0.967	0.971	0.804878	0.840909	0.803571	0.9298	0.9322	0.9706	0.9697	1	0.9778
53683	Plus	64	55	72	54	47	58	61	57	70	64	55	72	0.969	0.964	0.917	0.814815	0.957447	0.931034	1	0.9825	0.9571	0.9778	0.9756	1
53684	Minus	59	60	69	39	42	49	58	56	66	59	60	69	0.78	0.733	0.826	0.871795	0.857143	0.897959	0.9138	0.9643	0.9545	1	1	1
53710	Plus	64	54	72	42	37	46	60	57	69	64	54	72	0.922	0.889	0.958	0.642857	0.756757	0.869565	0.9667	1	0.9565	1	1	0.9833
53711	Minus	58	62	69	44	42	49	58	59	65	58	62	69	0.776	0.839	0.884	0.818182	0.97619	0.938776	0.9655	0.9831	0.9538	1	0.9818	0.9831
53813	Plus	64	55	72	53	47	62	61	54	68	64	55	72	0.891	0.873	0.875	0.924528	0.765957	0.822581	0.9508	0.9815	1	0.9333	1	0.9286
53814	Minus	59	62	69	44	41	56	56	62	63	59	62	69	0.949	0.968	0.957	0.886364	0.829268	0.839286	0.9464	0.9355	0.9683	1	1	1
53978	Plus	64	59	71	51	48	60	60	54	63	64	59	71	0.875	0.915	0.901	0.921569	0.958333	0.916667	0.9333	0.9259	0.9524	1	1	1
53979	Minus	58	62	72	42	41	54	55	63	64	58	62	72	0.931	0.839	0.861	0.880952	0.853659	0.833333	1	0.9524	0.9688	1	0.8378	0.9756
54091	Plus	66	60	71	57	50	59	61	62	66	66	60	71	0.773	0.85	0.817	0.877193	0.82	0.728814	1	0.9677	0.9697	0.9524	0.9524	1
54092	Minus	59	61	71	45	45	53	57	61	67	59	61	71	1	1	1	0.844444	0.911111	0.981132	0.9825	0.9672	0.9851	1	0.9688	1
54133	Plus	67	61	71	63	51	65	64	61	67	67	61	71	0.373	0.393	0.408	0.84127	0.901961	0.815385	0.9688	0.9836	0.9851	1	1	1
54134	Minus	60	60	71	46	51	60	58	59	66	60	60	71	0.583	0.467	0.563	0.586957	0.745098	0.566667	1	1	0.9697	1	0.9474	0.7222
54161	Plus	68	60	71	57	49	58	62	60	65	68	60	71	0.882	0.933	0.944	1	0.918367	0.982759	0.9677	0.9833	1	1	1	1
54162	Minus	60	60	72	40	43	50	56	61	65	60	60	72	0.967	0.95	0.972	0.75	0.767442	0.78	1	0.9508	0.9538	0.9688	1	1
54308	Plus	67	60	69	46	44	53	62	61	62	67	60	69	0.985	0.967	0.928	0.826087	0.772727	0.849057	0.9839	0.9672	0.9839	0.9375	0.913	0.931
54309	Minus	58	60	73	48	51	59	55	62	70	58	60	73	0.897	0.95	0.767	0.875	0.960784	0.949153	0.9273	1	0.9429	1	1	1
54367	Plus	67	59	68	55	46	51	62	62	61	67	59	68	0.97	0.983	0.971	0.981818	0.913043	0.941176	1	0.9839	0.9836	1	1	1
54368	Minus	57	60	73	44	51	58	55	60	66	57	60	73	0.825	0.917	0.89	0.75	0.803922	0.741379	0.9818	0.9833	0.9848	0.9167	0.9412	0.8696
54412	Plus	66	59	68	50	41	49	61	60	59	66	59	68	0.697	0.644	0.618	0.74	0.829268	0.714286	0.9672	0.9667	0.9831	1	1	1
54413	Minus	56	61	75	45	49	59	56	60	66	56	61	75	0.946	0.951	0.96	1	0.836735	0.864407	0.9643	0.9667	0.9848	0.973	1	0.9767
54472	Plus	66	59	66	57	48	53	65	59	63	66	59	66	0.97	0.932	0.97	0.859649	0.875	0.90566	0.9538	0.9661	0.9841	0.9167	1	0.9524
54473	Minus	57	62	75	43	54	59	52	61	68	57	62	75	0.982	0.984	1	0.604651	0.685185	0.728814	0.8846	0.9672	0.9853	0.8	1	1
54479	Plus	66	59	66	58	46	55	63	60	63	66	59	66	0.742	0.729	0.682	0.844828	0.913043	0.927273	1	0.9667	0.9841	1	1	0.9333
54480	Minus	57	62	75	48	47	62	54	60	69	57	62	75	0.982	0.984	0.987	0.6875	0.829787	0.822581	1	1	0.9855	1	1	1
54662	Plus	67	59	69	52	45	52	62	59	64	67	59	69	0.851	0.847	0.812	0.788462	0.755556	0.788462	0.9516	0.9492	0.9844	1	0.96	0.9565
54663	Minus	56	62	75	48	46	55	53	60	66	56	62	75	0.571	0.629	0.493	0.645833	0.652174	0.709091	0.9057	1	0.9394	0.9231	1	0.9375
55025	Plus	69	61	71	59	49	57	59	60	63	69	61	71	0.884	0.902	0.873	0.813559	0.836735	0.842105	0.9661	0.9667	0.9365	0.8621	1	1
55026	Minus	57	65	73	47	43	50	54	61	68	57	65	73	0.754	0.723	0.699	0.893617	0.906977	0.98	0.9815	0.9508	0.8824	1	1	1
55547	Plus	71	54	71	59	46	55	66	56	69	71	54	71	0.859	0.944	0.901	0.694915	0.652174	0.836364	0.9848	0.9643	0.9855	1	1	1
55548	Minus	58	62	69	46	51	48	55	61	63	58	62	69	0.966	0.919	0.971	0.826087	0.862745	0.854167	0.9636	0.9344	1	1	0.9655	1
56102	Plus	68	50	69	56	38	64	65	52	66	68	50	69	0.853	0.8	0.942	0.839286	0.763158	0.859375	0.9692	0.9615	0.9848	0.9524	0.9583	0.9608
56103	Minus	55	63	67	47	45	44	52	63	59	55	63	67	0.491	0.603	0.522	0.829787	0.8	0.727273	0.9808	0.9524	1	1	0.9767	0.9778
56144	Plus	68	52	69	56	44	54	63	51	66	68	52	69	0.75	0.769	0.739	0.785714	0.931818	0.851852	1	0.9804	0.9848	1	1	1
56145	Minus	54	64	65	44	54	55	52	61	61	54	64	65	0.537	0.625	0.662	0.681818	0.740741	0.727273	0.9808	0.9836	1	0.8462	0.7857	0.7
56421	Plus	69	53	72	61	47	60	62	53	69	69	53	72	0.754	0.849	0.778	0.836066	0.87234	0.8	1	0.9434	0.971	0.8929	1	0.9394
56422	Minus	54	64	71	44	48	57	51	54	63	54	64	71	1	0.922	0.986	0.840909	0.6875	0.842105	0.9608	0.9074	0.9365	0.9333	1	1
56481	Plus	68	53	71	58	43	52	63	51	63	68	53	71	0.574	0.509	0.648	0.931034	0.883721	0.846154	0.9683	0.9412	0.9206	0.9677	0.96	0.9706
56482	Minus	54	59	72	32	29	44	49	52	65	54	59	72	0.852	0.831	0.875	0.84375	0.827586	0.727273	0.898	0.8846	0.8769	1	1	1
56517	Plus	67	53	71	53	46	54	60	56	65	67	53	71	0.866	0.868	0.873	0.773585	0.869565	0.777778	0.9333	0.9464	0.9846	1	1	0.9459
56518	Minus	54	56	71	40	43	56	48	52	66	54	56	71	0.407	0.464	0.352	0.8	0.837209	0.875	0.9375	0.8846	0.9242	0.9355	0.9643	0.9091
56757	Plus	66	53	72	52	42	59	63	55	71	66	53	72	0.939	0.868	0.875	0.942308	0.833333	0.915254	0.9841	0.9818	1	0.9804	0.973	0.9808
56758	Minus	55	58	68	41	41	52	53	58	67	55	58	68	0.6	0.534	0.412	0.829268	0.853659	0.769231	0.9623	0.9828	0.9552	1	1	0.9487
57766	Plus	68	57	77	59	46	65	63	53	70	68	57	77	0.588	0.684	0.571	0.898305	0.934783	0.953846	0.9683	0.9811	1	0.9714	0.9714	1
57767	Minus	57	64	58	49	46	44	57	58	54	57	64	58	0.965	0.922	0.931	0.979592	0.956522	0.977273	0.9649	0.9828	0.963	0.9	0.6923	1
57850	Plus	67	58	76	47	41	58	64	54	71	67	58	76	0.582	0.672	0.776	0.744681	0.829268	0.672414	0.8906	0.9444	0.9296	0.9286	0.9091	0.9231
57851	Minus	58	63	56	44	53	45	54	55	48	58	63	56	0.586	0.508	0.554	0.886364	0.849057	0.866667	0.9074	0.9273	0.9167	0.9667	0.9474	1
58934	Plus	66	57	73	58	45	56	58	51	60	66	57	73	0.803	0.684	0.767	0.827586	0.822222	0.803571	0.8276	0.8431	0.7667	0.8333	0.9444	0.9333
58935	Minus	60	56	61	50	46	48	56	54	57	60	56	61	0.917	0.75	0.934	0.98	0.934783	0.979167	0.8393	0.7222	0.8947	0.9796	0.9487	1
59408	Plus	66	65	79	58	53	64	61	57	66	66	65	79	0.712	0.769	0.747	0.741379	0.660377	0.65625	0.9344	0.9298	0.9545	0.9524	0.9286	1
59409	Minus	49	56	63	39	39	45	47	53	60	49	56	63	0.776	0.75	0.667	0.794872	0.871795	0.822222	0.9362	0.8868	0.9167	1	1	1
59813	Plus	69	63	80	60	49	65	60	59	64	69	63	80	0.942	0.905	0.863	0.883333	0.938776	0.876923	1	0.9661	0.9688	1	0.973	0.9744
59814	Minus	49	58	62	38	44	47	48	56	57	49	58	62	0.959	0.966	0.952	0.815789	0.704545	0.723404	0.9792	0.9464	0.9825	1	1	1
60011	Plus	68	63	71	54	40	50	62	58	67	68	63	71	0.868	0.778	0.845	0.944444	0.875	0.88	0.9355	0.8448	0.8955	1	0.9412	0.9722
60012	Minus	49	59	61	45	45	51	49	54	58	49	59	61	0.918	0.864	0.852	0.866667	0.711111	0.784314	0.9796	0.9815	0.9483	0.8947	1	0.913
60377	Plus	69	60	67	59	49	48	64	60	63	69	60	67	0.841	0.817	0.791	0.677966	0.734694	0.645833	0.9688	0.9667	0.9206	0.9286	0.9615	0.96
60378	Minus	48	59	61	40	45	43	47	58	59	48	59	61	0.979	0.983	0.852	0.775	0.488889	0.651163	1	1	0.9661	1	1	1
60412	Plus	69	60	67	54	46	48	65	61	63	69	60	67	0.971	0.95	0.91	0.833333	0.804348	0.875	1	0.9672	0.9683	1	1	0.9667
60413	Minus	47	60	60	35	46	46	48	58	59	47	60	60	1	0.983	0.967	0.571429	0.521739	0.652174	1	1	0.9831	1	1	1
60581	Plus	69	59	71	45	30	40	66	56	64	69	59	71	0.986	1	0.958	0.733333	0.933333	0.7	0.9394	0.9464	0.875	1	0.9722	0.9706
60582	Minus	49	59	61	38	49	48	50	56	58	49	59	61	0.857	0.881	0.951	0.947368	0.816327	0.854167	0.98	0.9464	1	0.9545	0.963	1
60893	Plus	70	62	73	59	51	55	66	59	70	70	62	73	0.971	1	0.945	0.745763	0.823529	0.8	1	0.9831	0.9857	1	1	0.9787
60894	Minus	46	60	60	35	44	46	48	58	53	46	60	60	0.696	0.75	0.717	0.628571	0.704545	0.76087	0.9167	1	0.9623	1	1	0.9444
60898	Plus	70	62	73	61	46	55	65	59	68	70	62	73	0.943	0.903	0.904	0.836066	0.869565	0.872727	0.9846	1	0.9412	1	0.9355	1
60899	Minus	46	60	60	36	47	48	46	60	56	46	60	60	0.783	0.833	0.783	0.583333	0.87234	0.708333	0.9783	0.9833	1	1	1	0.9583
60914	Plus	70	62	73	56	45	57	65	58	70	70	62	73	0.914	0.968	0.945	0.892857	0.888889	0.877193	0.9385	0.9655	1	0.9615	1	0.9706
60915	Minus	47	60	60	36	50	51	48	60	57	47	60	60	0.809	0.867	0.733	0.805556	0.78	0.705882	0.9792	1	0.9825	1	0.875	1
60973	Plus	71	60	73	49	42	56	62	56	68	71	60	73	0.972	0.95	0.973	0.979592	1	1	0.9516	0.9821	0.9853	1	1	1
60974	Minus	47	62	58	34	46	43	49	60	56	47	62	58	0.936	1	0.931	0.676471	0.5	0.581395	0.9592	0.9833	0.9821	1	1	1
61033	Plus	69	57	73	59	45	63	64	57	69	69	57	73	1	1	0.945	0.864407	0.933333	0.888889	0.9844	0.9825	0.9855	1	0.9474	1
61034	Minus	47	62	58	37	49	45	46	57	57	47	62	58	0.745	0.774	0.776	0.864865	0.877551	0.844444	0.9783	0.9298	0.9825	1	1	1
61052	Plus	67	56	73	41	30	42	62	54	66	67	56	73	0.582	0.786	0.658	0.804878	0.8	0.714286	0.9677	0.9259	0.9697	1	1	1
61053	Minus	47	62	58	36	53	47	46	57	56	47	62	58	0.702	0.677	0.741	0.527778	0.339623	0.297872	0.9565	0.9298	1	1	1	1
61069	Plus	68	56	72	54	37	48	65	56	71	68	56	72	0.662	0.625	0.611	0.814815	0.783784	0.6875	0.9538	0.9643	0.9577	1	1	0.9655
61070	Minus	47	61	58	36	51	44	47	59	54	47	61	58	0.957	0.869	0.897	0.805556	0.686275	0.681818	0.9787	0.9831	0.9815	1	1	1
61118	Plus	67	59	72	55	39	50	65	57	70	67	59	72	0.94	0.915	0.847	0.872727	0.846154	0.92	1	1	0.9714	1	1	1
61119	Minus	45	59	60	37	50	43	46	58	54	45	59	60	0.444	0.525	0.567	0.837838	0.68	0.72093	0.9348	0.9828	0.963	1	0.9444	1
61265	Plus	67	57	72	57	50	57	64	58	67	67	57	72	1	1	0.986	0.684211	0.68	0.491228	0.9844	1	1	0.9412	1	0.9412
61266	Minus	45	57	59	34	44	48	46	53	55	45	57	59	0.911	0.982	0.898	0.970588	0.909091	0.833333	0.9783	0.9623	0.9636	1	0.95	1
61270	Plus	67	57	72	58	44	46	64	58	70	67	57	72	0.925	0.947	0.917	0.844828	0.795455	0.869565	1	0.9828	0.9286	1	1	0.9756
61271	Minus	45	56	59	35	48	46	46	53	58	45	56	59	0.978	1	0.983	0.657143	0.770833	0.717391	0.9783	0.9811	0.9828	1	1	0.913
61291	Plus	68	57	72	56	44	59	64	58	70	68	57	72	0.868	0.895	0.903	0.660714	0.704545	0.677966	0.9844	1	1	0.9231	0.9231	0.8947
61292	Minus	45	56	59	37	47	48	45	54	58	45	56	59	0.733	0.732	0.746	0.675676	0.744681	0.645833	1	1	0.9828	1	1	1
61318	Plus	68	57	72	53	42	57	64	59	69	68	57	72	0.971	0.982	1	0.867925	0.952381	0.912281	0.9531	0.9831	0.9855	1	1	0.9767
61319	Minus	45	56	60	30	42	47	46	54	55	45	56	60	0.644	0.571	0.65	0.7	0.52381	0.680851	0.9783	0.963	0.9818	1	0.913	1
61442	Plus	68	56	70	57	48	58	65	58	66	68	56	70	0.956	0.946	0.929	0.736842	0.875	0.724138	1	0.9655	0.9848	0.7333	0.7143	0.7143
61443	Minus	48	54	60	29	40	35	44	52	57	48	54	60	0.958	0.926	0.967	0.862069	0.975	0.942857	0.8864	0.9231	0.9298	0.9677	1	1
61471	Plus	70	57	69	52	37	51	65	57	69	70	57	69	0.871	0.895	0.754	0.826923	0.702703	0.627451	1	0.9649	0.942	1	1	0.9697
61472	Minus	48	53	60	35	42	48	45	53	55	48	53	60	0.833	0.849	0.95	0.6	0.785714	0.645833	0.9778	0.9811	1	1	0.9412	1
61501	Plus	70	57	69	60	40	56	62	57	63	70	57	69	0.786	0.789	0.609	0.833333	0.85	0.839286	0.9355	0.8947	0.9841	0.9429	1	1
61502	Minus	49	53	60	38	41	47	46	51	56	49	53	60	0.673	0.755	0.767	0.815789	0.829268	0.893617	0.8913	0.9608	0.9821	0.875	1	0.9677
61739	Plus	65	54	70	52	40	47	59	54	65	65	54	70	0.862	0.852	0.757	0.865385	0.925	0.914894	0.9153	0.9074	0.8769	0.9756	0.9667	1
61740	Minus	49	52	65	38	42	49	43	53	60	49	52	65	0.49	0.635	0.662	0.552632	0.761905	0.591837	0.9767	0.9811	0.9167	0.9444	1	1
61801	Plus	62	56	73	53	48	54	61	55	66	62	56	73	0.903	0.911	0.836	0.811321	0.916667	0.87037	0.9836	1	0.9394	0.973	1	1
61802	Minus	45	52	65	20	31	45	44	52	56	45	52	65	1	1	0.969	0.85	0.806452	0.822222	0.9773	0.9808	0.9821	0.8966	1	1
61879	Plus	61	57	73	42	39	47	61	56	70	61	57	73	0.967	0.982	0.959	0.714286	0.846154	0.723404	0.9836	0.9821	0.9571	1	0.9643	1
61880	Minus	45	53	63	36	43	54	46	49	56	45	53	63	0.733	0.698	0.794	0.666667	0.604651	0.796296	0.9565	0.9592	0.9643	1	0.9394	1
62038	Plus	63	58	78	38	27	42	61	57	72	63	58	78	0.984	0.966	0.949	0.947368	0.962963	0.857143	0.9672	0.9298	0.9861	1	1	1
62039	Minus	46	54	63	36	43	55	45	51	60	46	54	63	0.804	0.685	0.714	0.861111	0.767442	0.545455	0.9333	0.9608	0.9667	0.8571	0.6667	0.6
62135	Plus	64	56	77	45	36	48	58	54	74	64	56	77	0.875	0.839	0.818	0.8	0.888889	0.854167	0.9483	0.9259	0.9595	1	1	1
62136	Minus	47	56	62	36	46	50	48	55	61	47	56	62	0.979	0.929	0.984	0.833333	0.891304	0.78	0.9583	1	0.9836	1	0.9565	0.9565
62696	Plus	61	56	65	38	34	43	60	58	59	61	56	65	0.689	0.839	0.862	0.842105	0.882353	0.953488	0.9833	0.9483	0.9322	0.9762	0.9524	1
62697	Minus	45	52	63	30	37	48	42	50	59	45	52	63	0.822	0.788	0.778	0.833333	0.918919	0.8125	0.9524	0.96	0.9831	1	1	1
62801	Plus	62	56	64	45	39	49	60	56	57	62	56	64	0.726	0.786	0.828	0.866667	0.820513	0.836735	0.9167	0.9643	0.9825	0.9231	1	1
62802	Minus	46	52	62	26	28	29	47	50	58	46	52	62	1	1	0.919	0.846154	1	0.965517	1	0.94	0.9138	1	1	1
63236	Plus	67	59	59	59	47	45	60	55	56	67	59	59	0.582	0.644	0.644	0.728814	0.851064	0.777778	1	0.8727	0.8571	0.9412	1	1
63237	Minus	47	58	65	34	50	54	45	53	59	47	58	65	0.957	0.948	0.969	0.617647	0.66	0.814815	0.9556	0.9434	0.9661	1	0.875	0.8824
64204	Plus	72	65	57	49	46	40	61	59	51	72	65	57	0.847	0.862	0.877	0.714286	0.847826	0.65	0.9344	0.9831	0.9804	0.913	1	1
64205	Minus	45	55	62	34	42	50	44	48	57	45	55	62	0.933	0.909	0.968	0.882353	0.833333	0.84	0.9545	1	0.9825	1	0.9677	0.9688
64225	Plus	71	65	58	54	48	48	65	61	51	71	65	58	0.915	0.8	0.879	0.777778	0.833333	0.833333	1	1	1	0.9677	0.85	0.875
64226	Minus	45	55	62	25	31	46	45	45	56	45	55	62	1	0.982	1	0.88	0.935484	0.934783	0.9111	0.9111	0.9286	1	0.9697	1
64245	Plus	70	66	59	61	53	47	66	63	48	70	66	59	0.886	0.955	0.831	0.704918	0.90566	0.851064	0.9697	1	0.9792	1	1	1
64246	Minus	45	55	62	30	41	53	43	51	57	45	55	62	1	1	1	0.833333	0.804878	0.867925	0.9535	0.9804	1	0.9259	0.931	0.9062
64443	Plus	69	65	58	58	45	46	65	60	56	69	65	58	0.928	0.969	1	0.844828	0.955556	0.934783	0.9538	0.9667	0.9643	0.931	1	1
64444	Minus	45	54	59	35	43	45	41	51	52	45	54	59	0.6	0.667	0.542	0.457143	0.534884	0.488889	0.9756	0.902	0.8462	0.8571	1	0.9
64479	Plus	68	64	58	52	46	46	67	62	55	68	64	58	0.926	0.891	0.966	0.903846	0.913043	0.782609	0.9851	0.9677	0.9818	0.9773	0.9487	1
64480	Minus	44	57	58	28	42	46	42	53	56	44	57	58	0.795	0.684	0.81	0.785714	0.619048	0.717391	0.9762	0.9811	0.9464	1	0.9375	0.9655
64501	Plus	68	63	58	51	44	46	67	63	55	68	63	58	0.941	0.905	0.983	0.901961	0.954545	0.978261	0.9851	0.9524	1	1	1	0.9667
64502	Minus	44	57	58	28	40	39	43	53	55	44	57	58	0.977	0.965	0.966	0.678571	0.75	0.717949	0.9302	0.9623	0.9091	1	0.96	1
64756	Plus	70	63	55	55	50	46	66	63	52	70	63	55	0.7	0.746	0.855	0.745455	0.86	0.847826	0.9545	0.9524	0.9615	0.9697	0.931	1
64757	Minus	46	58	62	38	45	44	45	55	57	46	58	62	0.761	0.81	0.887	0.763158	0.777778	0.886364	0.8889	0.9455	0.9298	0.9444	1	1
64845	Plus	71	62	56	59	46	41	66	61	49	71	62	56	0.803	0.79	0.804	0.677966	0.782609	0.731707	0.9394	0.9508	0.9796	1	1	0.9118
64846	Minus	47	60	61	39	48	53	45	58	56	47	60	61	0.915	0.917	0.885	0.820513	0.8125	0.679245	0.9333	1	0.9821	1	0.9667	1
65094	Plus	71	59	54	53	38	40	68	57	48	71	59	54	0.859	0.763	0.796	0.867925	0.973684	0.95	0.9412	0.9649	0.9583	1	1	1
65095	Minus	46	59	64	30	36	44	47	57	57	46	59	64	0.913	0.932	0.906	0.866667	1	0.954545	0.9787	0.9474	0.9474	1	1	1
65122	Plus	71	59	56	55	39	42	68	60	49	71	59	56	0.803	0.932	0.804	0.781818	0.717949	0.666667	0.9412	0.9667	0.9796	1	1	1
65123	Minus	47	59	63	42	48	47	46	57	57	47	59	63	0.809	0.831	0.762	0.738095	0.854167	0.574468	1	0.9298	0.9825	0.6667	0.8462	0.4444
65133	Plus	71	59	57	55	45	48	67	62	49	71	59	57	0.93	0.898	1	0.854545	0.888889	0.875	0.9851	0.9516	1	0.9756	0.925	1
65134	Minus	47	59	63	29	39	47	46	58	59	47	59	63	0.936	0.949	0.889	0.689655	0.923077	0.680851	1	0.9828	1	1	1	1
65637	Plus	68	60	52	52	48	40	64	60	42	68	60	52	0.838	0.833	0.808	0.788462	0.708333	0.725	0.9844	0.9667	0.9524	1	1	0.9167
65638	Minus	44	62	63	37	45	46	45	60	59	44	62	63	0.818	0.887	0.778	0.756757	0.8	0.804348	0.9556	0.9833	0.9322	1	1	1
66429	Plus	67	60	59	44	41	46	63	61	56	67	60	59	0.866	0.967	0.898	0.613636	0.585366	0.586957	0.9524	0.9672	0.9643	1	0.9286	1
66430	Minus	44	63	69	36	48	52	43	60	65	44	63	69	0.727	0.683	0.696	0.722222	0.770833	0.730769	0.9535	0.9667	0.9692	1	1	0.9333
66452	Plus	66	60	59	50	38	45	64	60	55	66	60	59	0.833	0.9	0.915	0.84	0.947368	0.866667	0.9531	0.9667	1	1	1	1
66453	Minus	44	63	70	36	53	49	42	62	63	44	63	70	0.795	0.714	0.771	0.805556	0.830189	0.693878	1	0.9677	0.9683	1	1	1
66539	Plus	66	62	58	52	42	42	64	60	52	66	62	58	0.955	0.952	0.948	0.826923	0.857143	0.880952	0.9688	0.95	1	1	1	0.973
66540	Minus	45	63	67	40	55	54	41	62	61	45	63	67	0.467	0.524	0.343	0.9	0.963636	0.944444	0.9512	0.9839	0.9672	1	0.9535	1
67010	Plus	66	54	55	48	38	40	64	52	50	66	54	55	0.909	0.907	0.891	0.770833	0.842105	0.925	0.9688	0.9231	0.94	0.9512	1	1
67011	Minus	52	63	64	41	52	47	46	61	60	52	63	64	0.885	0.873	0.891	0.658537	0.692308	0.617021	0.9783	0.9672	0.9833	0.9167	0.9231	0.875
67036	Plus	65	54	55	47	36	42	63	53	49	65	54	55	0.954	0.963	0.873	0.87234	0.944444	0.904762	0.9365	0.9623	0.9184	1	0.9737	1
67037	Minus	51	63	64	42	46	41	48	60	59	51	63	64	0.902	0.841	0.828	0.857143	0.891304	0.829268	0.9792	0.9833	1	0.9667	1	0.9714
67135	Plus	65	54	54	50	38	42	63	53	52	65	54	54	0.877	0.963	0.889	0.74	0.736842	0.761905	0.9683	1	0.9423	0.9688	1	0.9524
67136	Minus	50	63	63	37	42	49	50	59	60	50	63	63	0.92	0.889	0.968	0.621622	0.857143	0.612245	0.96	0.9153	0.9667	1	1	0.9643
67144	Plus	65	54	54	57	39	45	62	55	54	65	54	54	0.831	0.796	0.833	0.912281	0.974359	0.933333	1	1	0.9815	1	0.9756	1
67145	Minus	50	63	62	35	51	49	50	62	58	50	63	62	0.68	0.524	0.613	0.657143	0.54902	0.55102	1	1	1	1	1	1
67190	Plus	66	54	55	59	41	46	63	50	51	66	54	55	0.909	0.815	0.836	0.881356	0.926829	0.847826	0.9683	1	0.8824	0.9722	1	1
67191	Minus	51	63	63	41	49	40	51	63	57	51	63	63	0.686	0.73	0.556	0.682927	0.612245	0.65	0.9608	1	0.9649	0.9375	1	0.9091
67204	Plus	66	54	55	45	40	45	59	53	53	66	54	55	0.773	0.926	0.727	0.755556	0.85	0.8	0.9661	0.9811	0.9434	0.9333	1	0.9444
67205	Minus	51	63	63	35	48	35	51	61	61	51	63	63	0.725	0.746	0.571	0.714286	0.604167	0.628571	0.9804	0.9508	0.9672	0.9259	1	0.9667
67244	Plus	70	54	56	53	36	40	64	54	52	70	54	56	0.814	0.87	0.857	0.830189	0.888889	0.8	0.9062	0.9444	0.9423	0.973	1	0.8889
67245	Minus	51	64	63	35	46	41	47	60	58	51	64	63	0.843	0.875	0.794	0.742857	0.73913	0.804878	0.9574	0.9333	0.9483	1	0.9474	0.871
67265	Plus	70	54	56	54	39	42	64	55	51	70	54	56	0.957	1	0.982	0.851852	0.948718	0.97619	0.875	0.9818	0.9412	0.9231	0.9583	1
67266	Minus	51	65	63	38	42	42	47	54	56	51	65	63	0.98	0.938	0.937	0.868421	0.833333	0.761905	1	0.9074	0.9464	1	0.9655	1
67699	Plus	68	54	51	48	36	35	66	52	50	68	54	51	0.765	0.778	0.863	0.916667	0.916667	0.942857	0.9545	0.9615	0.98	1	1	1
67700	Minus	53	62	61	37	45	47	44	59	54	53	62	61	0.849	0.855	0.902	0.891892	0.755556	0.723404	0.9773	0.9831	0.9815	0.9286	0.96	0.9444
67739	Plus	68	53	51	47	34	33	66	52	51	68	53	51	0.706	0.736	0.725	0.553191	0.470588	0.575758	0.9697	0.9808	0.9216	1	1	0.9333
67740	Minus	51	61	58	42	56	39	45	60	54	51	61	58	0.725	0.787	0.69	0.738095	0.910714	0.923077	0.9778	0.95	0.9259	0.9545	1	1
68069	Plus	68	51	51	54	41	42	67	51	49	68	51	51	0.691	0.941	0.863	0.555556	0.536585	0.642857	0.9851	1	0.9184	0.9545	1	1
68070	Minus	50	61	60	33	43	44	47	58	55	50	61	60	0.94	0.869	0.95	0.606061	0.674419	0.75	1	0.9828	0.9636	1	0.9412	0.9474
68125	Plus	68	51	54	48	37	41	65	52	49	68	51	54	0.882	0.902	0.833	0.791667	0.702703	0.829268	0.9846	0.9808	1	1	0.96	1
68126	Minus	51	60	59	26	38	33	48	59	55	51	60	59	1	0.917	0.932	0.846154	0.921053	0.848485	0.9375	0.9831	0.9818	1	1	1
68700	Plus	69	52	48	43	32	29	67	52	47	69	52	48	0.957	0.962	0.896	0.744186	0.78125	0.758621	1	1	0.9787	0.9767	1	0.9677
68701	Minus	50	61	58	38	46	47	47	61	55	50	61	58	0.68	0.787	0.776	0.868421	0.826087	0.87234	1	0.9672	0.9818	0.9474	0.963	1
68708	Plus	70	52	49	54	39	40	67	50	47	70	52	49	0.743	0.635	0.755	0.722222	0.692308	0.725	1	0.96	0.9787	1	1	1
68709	Minus	50	61	58	25	37	30	47	62	54	50	61	58	0.98	1	1	0.92	0.918919	0.933333	0.9787	0.9839	1	1	1	1
68801	Plus	69	51	51	50	33	33	66	51	47	69	51	51	0.942	0.941	0.941	0.92	0.939394	0.969697	0.9848	0.9412	0.9574	0.9574	1	1
68802	Minus	52	64	57	30	35	35	50	57	55	52	64	57	0.827	0.828	0.842	0.9	0.914286	0.742857	0.96	0.9649	0.9455	1	1	1
68882	Plus	69	51	50	45	30	34	69	54	47	69	51	50	0.942	0.863	0.82	0.933333	0.866667	0.882353	1	0.9815	0.9362	1	1	1
68883	Minus	52	65	57	42	52	47	50	62	57	52	65	57	0.962	0.954	0.982	0.857143	0.884615	0.87234	0.96	0.9839	0.9649	1	1	1
69363	Plus	65	55	52	50	39	43	62	57	46	65	55	52	0.646	0.564	0.481	0.86	0.846154	0.930233	0.9839	0.9649	0.9565	0.9714	0.9655	1
69364	Minus	53	66	64	38	48	40	52	63	59	53	66	64	0.868	0.788	0.859	0.921053	0.916667	0.9	0.9615	0.9683	0.9153	1	0.9796	0.9787
69969	Plus	65	53	56	43	35	33	64	43	47	65	53	56	0.892	0.906	0.893	0.813953	0.628571	0.878788	0.9688	0.9535	0.9574	1	0.9643	1
69970	Minus	52	66	62	42	47	44	50	57	57	52	66	62	0.904	0.742	0.758	0.952381	0.87234	0.954545	1	0.9474	0.9649	1	0.925	0.9767
70119	Plus	64	50	54	53	34	39	62	48	50	64	50	54	0.938	0.84	0.944	0.962264	0.941176	0.948718	1	0.9792	0.98	0.9636	1	1
70120	Minus	52	69	60	39	54	48	48	66	56	52	69	60	0.827	0.855	0.883	0.717949	0.777778	0.75	0.9167	0.9545	0.9464	0.9375	0.8889	1
70406	Plus	64	53	51	54	39	33	59	49	47	64	53	51	0.391	0.453	0.51	0.796296	0.871795	0.818182	0.9831	0.9592	0.9574	1	1	0.96
70407	Minus	55	72	59	44	55	44	50	69	53	55	72	59	0.964	0.917	0.915	0.909091	0.836364	0.886364	0.96	0.971	0.9245	1	0.9773	0.9737
70949	Plus	62	57	55	47	38	39	59	58	51	62	57	55	0.984	1	0.982	0.851064	0.842105	0.871795	0.9831	0.9828	0.9608	1	1	1
70950	Minus	55	64	61	46	46	50	51	57	58	55	64	61	0.4	0.375	0.295	0.543478	0.543478	0.54	1	0.9649	1	0.7647	0.7059	0.7895
71156	Plus	61	57	55	47	37	38	55	57	48	61	57	55	0.902	0.86	0.873	0.638298	0.567568	0.605263	0.9818	0.9474	0.9792	0.9615	1	0.9545
71157	Minus	56	61	63	43	40	49	51	60	55	56	61	63	0.696	0.721	0.556	0.44186	0.425	0.346939	0.9804	0.95	0.9636	1	1	1
71751	Plus	55	57	56	47	38	41	54	57	53	55	57	56	0.855	0.912	0.893	0.93617	0.842105	0.804878	0.963	0.9825	0.9811	1	1	0.9655
71752	Minus	51	58	60	40	40	47	48	52	52	51	58	60	0.922	0.845	0.85	0.925	0.85	0.787234	0.875	0.8654	0.9038	0.9615	1	0.9394
71846	Plus	54	57	57	34	37	36	55	56	54	54	57	57	1	0.93	0.93	0.970588	0.918919	0.944444	1	0.9286	0.9815	1	1	0.9474
71847	Minus	50	58	58	37	40	46	49	57	55	50	58	58	1	1	0.948	0.675676	0.8	0.847826	1	0.9649	0.9818	1	1	1
72341	Plus	53	55	60	40	39	45	53	54	56	53	55	60	0.981	0.982	1	0.7	0.717949	0.688889	0.9434	1	1	1	0.9524	0.973
72342	Minus	54	65	56	37	43	48	49	60	53	54	65	56	0.889	0.892	0.893	0.837838	0.860465	0.854167	1	0.9333	0.9623	1	1	0.875
72445	Plus	53	56	58	48	41	44	54	54	54	53	56	58	0.887	1	0.845	0.854167	0.780488	0.772727	1	1	0.9815	1	1	0.9474
72446	Minus	53	67	55	39	48	42	49	64	51	53	67	55	0.83	0.94	0.909	0.846154	0.895833	0.928571	0.9592	0.9531	0.9608	0.9722	1	1
72742	Plus	59	62	59	47	42	45	56	60	57	59	62	59	0.763	0.71	0.763	0.723404	0.5	0.8	0.9821	0.9333	0.9474	0.9333	0.9474	0.9167
72743	Minus	52	63	55	42	48	46	50	59	52	52	63	55	0.75	0.762	0.8	0.880952	0.979167	0.978261	0.96	0.9661	0.9423	1	0.9773	1
72794	Plus	58	61	59	43	41	38	57	60	58	58	61	59	0.741	0.852	0.78	0.883721	0.926829	0.947368	0.9825	0.95	0.9655	1	1	1
72795	Minus	52	62	56	41	47	46	48	63	51	52	62	56	0.712	0.887	0.732	0.390244	0.489362	0.521739	1	0.9683	0.9216	0.9	0.6667	1
72839	Plus	60	61	59	45	39	41	56	61	54	60	61	59	0.9	0.934	0.847	0.888889	0.948718	0.756098	1	0.9836	0.9444	1	1	1
72840	Minus	51	62	56	28	26	23	46	59	52	51	62	56	0.922	0.855	0.839	1	0.884615	0.913043	0.8913	0.9661	0.9038	1	1	1
73272	Plus	61	63	56	53	48	47	59	57	54	61	63	56	0.787	0.746	0.768	0.849057	0.75	0.93617	1	0.9649	0.9815	0.9444	0.9444	0.9286
73273	Minus	48	62	57	30	37	42	44	60	54	48	62	57	0.729	0.742	0.737	0.7	0.864865	0.738095	1	0.9333	0.963	1	1	1
73389	Plus	61	63	56	48	40	48	58	61	53	61	63	56	0.82	0.81	0.911	0.958333	0.875	0.833333	0.9828	0.9672	1	1	1	1
73390	Minus	47	62	57	37	43	41	43	61	53	47	62	57	0.511	0.581	0.596	0.486486	0.255814	0.634146	0.9767	0.9508	0.9057	1	0.9	1
73593	Plus	62	63	57	46	41	45	59	61	53	62	63	57	0.984	0.952	0.982	0.826087	0.756098	0.711111	1	0.9672	0.9623	0.9688	1	1
73594	Minus	47	65	57	38	47	48	45	61	53	47	65	57	0.83	0.908	0.842	0.657895	0.765957	0.729167	0.9778	0.9672	0.9811	1	1	1
73673	Plus	61	62	55	39	33	30	59	61	52	61	62	55	0.885	0.887	0.836	0.871795	0.878788	0.833333	0.9831	0.9672	0.9808	1	0.9783	1
73674	Minus	49	66	56	33	42	39	46	61	54	49	66	56	0.98	0.955	0.964	0.787879	0.785714	0.769231	1	0.9672	0.9815	1	0.9706	1
73805	Plus	62	63	57	53	44	46	61	63	52	62	63	57	0.903	0.81	0.86	0.849057	0.818182	0.891304	1	1	1	0.9592	1	1
73806	Minus	52	64	59	38	47	47	49	62	52	52	64	59	0.769	0.812	0.847	0.736842	0.617021	0.531915	1	0.9839	0.9808	0.8947	0.9412	0.9667
74220	Plus	62	62	51	48	44	41	58	58	49	62	62	51	0.532	0.581	0.647	0.8125	0.795455	0.902439	1	0.9483	1	1	1	0.973
74221	Minus	54	62	56	31	33	38	51	60	55	54	62	56	0.87	0.806	0.839	0.741935	0.515152	0.578947	0.9608	0.9667	0.9636	1	1	1
74657	Plus	63	63	60	51	44	48	64	59	53	63	63	60	0.952	0.889	0.967	0.803922	0.795455	0.895833	0.9844	1	1	0.92	0.8636	0.92
74658	Minus	51	58	54	42	44	44	50	58	49	51	58	54	0.765	0.638	0.722	0.690476	0.75	0.704545	0.96	0.9655	0.9388	0.9615	0.963	0.9286
74851	Plus	66	64	59	50	40	40	59	58	56	66	64	59	0.742	0.828	0.678	0.8	0.8	0.8	0.9831	0.931	0.9464	0.9762	1	1
74852	Minus	49	56	50	35	45	42	45	56	46	49	56	50	0.816	0.964	0.9	0.942857	0.933333	0.952381	0.9111	0.9286	0.913	1	1	1
75010	Plus	66	65	59	48	44	46	61	64	55	66	65	59	0.924	0.908	0.898	0.729167	0.727273	0.826087	0.9508	0.9844	0.9818	0.9615	1	1
75011	Minus	51	55	49	33	33	32	49	53	46	51	55	49	1	1	1	0.878788	0.939394	1	0.9796	0.9811	0.9565	1	1	0.9474
75037	Plus	66	65	59	49	44	42	61	59	55	66	65	59	0.712	0.769	0.898	0.489796	0.5	0.47619	0.9836	0.9831	0.9818	0.75	1	1
75038	Minus	51	55	51	36	45	44	46	54	48	51	55	51	0.49	0.636	0.529	0.833333	0.777778	0.840909	0.8696	1	0.9792	0.963	1	1
75551	Plus	67	69	57	58	50	42	64	62	55	67	69	57	0.881	0.841	0.877	0.87931	0.92	0.904762	0.9844	1	0.9455	1	0.9714	0.9714
75552	Minus	51	54	52	42	43	46	49	48	45	51	54	52	0.549	0.593	0.423	0.5	0.581395	0.5	0.9388	0.9792	0.9778	1	1	0.9412
75650	Plus	64	66	58	53	43	45	62	62	54	64	66	58	0.984	0.97	0.931	0.867925	0.813953	0.844444	0.9839	0.9355	1	0.9375	1	0.9444
75651	Minus	51	54	53	39	42	46	45	50	45	51	54	53	0.745	0.833	0.698	0.923077	0.952381	0.869565	1	1	1	0.9655	1	0.9643
75738	Plus	64	65	58	48	48	42	62	59	54	64	65	58	0.953	0.862	0.948	0.9375	0.895833	0.928571	0.9677	1	0.9815	1	1	1
75739	Minus	51	52	53	36	36	39	50	48	51	51	52	53	0.824	0.75	0.868	0.805556	0.777778	0.794872	1	0.9583	0.9412	1	1	1
75957	Plus	61	65	59	46	46	38	59	63	48	61	65	59	0.902	0.908	0.898	0.782609	0.73913	0.789474	0.9492	0.9524	0.9583	1	0.9444	1
75958	Minus	55	51	57	45	44	48	49	47	51	55	51	57	0.818	0.882	0.912	0.866667	0.931818	0.916667	1	1	1	0.9688	1	0.9737
75977	Plus	62	66	58	49	49	39	58	63	51	62	66	58	0.419	0.485	0.466	0.55102	0.632653	0.74359	0.9655	0.9841	0.9216	0.9091	0.7143	0.9091
75978	Minus	55	52	56	41	42	48	50	48	51	55	52	56	0.945	0.885	0.875	0.585366	0.571429	0.6875	0.96	0.9792	1	0.75	0.9286	0.8
75987	Plus	62	66	59	47	41	33	59	64	50	62	66	59	0.145	0.227	0.254	0.659574	0.634146	0.454545	0.9492	0.9375	0.8	1	1	0.9333
75988	Minus	55	52	56	41	36	48	52	49	49	55	52	56	0.873	0.827	0.875	0.902439	1	0.979167	0.9423	1	1	0.973	0.9714	1
76038	Plus	60	66	55	46	47	37	57	59	48	60	66	55	0.833	0.803	0.8	0.782609	0.787234	0.72973	0.9474	0.9831	0.8958	1	0.9643	1
76039	Minus	55	52	58	44	38	47	52	47	50	55	52	58	0.909	0.846	0.948	0.909091	0.763158	0.914894	0.9808	0.9787	0.94	0.973	1	1
76067	Plus	60	66	58	49	54	45	57	64	47	60	66	58	0.783	0.652	0.724	0.714286	0.462963	0.533333	0.9474	0.9531	0.9574	1	0.8125	1
76068	Minus	55	50	59	47	39	52	52	49	51	55	50	59	0.818	0.86	0.695	0.93617	0.974359	0.884615	0.9615	1	1	1	1	0.9714
76551	Plus	62	69	59	48	50	47	58	65	57	62	69	59	0.919	0.855	0.797	0.854167	0.94	0.893617	1	1	1	1	0.9818	1
76552	Minus	53	54	60	33	32	31	49	50	54	53	54	60	0.811	0.815	0.717	0.939394	0.9375	0.903226	1	1	0.9444	1	1	1
76695	Plus	61	69	60	39	39	43	58	66	58	61	69	60	0.869	0.971	0.933	0.871795	0.923077	0.860465	0.9138	0.9697	0.931	1	1	1
76696	Minus	53	56	59	43	44	44	51	53	55	53	56	59	0.34	0.232	0.492	0.627907	0.659091	0.681818	0.9216	0.9245	0.9818	0.875	0.6667	0.8571
77027	Plus	57	72	61	48	53	50	55	68	54	57	72	61	0.509	0.556	0.41	0.416667	0.415094	0.3	0.9818	0.9412	0.9815	1	0.8462	0.9286
77028	Minus	52	54	56	35	32	35	48	54	52	52	54	56	1	0.944	0.964	1	0.90625	0.971429	1	0.9815	0.9808	1	1	1
77036	Plus	57	72	61	44	41	44	55	68	57	57	72	61	0.719	0.611	0.721	0.886364	0.658537	0.840909	1	0.9706	1	0.95	0.9474	0.9394
77037	Minus	52	54	56	43	38	46	47	55	53	52	54	56	0.942	0.889	0.929	0.930233	0.657895	0.826087	0.9787	1	1	1	1	0.975
77153	Plus	55	72	57	42	51	44	53	64	54	55	72	57	0.945	0.903	0.877	0.880952	0.823529	0.818182	0.9811	0.9531	0.963	1	1	0.9474
77154	Minus	50	54	57	37	37	48	48	55	52	50	54	57	0.98	0.889	0.93	1	0.945946	0.895833	0.9583	0.9636	0.9615	1	0.9697	0.925
77624	Plus	56	69	54	49	51	45	53	68	48	56	69	54	0.857	0.884	0.815	0.571429	0.627451	0.422222	0.9811	0.9706	1	1	0.96	0.9375
77625	Minus	43	51	65	32	40	50	41	48	56	43	51	65	0.977	0.961	0.969	0.96875	0.875	0.92	0.9512	0.9792	0.9464	1	0.9722	0.9762
77771	Plus	56	70	54	45	47	38	54	66	53	56	70	54	0.982	0.971	0.963	0.977778	0.87234	0.921053	0.9815	0.9697	0.9434	1	0.9444	1
77772	Minus	44	50	63	32	36	48	37	51	54	44	50	63	0.955	1	0.937	0.8125	0.916667	0.979167	0.9459	0.9216	0.963	1	1	0.9744
77807	Plus	55	69	55	42	44	43	52	67	51	55	69	55	0.964	0.986	0.982	0.904762	0.954545	0.976744	0.9808	0.9701	1	0.9677	1	1
77808	Minus	44	51	62	37	35	51	40	48	54	44	51	62	0.909	0.863	0.839	0.648649	0.685714	0.72549	0.9	0.8958	0.963	1	1	0.95
77853	Plus	56	68	55	47	44	49	55	65	52	56	68	55	0.964	0.985	0.982	0.87234	0.863636	0.857143	1	0.9846	1	0.95	0.9744	1
77854	Minus	44	51	61	34	40	43	33	48	54	44	51	61	0.886	0.824	0.754	0.647059	0.825	0.604651	1	0.875	0.9074	1	1	1
78344	Plus	66	71	61	55	54	52	62	65	53	66	71	61	0.939	0.958	0.967	0.781818	0.703704	0.692308	0.9839	0.9692	0.9811	0.9412	1	0.9091
78345	Minus	40	56	59	31	44	52	35	51	52	40	56	59	0.875	0.839	0.864	0.774194	0.795455	0.903846	0.9429	0.9412	1	0.9	1	0.9412
79013	Plus	70	64	66	56	44	55	68	58	60	70	64	66	0.971	0.969	0.97	0.910714	0.909091	0.909091	0.9412	0.9483	0.95	0.9737	1	1
79014	Minus	42	64	67	36	48	55	39	62	61	42	64	67	0.881	0.906	0.806	0.916667	0.958333	0.909091	0.9744	0.9839	1	0.95	1	0.913
79029	Plus	71	64	65	60	48	51	70	62	59	71	64	65	0.901	0.906	0.877	0.766667	0.916667	0.843137	0.9714	0.9839	0.9661	1	0.9643	0.9667
79030	Minus	43	63	66	29	50	57	38	60	61	43	63	66	0.791	0.762	0.864	0.758621	0.88	0.859649	0.8684	1	0.9508	1	0.9688	0.9744
79783	Plus	72	65	64	47	41	39	67	61	58	72	65	64	0.875	0.923	0.906	0.659574	0.634146	0.74359	0.9403	0.9672	0.9483	0.8571	0.8235	0.8824
79784	Minus	40	62	74	16	28	39	37	57	65	40	62	74	0.925	0.919	0.919	0.9375	1	0.974359	0.9459	0.9474	0.9538	1	1	0.9848
79929	Plus	72	63	65	58	43	48	69	59	57	72	63	65	0.944	0.952	0.938	0.948276	0.930233	0.958333	1	0.9831	0.9825	1	0.9756	0.9744
79930	Minus	42	61	74	30	44	55	40	60	70	42	61	74	1	0.885	0.986	0.866667	0.863636	0.836364	0.95	0.9333	1	1	1	1
79947	Plus	72	62	65	58	42	49	72	58	56	72	62	65	0.944	0.871	0.831	0.793103	0.785714	0.816327	1	0.9828	0.9643	1	0.8889	1
79948	Minus	41	60	74	22	39	41	39	58	66	41	60	74	0.951	0.9	0.878	0.954545	0.974359	0.902439	0.9231	0.9828	0.9848	1	0.9783	1
80545	Plus	69	56	68	36	23	38	68	53	64	69	56	68	0.899	0.946	0.912	0.944444	0.956522	0.868421	0.9853	0.9811	0.9531	0.9808	1	1
80546	Minus	42	55	76	33	42	68	41	50	73	42	55	76	0.857	0.891	0.868	0.666667	0.571429	0.573529	1	0.96	0.9589	0.9286	0.8696	0.9677
80605	Plus	70	57	68	53	42	53	67	54	65	70	57	68	0.957	1	0.971	0.622642	0.642857	0.698113	0.9552	1	0.9538	1	1	1
80606	Minus	43	53	76	29	42	62	37	50	74	43	53	76	0.419	0.415	0.579	0.827586	0.761905	0.806452	0.973	0.96	0.973	1	1	1
80679	Plus	70	57	67	54	42	54	66	57	65	70	57	67	0.843	0.912	0.896	0.777778	0.761905	0.759259	0.9697	0.9825	0.9846	0.8261	0.8889	0.8846
80680	Minus	42	51	75	31	42	61	41	49	68	42	51	75	0.786	0.941	0.867	0.677419	0.595238	0.704918	0.9512	1	0.9706	0.7778	0.875	0.6364
81180	Plus	65	61	72	43	41	48	65	56	67	65	61	72	0.892	0.869	0.806	0.790698	0.853659	0.854167	1	1	0.9403	1	1	0.9796
81181	Minus	40	50	76	33	41	59	36	49	71	40	50	76	0.725	0.68	0.816	0.848485	0.658537	0.813559	0.9722	1	0.9718	1	1	1
81251	Plus	64	60	72	49	45	58	63	52	69	64	60	72	0.75	0.667	0.736	0.795918	0.577778	0.741379	1	1	1	0.9444	0.9231	0.9545
81252	Minus	40	50	74	30	38	67	37	49	71	40	50	74	0.625	0.52	0.649	0.933333	0.921053	0.940299	0.9189	0.9592	0.9859	1	1	0.9818
81324	Plus	65	60	74	39	39	49	61	54	66	65	60	74	0.877	0.933	0.851	0.641026	0.794872	0.693878	1	0.963	0.9848	1	0.963	1
81325	Minus	40	51	75	30	42	62	38	49	72	40	51	75	0.925	0.902	0.947	0.933333	0.904762	0.935484	1	1	1	1	1	1
81336	Plus	65	60	74	37	35	40	62	55	68	65	60	74	0.938	0.917	0.892	0.918919	0.942857	0.925	0.9839	0.9455	0.9706	1	1	1
81337	Minus	40	51	75	36	44	68	38	48	72	40	51	75	0.725	0.725	0.547	0.805556	0.818182	0.691176	1	0.9792	0.9722	0.9583	1	0.9459
81381	Plus	64	59	73	49	44	50	62	55	70	64	59	73	1	1	1	0.673469	0.613636	0.66	0.9839	1	1	1	0.8889	1
81382	Minus	41	50	75	28	40	63	38	50	73	41	50	75	0.976	0.96	0.96	0.821429	0.85	0.84127	1	1	0.9863	1	0.9333	0.9565
81444	Plus	64	58	74	34	31	35	61	56	67	64	58	74	0.938	0.931	0.919	1	1	0.942857	1	0.9821	0.9851	1	1	1
81445	Minus	41	51	73	32	43	64	37	47	73	41	51	73	0.976	0.98	0.973	0.84375	0.860465	0.796875	0.973	0.9574	0.9726	0.9524	0.9688	0.9512
82408	Plus	61	53	70	47	43	56	58	49	56	61	53	70	0.934	1	0.929	0.851064	0.744186	0.785714	0.8793	0.9388	0.8929	0.9583	1	0.8966
82409	Minus	40	59	83	35	51	64	38	57	80	40	59	83	0.95	0.966	0.964	0.8	0.882353	0.890625	0.9737	0.9825	0.9375	0.875	0.9333	1
82688	Plus	60	54	68	40	41	50	59	52	67	60	54	68	0.95	0.963	0.985	0.925	0.926829	0.94	1	0.9615	0.9552	0.9744	0.9744	1
82689	Minus	41	62	83	32	50	60	38	56	79	41	62	83	0.927	0.952	0.916	0.8125	0.74	0.85	0.9474	0.9107	0.9494	0.9688	0.9722	1
82787	Plus	61	53	71	39	40	62	60	52	65	61	53	71	0.918	0.906	0.93	0.333333	0.375	0.290323	0.9333	0.9231	0.9846	1	1	1
82788	Minus	41	62	83	37	49	66	39	60	82	41	62	83	0.683	0.629	0.651	0.837838	0.918367	0.818182	0.9744	0.9667	0.9756	1	1	1
82835	Plus	62	53	70	40	43	44	59	50	64	62	53	70	0.677	0.585	0.529	0.775	0.581395	0.636364	0.9322	0.98	0.9531	1	0.9429	0.9756
82836	Minus	40	62	84	34	53	67	40	61	80	40	62	84	0.975	1	0.964	0.911765	0.981132	0.970149	1	1	0.9875	1	1	0.9833
83080	Plus	63	53	72	51	42	63	62	48	64	63	53	72	0.857	0.774	0.889	0.941176	0.904762	0.984127	0.9677	0.9375	0.9844	1	1	1
83081	Minus	40	63	79	31	47	53	35	59	74	40	63	79	0.925	0.984	0.975	0.806452	0.914894	0.924528	0.9714	1	0.9595	1	1	0.9804
83174	Plus	63	50	70	46	35	47	60	47	65	63	50	70	0.857	0.96	0.871	0.782609	0.914286	0.893617	0.9667	1	0.9538	1	1	0.9778
83175	Minus	39	61	79	35	45	59	35	61	75	39	61	79	0.744	0.77	0.759	0.857143	0.866667	0.847458	0.9714	0.9672	0.9467	0.9565	0.9459	0.9574
84039	Plus	61	48	69	46	35	49	53	38	55	61	48	69	0.475	0.604	0.478	0.543478	0.571429	0.673469	0.8113	0.8158	0.8727	0.9474	1	1
84040	Minus	41	57	69	31	44	50	30	44	48	41	57	69	0.293	0.316	0.203	0.548387	0.431818	0.52	0.5333	0.7045	0.6458	0.875	0.8333	0.875
84387	Plus	60	45	64	47	37	53	51	37	54	60	45	64	0.867	0.889	0.922	0.914894	0.918919	0.867925	0.7059	0.7568	0.8704	0.931	1	1
84388	Minus	41	57	64	34	39	43	36	49	52	41	57	64	0.902	0.842	0.812	0.764706	0.666667	0.697674	0.7222	0.8367	0.8462	1	1	0.9615
84435	Plus	61	47	65	38	33	55	54	40	61	61	47	65	0.557	0.574	0.569	0.842105	0.787879	0.854545	0.9074	0.85	0.9016	0.963	1	1
84436	Minus	41	58	64	35	48	48	36	56	56	41	58	64	0.976	1	0.938	0.914286	0.9375	0.9375	0.9722	1	0.8929	0.9615	1	0.9556
85017	Plus	53	51	61	37	38	38	50	48	57	53	51	61	0.887	0.941	0.852	0.810811	0.868421	0.763158	0.98	0.9792	0.9649	0.9744	1	1
85018	Minus	35	63	66	26	54	52	34	59	60	35	63	66	0.914	0.968	0.909	0.884615	0.907407	0.923077	0.9706	0.9831	0.9833	1	0.9677	0.9677
85576	Plus	51	52	58	37	39	51	49	45	52	51	52	58	0.922	0.962	0.897	0.918919	0.948718	0.960784	0.8776	0.8667	0.8654	0.9474	1	1
85577	Minus	36	59	67	18	31	36	30	56	66	36	59	67	0.944	0.881	0.806	0.833333	0.935484	0.944444	0.9	0.9107	0.8636	1	1	1
85665	Plus	51	52	57	35	40	43	49	45	49	51	52	57	0.627	0.596	0.737	0.828571	0.925	0.930233	0.8571	0.7778	0.9184	1	0.963	1
85666	Minus	37	63	68	26	48	47	34	55	61	37	63	68	1	0.968	0.926	0.884615	0.8125	0.978723	0.9118	1	1	0.9474	1	0.9762
85676	Plus	51	52	57	35	39	47	48	47	49	51	52	57	0.98	0.981	1	0.8	0.769231	0.744681	0.9375	0.9149	0.9796	1	1	0.9565
85677	Minus	37	63	67	31	47	50	35	57	58	37	63	67	0.919	0.952	0.985	0.83871	0.93617	0.88	0.9714	0.9825	1	1	1	1
85760	Plus	51	53	57	44	45	49	49	50	52	51	53	57	0.588	0.642	0.649	0.613636	0.555556	0.612245	0.9796	0.96	0.9423	1	1	1
85761	Minus	38	60	65	33	45	45	36	57	61	38	60	65	0.816	0.833	0.754	0.636364	0.466667	0.444444	0.8889	0.9649	0.918	1	1	1
86546	Plus	63	55	61	40	35	50	64	49	59	63	55	61	0.698	0.6	0.705	0.5	0.542857	0.68	0.8594	0.9796	0.9831	1	1	1
86547	Minus	37	58	66	25	46	53	35	58	62	37	58	66	0.946	0.897	0.803	0.92	0.913043	0.90566	1	0.9828	1	0.9706	1	1
86668	Plus	64	56	62	52	45	52	60	54	61	64	56	62	0.953	0.964	0.968	0.884615	0.955556	0.961538	0.9833	1	0.9836	1	1	1
86669	Minus	39	61	68	34	47	52	36	59	61	39	61	68	0.769	0.607	0.647	0.588235	0.617021	0.576923	1	0.9492	0.9836	0.9333	1	1
86761	Plus	63	59	62	47	46	49	64	51	60	63	59	62	0.54	0.475	0.5	0.510638	0.478261	0.693878	0.9531	0.9608	1	1	0.9677	1
86762	Minus	40	60	69	27	41	49	35	57	62	40	60	69	0.825	0.883	0.87	0.851852	0.926829	0.897959	0.9429	0.9298	0.9516	1	1	1
86872	Plus	65	59	62	47	48	49	60	56	60	65	59	62	0.892	0.864	0.887	0.617021	0.625	0.571429	0.95	1	0.9667	0.8125	0.8824	0.8
86873	Minus	41	60	69	33	46	47	38	56	62	41	60	69	0.902	0.917	0.884	0.969697	0.913043	0.978723	1	1	0.9516	0.9583	1	1
87091	Plus	65	59	64	44	36	50	55	51	55	65	59	64	0.446	0.508	0.547	0.704545	0.694444	0.62	0.8182	0.902	0.9273	1	1	0.9565
87092	Minus	43	61	65	30	46	46	38	57	58	43	61	65	0.767	0.852	0.862	0.9	0.869565	0.913043	0.8684	0.9123	0.931	1	1	1
87175	Plus	66	59	65	49	42	56	60	53	64	66	59	65	0.879	0.814	0.908	0.755102	0.833333	0.857143	0.9333	0.9623	0.9844	0.9444	0.8571	0.9459
87176	Minus	45	62	66	38	46	41	41	60	55	45	62	66	1	1	1	0.973684	0.956522	0.878049	1	0.9667	0.9636	1	0.96	0.8333
87475	Plus	66	58	61	39	40	42	61	55	59	66	58	61	0.955	0.983	0.918	0.769231	0.75	0.833333	0.9344	1	0.9831	1	1	0.9474
87476	Minus	45	67	67	36	50	56	39	65	58	45	67	67	0.956	0.866	0.866	0.694444	0.64	0.607143	0.9744	1	1	0.7778	0.9286	0.8421
87534	Plus	66	57	61	48	45	53	62	53	60	66	57	61	0.939	0.965	0.951	0.875	0.955556	0.943396	0.9516	0.9623	0.9667	1	1	1
87535	Minus	45	67	68	35	53	55	38	65	58	45	67	68	0.933	0.97	0.971	0.685714	0.811321	0.781818	0.9737	0.9538	0.9483	1	0.9333	0.9412
87854	Plus	66	62	66	40	40	52	64	55	60	66	62	66	0.712	0.645	0.636	0.925	0.925	0.923077	0.9375	0.9091	0.9833	1	1	1
87855	Minus	45	64	68	34	45	48	42	61	60	45	64	68	0.711	0.734	0.559	0.911765	0.933333	0.875	0.9762	0.9344	0.9333	1	0.9565	0.9535
88229	Plus	66	62	63	55	44	54	61	58	60	66	62	63	0.955	0.871	1	0.709091	0.681818	0.703704	0.9508	0.9655	0.9333	0.9545	1	1
88230	Minus	43	63	73	35	45	50	42	62	69	43	63	73	0.907	0.825	0.836	0.857143	0.888889	0.76	0.9286	0.9355	0.9565	1	1	1
88236	Plus	66	63	63	48	43	51	59	58	61	66	63	63	0.758	0.81	0.825	0.833333	0.860465	0.745098	0.9831	0.931	0.9672	0.9545	1	1
88237	Minus	43	63	73	37	45	60	43	60	68	43	63	73	1	0.952	0.986	0.972973	0.955556	1	1	1	0.9706	0.9583	1	1
88329	Plus	68	67	61	52	50	50	58	58	55	68	67	61	0.882	0.687	0.82	0.942308	0.92	0.84	0.9483	0.9655	0.9455	0.9778	1	1
88330	Minus	48	65	72	38	50	51	41	62	71	48	65	72	0.792	0.785	0.889	0.842105	0.74	0.745098	1	1	0.9437	1	1	1
88482	Plus	68	63	58	49	46	47	64	55	56	68	63	58	0.897	0.857	0.948	0.632653	0.717391	0.787234	0.9375	1	0.9821	1	1	1
88483	Minus	46	65	73	42	49	57	45	63	71	46	65	73	1	1	0.959	0.880952	0.795918	0.824561	1	0.9841	0.9859	0.9412	0.9545	0.9231
88515	Plus	67	62	57	41	37	41	61	54	55	67	62	57	0.866	0.935	0.912	0.829268	0.756757	0.853659	0.9344	1	0.9455	0.9796	1	1
88516	Minus	45	65	73	41	39	55	46	63	68	45	65	73	0.889	0.862	0.877	0.756098	0.641026	0.745455	1	0.9841	0.9853	1	1	1
88650	Plus	66	61	54	47	47	41	65	54	52	66	61	54	0.879	0.836	0.926	0.851064	0.87234	0.829268	0.9538	0.963	1	1	0.9643	1
88651	Minus	47	67	72	42	48	53	40	63	69	47	67	72	0.766	0.91	0.792	0.809524	0.645833	0.773585	0.925	1	0.9565	0.9655	1	0.9333
90214	Plus	67	63	51	50	44	36	62	58	49	67	63	51	0.627	0.73	0.647	0.78	0.613636	0.75	0.9516	0.8621	0.9388	0.9655	1	0.96
90215	Minus	50	70	70	46	51	54	45	68	67	50	70	70	0.94	0.886	0.829	0.891304	0.803922	0.814815	0.9556	0.9706	0.9254	1	0.9808	0.9455
90253	Plus	67	62	51	50	36	32	62	58	51	67	62	51	1	0.984	0.98	0.98	0.888889	0.90625	0.9677	0.9483	0.9608	0.9583	0.9677	0.96
90254	Minus	48	70	72	38	50	55	46	68	66	48	70	72	1	0.971	0.986	0.894737	0.94	0.927273	0.9565	0.9559	0.9394	1	0.9792	1
90257	Plus	67	62	51	51	42	36	61	57	47	67	62	51	1	0.984	1	0.901961	1	0.944444	0.918	0.9474	0.9787	1	0.9762	1
90258	Minus	48	70	72	35	46	45	48	68	66	48	70	72	0.917	0.929	0.875	0.914286	0.978261	0.933333	0.9792	0.9559	0.9091	0.9697	0.98	1
90299	Plus	65	62	52	41	40	33	61	57	49	65	62	52	0.908	0.935	0.962	0.829268	0.8	0.969697	1	0.9649	1	1	1	1
90300	Minus	48	70	72	38	51	58	48	66	61	48	70	72	0.938	0.9	0.931	0.868421	0.862745	0.827586	0.9792	0.9545	0.9836	0.8947	1	1
90362	Plus	67	62	50	43	36	39	59	58	49	67	62	50	0.97	0.935	0.98	0.883721	0.805556	0.666667	0.9661	0.9655	1	1	1	1
90363	Minus	49	72	72	39	47	49	47	66	56	49	72	72	0.653	0.708	0.792	0.871795	0.851064	0.918367	0.8723	0.9091	0.9643	1	1	1
90376	Plus	67	65	52	47	44	34	61	59	50	67	65	52	0.955	0.923	0.942	0.978723	0.977273	1	0.9508	0.9831	0.98	1	1	1
90377	Minus	48	72	69	33	49	40	45	67	60	48	72	69	0.667	0.667	0.536	0.727273	0.734694	0.8	0.9778	0.9701	0.9333	0.95	1	0.9697
90395	Plus	67	65	52	44	37	29	64	56	49	67	65	52	0.866	0.892	0.923	0.659091	0.783784	0.793103	0.9531	0.9286	0.9388	1	1	1
90396	Minus	48	72	69	43	53	60	47	68	62	48	72	69	1	0.931	0.986	1	0.943396	1	0.9787	0.9706	1	1	0.9792	1
90805	Plus	64	67	46	45	42	32	61	62	43	64	67	46	0.984	1	1	0.8	0.904762	0.9375	0.9344	0.9355	0.9767	1	0.9545	1
90806	Minus	48	75	64	39	50	47	46	74	58	48	75	64	0.75	0.747	0.75	0.923077	0.7	0.787234	1	0.973	0.9655	0.8824	0.9412	1
91035	Plus	65	67	46	51	50	35	61	64	44	65	67	46	0.877	0.866	0.935	0.921569	0.94	0.942857	0.9836	0.9688	1	1	0.9583	1
91036	Minus	50	76	65	45	54	48	49	71	59	50	76	65	0.76	0.868	0.769	0.555556	0.648148	0.666667	0.9388	0.9296	0.9492	1	1	1
91073	Plus	64	66	46	52	47	36	63	62	43	64	66	46	0.766	0.773	0.87	0.942308	0.914894	0.888889	0.9683	0.9677	0.9767	1	0.9767	0.9737
91074	Minus	52	76	65	38	43	38	46	72	62	52	76	65	0.981	0.934	0.877	0.921053	0.930233	0.842105	0.9783	0.9861	0.9516	1	0.9796	0.9762
91123	Plus	65	66	45	40	35	25	61	64	45	65	66	45	0.969	0.955	0.911	0.9	0.942857	0.8	0.9508	0.9375	0.9556	0.9565	1	1
91124	Minus	53	76	66	46	54	56	47	71	61	53	76	66	0.774	0.868	0.803	0.73913	0.814815	0.839286	0.9362	0.9577	0.9836	1	0.9804	0.98
91284	Plus	63	66	47	51	49	40	60	61	43	63	66	47	0.508	0.576	0.426	0.823529	0.714286	0.875	0.9667	0.9508	1	0.9565	1	0.9412
91285	Minus	53	76	68	46	53	54	52	73	62	53	76	68	0.925	0.882	0.926	0.956522	0.962264	0.962963	0.9808	0.9863	0.9516	1	1	0.9818
91329	Plus	62	65	48	45	44	34	57	63	45	62	65	48	0.887	0.831	0.875	0.955556	0.931818	1	0.9825	0.9683	0.9333	0.9697	0.9512	0.931
91330	Minus	53	76	67	30	27	28	52	74	63	53	76	67	0.849	0.868	0.896	0.833333	0.925926	0.892857	0.9808	0.9595	0.9841	1	1	1
91363	Plus	62	64	48	44	47	39	58	64	43	62	64	48	0.984	0.969	0.875	0.659091	0.723404	0.769231	1	0.9688	0.9767	1	1	1
91364	Minus	52	75	64	42	52	48	49	72	63	52	75	64	0.962	0.88	0.891	0.666667	0.826923	0.75	1	0.9583	0.9524	1	1	1
91777	Plus	59	63	48	40	40	34	57	59	45	59	63	48	0.847	0.794	0.854	0.925	0.95	0.970588	0.9825	0.9661	0.9778	0.9655	1	1
91778	Minus	52	73	68	47	56	55	49	69	60	52	73	68	0.885	0.904	0.926	0.787234	0.75	0.872727	1	1	1	0.95	1	1
93013	Plus	65	73	62	37	44	37	58	73	56	65	73	62	0.954	0.986	0.984	0.810811	0.931818	0.918919	0.9828	0.9726	0.9821	1	1	1
93014	Minus	45	65	69	38	50	53	41	60	64	45	65	69	0.889	0.908	0.913	0.710526	0.74	0.698113	1	1	0.9844	0.8333	0.96	0.9444
93173	Plus	63	74	61	52	56	50	57	68	59	63	74	61	0.921	0.986	0.951	0.865385	0.928571	0.88	0.9298	0.8971	0.9153	0.9714	0.9787	0.9688
93174	Minus	45	63	68	41	43	43	44	65	63	45	63	68	0.889	0.984	0.868	0.756098	0.930233	0.767442	0.9318	0.9846	0.9206	1	0.8182	0.9167
93272	Plus	63	70	64	31	38	34	57	55	55	63	70	64	0.476	0.371	0.344	0.903226	0.894737	0.911765	0.8947	0.8364	0.8182	1	0.9667	1
93273	Minus	46	65	68	39	53	51	43	64	66	46	65	68	0.804	0.877	0.882	0.948718	0.924528	0.901961	1	0.9688	0.9545	0.9355	1	1
93622	Plus	63	68	73	41	43	44	62	62	67	63	68	73	0.889	0.868	0.849	0.902439	0.930233	0.863636	0.9839	0.9516	1	1	1	1
93623	Minus	50	62	66	37	45	48	45	63	61	50	62	66	0.86	0.855	0.879	0.810811	0.844444	0.770833	1	0.9841	1	0.913	0.9697	0.9302
93686	Plus	64	70	72	55	53	59	60	64	63	64	70	72	0.891	0.8	0.875	0.890909	0.830189	0.915254	0.9167	0.9219	0.9841	0.9643	0.9	0.95
93687	Minus	50	62	63	42	51	44	49	64	63	50	62	63	0.72	0.823	0.794	0.738095	0.843137	0.840909	0.9592	1	0.9841	0.8824	1	1
93794	Plus	62	71	71	45	48	54	60	65	69	62	71	71	0.806	0.831	0.887	0.844444	0.833333	0.833333	0.9833	0.9538	0.971	1	1	1
93795	Minus	50	66	63	44	44	43	49	62	60	50	66	63	0.38	0.485	0.46	0.727273	0.636364	0.744186	0.9796	0.9677	0.9333	1	1	1
93953	Plus	64	73	74	43	51	48	63	69	70	64	73	74	0.547	0.63	0.554	0.837209	0.941176	0.8125	1	0.971	0.9429	0.9394	1	1
93954	Minus	52	68	66	45	49	50	52	67	62	52	68	66	0.846	0.882	0.864	0.866667	0.877551	0.84	0.9808	0.9701	1	1	1	0.9286
94148	Plus	66	75	77	48	58	60	67	70	73	66	75	77	0.924	0.947	0.961	0.833333	0.896552	0.816667	1	1	0.9863	1	1	1
94149	Minus	52	68	68	44	50	53	50	65	64	52	68	68	0.904	0.956	0.956	0.954545	0.98	0.962264	0.94	0.9846	0.9375	1	0.9762	1
94331	Plus	68	74	78	59	60	62	66	68	76	68	74	78	0.956	0.959	0.923	0.745763	0.883333	0.83871	0.9394	0.9706	0.9605	1	1	1
94332	Minus	54	69	67	48	56	48	52	69	63	54	69	67	0.944	0.87	0.985	0.75	0.678571	0.833333	0.9615	0.913	0.9841	1	1	0.9744
94613	Plus	62	73	82	40	49	54	60	65	73	62	73	82	1	1	0.988	0.925	0.877551	0.888889	1	0.9846	0.9452	1	1	1
94614	Minus	56	67	71	37	40	47	51	63	63	56	67	71	0.893	0.925	0.958	0.918919	0.925	0.914894	0.9608	1	1	1	1	1
96236	Plus	61	66	78	51	51	57	56	62	73	61	66	78	0.541	0.667	0.603	0.588235	0.72549	0.684211	0.9643	0.9677	0.9589	1	1	1
96237	Minus	64	66	77	53	45	58	61	64	66	64	66	77	0.547	0.53	0.597	0.924528	0.688889	0.810345	0.9508	0.9531	1	0.9767	0.9737	1
96254	Plus	61	66	77	49	51	64	56	58	71	61	66	77	0.934	0.955	0.961	0.612245	0.666667	0.625	0.9643	1	0.9718	0.9615	1	0.96
96255	Minus	64	67	76	57	51	58	60	61	63	64	67	76	0.266	0.358	0.303	0.719298	0.803922	0.931034	1	0.9508	0.9841	1	1	0.9804
96386	Plus	60	68	74	47	43	62	58	62	70	60	68	74	0.75	0.735	0.824	0.744681	0.860465	0.806452	0.9828	0.9677	0.9714	0.9565	1	1
96387	Minus	62	66	74	51	49	52	61	67	70	62	66	74	0.919	0.924	0.932	0.803922	0.938776	0.788462	0.9836	0.9403	0.9429	1	1	0.98
97286	Plus	62	61	67	43	41	45	59	58	66	62	61	67	0.774	0.77	0.776	0.837209	0.756098	0.733333	0.9153	0.9138	0.9394	0.973	1	1
97287	Minus	64	64	82	48	38	48	59	58	65	64	64	82	0.844	0.875	0.744	0.875	0.921053	0.895833	0.8305	0.9138	0.8923	0.9677	1	1
97634	Plus	57	62	68	50	47	52	52	58	60	57	62	68	0.614	0.79	0.735	0.76	0.87234	0.846154	0.9423	0.931	0.9167	0.9722	1	1
97635	Minus	67	68	76	53	51	64	62	64	71	67	68	76	0.493	0.529	0.434	0.867925	0.784314	0.890625	0.9839	1	0.9859	0.9333	0.9231	0.9444
97643	Plus	57	62	68	48	48	52	51	58	62	57	62	68	0.614	0.742	0.779	0.645833	0.604167	0.75	0.9804	1	0.9839	0.8571	0.9167	0.9167
97644	Minus	67	68	76	52	52	51	62	62	71	67	68	76	0.836	0.868	0.829	0.692308	0.692308	0.784314	0.9677	0.9839	0.9718	1	0.9737	0.9787
98339	Plus	60	64	64	48	49	47	53	61	56	60	64	64	0.833	0.844	0.781	0.75	0.571429	0.638298	0.9245	0.9016	0.8929	0.9167	1	1
98340	Minus	62	65	77	54	48	63	56	62	66	62	65	77	0.645	0.446	0.545	0.648148	0.583333	0.650794	0.8571	0.9355	0.9545	1	1	1
98466	Plus	61	63	65	47	35	43	56	59	56	61	63	65	0.705	0.698	0.785	0.659574	0.685714	0.627907	0.9286	0.9322	0.9464	0.9286	0.7273	0.8333
98467	Minus	62	68	76	56	53	65	60	65	71	62	68	76	0.532	0.5	0.539	0.982143	0.849057	0.8	0.9667	0.9846	0.9718	1	0.9756	1
98526	Plus	59	66	60	46	44	48	53	55	58	59	66	60	0.831	0.727	0.8	0.978261	0.931818	0.916667	0.9245	0.9636	0.9483	1	1	1
98527	Minus	63	70	78	50	50	57	59	65	70	63	70	78	0.905	0.843	0.91	0.72	0.6	0.614035	0.9322	0.9385	0.9714	1	1	0.9714
98536	Plus	59	66	60	47	45	44	54	56	58	59	66	60	0.932	0.985	0.967	0.893617	0.888889	0.931818	0.9444	0.9464	0.9828	0.92	1	0.9677
98537	Minus	63	69	78	52	53	65	59	63	71	63	69	78	0.984	0.942	0.962	0.903846	0.811321	0.846154	0.9661	0.9841	0.9859	0.96	0.9545	0.9655
98632	Plus	58	65	61	28	29	28	54	59	58	58	65	61	0.741	0.8	0.787	0.892857	0.862069	0.892857	0.9259	0.9831	0.9828	0.9744	1	1
98633	Minus	64	68	76	51	58	61	62	65	69	64	68	76	0.859	0.853	0.842	0.843137	0.862069	0.868852	1	1	0.9855	0.9737	1	1
98691	Plus	56	64	60	49	44	47	50	55	57	56	64	60	0.964	0.953	0.95	0.77551	0.795455	0.744681	0.96	0.9273	0.9825	1	0.9677	0.96
98692	Minus	64	67	72	47	43	58	62	63	70	64	67	72	0.891	0.866	0.833	0.744681	0.581395	0.810345	0.9839	0.9841	0.9857	1	1	1
98753	Plus	59	61	62	50	43	44	54	60	58	59	61	62	0.559	0.656	0.71	0.76	0.72093	0.704545	1	0.9667	0.931	1	0.9048	1
98754	Minus	64	68	73	55	51	63	52	59	62	64	68	73	0.781	0.882	0.849	0.763636	0.745098	0.84127	0.9231	0.8644	0.9516	1	1	0.9744
98772	Plus	60	62	62	51	40	43	54	59	58	60	62	62	0.9	0.935	0.984	0.490196	0.5	0.488372	0.9815	0.9661	0.9655	1	1	0.9643
98773	Minus	64	68	74	53	54	55	58	62	68	64	68	74	0.875	0.794	0.811	0.641509	0.648148	0.654545	0.9828	0.9677	0.9853	1	0.9091	0.6923
98817	Plus	59	63	62	49	46	51	55	59	57	59	63	62	0.966	0.937	0.984	0.795918	0.869565	0.862745	1	0.9661	1	0.9444	1	1
98818	Minus	61	68	76	52	51	59	55	65	71	61	68	76	1	0.985	1	0.788462	0.843137	0.881356	0.9273	1	0.9859	0.9459	0.9756	0.94
98821	Plus	59	63	62	37	36	37	55	59	58	59	63	62	0.983	0.905	0.984	0.864865	0.833333	0.945946	0.9636	0.9492	0.9655	0.9524	0.8261	1
98822	Minus	61	68	76	55	57	59	56	66	69	61	68	76	0.967	1	0.974	0.963636	0.912281	0.932203	1	1	0.9565	1	1	1
99169	Plus	60	65	65	46	48	52	57	62	57	60	65	65	0.35	0.308	0.415	0.913043	0.916667	0.884615	1	0.9194	0.9825	0.95	1	1
99170	Minus	61	70	74	49	50	62	56	70	69	61	70	74	0.902	0.929	0.905	0.734694	0.8	0.83871	1	0.9714	1	0.9355	0.9744	1
99531	Plus	60	67	60	50	44	40	59	67	56	60	67	60	0.7	0.776	0.833	0.94	0.954545	0.85	0.9831	0.9254	0.9821	1	1	1
99532	Minus	59	71	74	47	57	65	55	71	68	59	71	74	0.915	0.944	0.959	0.702128	0.684211	0.830769	0.9818	1	0.9853	1	1	1
100900	Plus	64	63	61	51	46	52	59	59	58	64	63	61	0.969	0.905	0.951	0.862745	0.782609	0.788462	0.9492	0.9831	0.9655	1	1	0.9412
100901	Minus	58	74	72	52	50	61	55	69	68	58	74	72	0.931	0.824	0.917	0.826923	0.74	0.770492	0.9636	0.9855	0.9853	1	0.9545	1
101080	Plus	63	60	59	44	34	43	61	60	58	63	60	59	0.873	0.883	0.881	0.727273	0.794118	0.604651	0.9344	0.9667	1	1	1	1
101081	Minus	52	72	76	46	58	69	51	70	72	52	72	76	0.885	0.944	0.921	0.695652	0.517241	0.521739	0.9608	0.9857	0.9861	0.9231	0.9167	0.7143
101462	Plus	64	59	59	46	38	37	60	61	56	64	59	59	0.859	0.864	0.898	0.804348	0.684211	0.783784	0.9667	0.9836	1	0.9744	1	1
101463	Minus	56	66	73	38	48	59	55	66	72	56	66	73	0.786	0.788	0.795	0.657895	0.666667	0.694915	0.9636	0.9848	0.9722	0.96	0.9524	1
101470	Plus	64	59	59	45	39	43	61	60	55	64	59	59	0.875	0.814	0.898	0.711111	0.512821	0.837209	1	0.9667	1	0.9706	1	1
101471	Minus	56	68	73	43	44	55	53	67	73	56	68	73	1	0.956	1	0.953488	0.840909	0.8	0.9434	0.9403	0.9452	1	1	0.9796
102071	Plus	62	61	55	51	47	43	58	62	50	62	61	55	0.371	0.557	0.491	0.647059	0.787234	0.790698	0.931	0.9839	0.98	0.9412	1	1
102072	Minus	55	65	73	40	37	53	50	63	65	55	65	73	0.927	0.938	0.904	0.9	0.891892	0.924528	1	0.9841	0.9846	1	0.9778	1
102089	Plus	62	61	55	47	46	46	61	61	50	62	61	55	0.855	0.82	0.945	0.744681	0.782609	0.695652	0.9344	0.9672	0.96	1	0.9643	1
102090	Minus	55	65	73	44	52	59	51	65	66	55	65	73	0.945	0.892	0.918	0.886364	0.884615	0.813559	0.9804	0.9538	0.9697	1	1	1
103236	Plus	64	59	59	53	43	44	58	57	53	64	59	59	0.5	0.559	0.593	0.754717	0.790698	0.886364	0.9828	0.9649	0.9623	0.9412	1	0.9655
103237	Minus	59	60	75	48	51	64	56	61	73	59	60	75	0.864	0.933	0.92	0.833333	0.72549	0.859375	0.9821	0.9672	1	1	1	1
103386	Plus	60	61	59	32	37	30	60	57	53	60	61	59	0.967	0.951	0.932	0.96875	0.891892	0.9	0.9833	0.9649	0.9811	1	1	1
103387	Minus	58	59	72	53	51	60	56	58	71	58	59	72	0.81	0.831	0.833	0.90566	0.803922	0.866667	0.9821	0.9828	0.9718	0.9783	0.973	0.9808
103555	Plus	60	62	60	38	44	40	55	58	53	60	62	60	0.683	0.742	0.8	0.789474	0.818182	0.8	0.9091	0.931	0.9811	1	1	0.9688
103556	Minus	59	60	71	42	45	51	53	59	66	59	60	71	0.932	0.867	0.901	0.785714	0.666667	0.627451	0.9057	0.9661	0.9848	1	1	1
103985	Plus	60	64	54	51	52	43	59	62	51	60	64	54	0.767	0.875	0.833	0.588235	0.673077	0.627907	0.9322	0.9516	0.9804	1	1	1
103986	Minus	56	60	72	47	45	59	53	59	68	56	60	72	0.679	0.683	0.611	0.510638	0.488889	0.525424	0.9434	0.9661	0.9559	1	1	1
104207	Plus	60	67	54	37	46	32	56	64	46	60	67	54	0.167	0.224	0.204	0.783784	0.891304	0.75	0.9286	0.9219	0.913	0.963	0.9737	0.9583
104208	Minus	57	59	71	42	45	41	55	60	70	57	59	71	0.86	0.915	0.915	0.928571	0.822222	0.756098	0.9636	0.9833	0.9857	1	0.9737	0.98
104372	Plus	58	65	53	41	55	40	57	66	50	58	65	53	0.845	0.846	0.811	0.780488	0.690909	0.7	0.9298	1	0.96	0.9	0.8571	0.8125
104373	Minus	56	61	69	46	50	57	53	59	67	56	61	69	0.875	0.885	0.957	0.826087	0.78	0.807018	0.9434	0.9661	0.9851	0.913	0.8333	0.931
104408	Plus	58	66	53	45	56	46	56	64	51	58	66	53	0.845	0.818	0.811	0.822222	0.75	0.630435	0.9821	0.9375	0.9804	1	0.973	1
104409	Minus	58	60	70	46	51	51	52	57	67	58	60	70	0.655	0.683	0.586	0.717391	0.666667	0.666667	0.9231	0.9825	0.9701	1	1	1
104462	Plus	57	64	53	36	36	30	56	62	51	57	64	53	0.842	0.781	0.679	1	0.944444	0.933333	0.9821	0.9516	0.9608	1	1	1
104463	Minus	59	60	72	50	54	61	54	58	64	59	60	72	0.475	0.683	0.458	0.4	0.481481	0.344262	0.9444	1	0.9844	0.16	0.1905	0.0476
104870	Plus	62	66	53	41	51	34	58	65	49	62	66	53	0.952	0.909	0.981	0.95122	0.960784	0.970588	1	0.9846	0.9592	1	1	1
104871	Minus	56	65	68	40	48	55	57	60	63	56	65	68	0.732	0.769	0.706	0.65	0.6875	0.8	0.9474	0.8833	0.9841	1	1	1
105002	Plus	60	67	52	49	56	46	58	64	49	60	67	52	0.767	0.746	0.846	0.734694	0.732143	0.76087	1	0.9688	0.9796	0.9286	1	0.9167
105003	Minus	62	65	70	45	43	54	55	58	66	62	65	70	0.871	0.923	0.943	0.777778	0.837209	0.722222	0.8727	0.931	0.9394	0.7143	1	0.875
105206	Plus	59	66	51	44	54	41	55	65	44	59	66	51	0.881	0.818	0.824	0.772727	0.722222	0.682927	0.9818	0.9538	0.9545	1	0.913	0.8636
105207	Minus	57	65	70	51	56	52	55	62	61	57	65	70	0.877	0.738	0.757	0.588235	0.553571	0.711538	0.9455	0.9355	0.9508	0.9444	1	1
105555	Plus	59	71	49	28	43	26	55	69	42	59	71	49	0.814	0.746	0.673	0.964286	0.906977	0.769231	0.8909	0.971	0.8095	0.931	1	0.9167
105556	Minus	57	60	71	41	44	43	53	58	68	57	60	71	0.719	0.767	0.831	0.878049	0.818182	0.837209	0.9811	0.931	0.9412	0.9714	1	1
105752	Plus	56	71	50	40	61	43	54	70	46	56	71	50	0.911	0.859	0.86	0.875	0.901639	0.930233	0.9815	0.9571	0.9565	1	1	1
105753	Minus	56	58	71	43	42	49	55	56	67	56	58	71	0.393	0.466	0.507	0.790698	0.690476	0.795918	0.9455	0.9286	0.9403	1	0.9706	0.9783
105785	Plus	56	71	51	35	54	39	50	68	46	56	71	51	0.643	0.634	0.627	0.714286	0.592593	0.615385	0.92	0.9265	0.9348	1	1	1
105786	Minus	56	58	71	44	50	57	53	58	63	56	58	71	0.375	0.362	0.437	0.477273	0.7	0.578947	1	0.931	0.9841	1	0.9333	1
106314	Plus	58	74	56	41	65	42	56	66	48	58	74	56	0.672	0.676	0.75	0.780488	0.8	0.761905	0.9286	0.9848	0.9792	0.8571	1	0.8889
106315	Minus	56	57	77	37	42	59	54	54	75	56	57	77	0.911	0.947	0.948	0.918919	0.833333	0.949153	0.9444	0.9444	0.9733	0.9722	0.95	0.9808
106560	Plus	51	75	58	40	66	47	49	71	54	51	75	58	0.804	0.747	0.741	0.675	0.742424	0.744681	0.9184	0.9577	0.9815	1	1	1
106561	Minus	58	56	79	34	43	60	54	57	78	58	56	79	0.983	0.982	0.987	0.705882	0.837209	0.7	0.963	0.9649	0.9359	1	1	0.9677
106863	Plus	52	73	65	41	62	52	51	70	59	52	73	65	0.981	0.932	0.985	0.97561	0.903226	1	0.9608	0.9857	0.9661	0.9697	1	1
106864	Minus	61	57	83	44	45	58	56	58	78	61	57	83	0.951	0.93	0.94	0.909091	0.888889	0.931034	1	1	1	1	1	0.9818
107112	Plus	54	74	64	39	58	51	51	70	59	54	74	64	0.852	0.743	0.828	0.974359	0.948276	0.960784	0.9216	0.9286	0.9661	1	0.9808	1
107113	Minus	62	60	86	51	53	70	58	56	83	62	60	86	0.935	0.967	0.953	0.686275	0.622642	0.628571	0.9828	1	1	1	1	0.9565
107286	Plus	59	72	65	44	60	42	53	71	61	59	72	65	0.898	0.972	0.892	0.909091	0.95	0.952381	0.9811	0.9718	0.9508	1	1	1
107287	Minus	59	56	87	38	38	67	55	53	83	59	56	87	0.678	0.768	0.736	0.921053	0.921053	0.940299	0.9455	0.9057	0.9277	1	1	1
107688	Plus	60	74	69	49	66	56	58	71	63	60	74	69	0.75	0.73	0.797	0.693878	0.742424	0.803571	0.9828	0.9718	1	1	1	1
107689	Minus	60	57	83	43	50	61	53	52	80	60	57	83	0.917	0.93	0.916	0.744186	0.82	0.901639	0.9811	0.9808	0.9125	1	1	1
108322	Plus	57	72	68	38	59	48	53	65	61	57	72	68	0.877	0.917	0.824	0.815789	0.881356	0.895833	0.9245	0.9077	0.918	1	0.9744	1
108323	Minus	50	55	79	23	24	41	50	51	69	50	55	79	0.92	0.945	0.873	1	1	0.95122	0.96	0.9804	0.9275	1	1	1
108468	Plus	57	72	67	48	64	57	53	74	66	57	72	67	1	1	1	0.729167	0.71875	0.719298	0.9811	0.9865	0.9848	1	0.9474	1
108469	Minus	50	57	78	42	46	64	48	56	75	50	57	78	0.96	0.912	0.936	0.928571	0.891304	0.890625	1	0.9821	0.92	0.963	0.9474	1
108924	Plus	55	71	71	40	52	54	51	67	65	55	71	71	0.964	0.986	1	0.925	0.923077	0.851852	1	0.9851	1	1	1	1
108925	Minus	53	59	71	36	48	58	49	58	67	53	59	71	0.962	0.983	0.986	0.861111	0.895833	0.896552	0.9592	0.9828	1	1	1	1
108948	Plus	55	71	71	44	61	49	50	67	64	55	71	71	0.782	0.845	0.761	0.772727	0.737705	0.673469	0.94	1	0.9531	1	1	1
108949	Minus	55	59	71	49	51	61	51	57	67	55	59	71	0.836	0.797	0.873	0.755102	0.784314	0.901639	0.9804	0.9825	0.9701	1	1	1
109017	Plus	55	71	70	43	59	55	54	68	68	55	71	70	0.873	0.887	0.886	0.813953	0.915254	0.909091	0.9815	0.9412	0.9853	1	1	1
109018	Minus	54	58	71	46	50	62	51	57	69	54	58	71	0.704	0.776	0.803	0.586957	0.74	0.693548	0.9608	1	1	0.9048	1	1
109371	Plus	53	74	73	42	60	59	50	69	68	53	74	73	0.868	0.811	0.781	0.904762	0.933333	0.915254	0.96	0.971	0.9412	1	1	1
109372	Minus	54	58	72	44	47	57	52	58	68	54	58	72	0.944	0.948	0.917	0.727273	0.659574	0.77193	0.9423	0.9828	0.9559	1	0.8947	0.8696
109401	Plus	53	74	74	41	55	52	49	69	64	53	74	74	1	1	0.959	0.878049	0.781818	0.711538	0.9388	0.942	0.9531	1	1	1
109402	Minus	54	59	71	43	46	59	51	57	71	54	59	71	0.333	0.407	0.408	0.627907	0.586957	0.677966	1	0.9649	1	1	1	1
109543	Plus	55	75	74	46	63	54	52	72	70	55	75	74	0.709	0.667	0.622	0.891304	0.825397	0.888889	0.9808	0.9444	0.9429	1	1	1
109544	Minus	53	58	72	43	44	57	50	58	68	53	58	72	0.83	0.862	0.806	0.883721	0.886364	0.842105	0.92	0.9483	0.9265	0.9	1	0.8571
109590	Plus	55	75	73	38	54	57	54	75	67	55	75	73	0.891	0.907	0.959	0.973684	0.981481	0.929825	0.9815	0.9067	1	1	0.9744	1
109591	Minus	55	58	70	45	42	54	54	58	71	55	58	70	0.636	0.759	0.671	0.666667	0.547619	0.555556	0.963	0.9655	0.9437	1	1	1
110239	Plus	54	70	80	39	57	66	49	70	74	54	70	80	0.87	0.914	0.9	0.74359	0.754386	0.69697	0.9592	0.9571	0.9324	0.9259	1	1
110240	Minus	51	57	69	43	47	60	50	58	60	51	57	69	0.843	0.842	0.841	0.860465	0.744681	0.816667	0.96	0.9828	1	0.9091	1	1
110671	Plus	53	73	78	40	54	65	49	72	74	53	73	78	0.906	0.89	0.923	0.975	0.962963	0.984615	0.9592	0.875	0.9865	1	0.9831	1
110672	Minus	49	57	66	40	35	50	48	55	59	49	57	66	0.837	0.772	0.833	0.8	0.828571	0.68	1	0.9091	0.9492	1	1	0.9524
110926	Plus	55	72	77	39	52	59	50	71	71	55	72	77	0.891	0.903	0.896	0.897436	0.788462	0.932203	0.94	0.9437	0.9577	0.9722	0.9773	1
110927	Minus	49	55	62	38	35	42	46	53	58	49	55	62	0.796	0.891	0.919	0.789474	0.828571	0.761905	0.9565	0.9623	0.9828	1	0.9773	1
111691	Plus	56	72	66	45	61	59	52	71	58	56	72	66	0.786	0.722	0.803	0.888889	0.819672	0.864407	0.9808	0.9155	1	1	0.9762	1
111692	Minus	51	52	63	41	37	46	50	48	56	51	52	63	0.902	0.962	0.905	0.853659	0.783784	0.847826	0.9	0.9792	0.9821	1	1	1
111743	Plus	55	71	65	39	56	48	53	71	58	55	71	65	0.891	0.93	0.862	0.846154	0.928571	0.9375	0.9434	0.9437	0.9828	0.9667	1	1
111744	Minus	52	52	61	33	33	38	49	50	57	52	52	61	0.731	0.673	0.689	0.69697	0.818182	0.894737	0.898	0.92	0.9649	1	1	1
112255	Plus	56	70	63	33	34	32	49	65	60	56	70	63	0.964	0.857	0.905	0.969697	0.735294	0.90625	1	0.9692	0.95	1	1	1
112256	Minus	46	56	60	36	41	46	46	50	55	46	56	60	0.957	0.946	0.9	0.916667	0.878049	0.891304	0.9783	1	0.9455	1	1	1
112921	Plus	60	74	67	48	60	56	55	67	57	60	74	67	0.917	0.865	0.91	0.833333	0.75	0.839286	0.9273	0.8806	0.9298	1	0.75	0.85
112922	Minus	47	58	57	39	40	45	43	50	45	47	58	57	0.915	0.862	0.825	0.923077	0.925	0.777778	0.9767	0.96	0.9333	1	1	1
112999	Plus	60	75	66	35	49	45	57	67	62	60	75	66	0.883	0.893	0.818	0.914286	0.959184	0.911111	0.9298	0.9552	0.9516	1	1	0.9818
113000	Minus	46	58	53	30	34	39	41	54	46	46	58	53	0.848	0.793	0.83	0.7	0.676471	0.615385	0.8049	0.8889	0.9348	1	0.95	0.9286
113064	Plus	60	75	68	48	63	60	59	71	65	60	75	68	0.683	0.48	0.618	0.833333	0.825397	0.833333	1	1	1	1	0.9762	1
113065	Minus	48	61	53	29	38	41	42	57	48	48	61	53	0.875	0.852	0.943	0.758621	0.684211	0.731707	0.9524	0.9649	0.9583	1	1	1
113148	Plus	60	74	70	46	55	52	59	74	64	60	74	70	0.967	0.905	0.914	1	0.963636	0.980769	0.9661	0.973	1	1	0.9825	1
113149	Minus	47	62	54	32	35	46	43	59	48	47	62	54	0.936	0.887	0.944	0.84375	0.828571	0.956522	1	1	1	1	1	1
113460	Plus	58	76	72	45	60	59	55	72	67	58	76	72	0.828	0.763	0.736	0.911111	0.9	0.932203	0.9455	0.9028	0.9552	0.9773	0.9804	0.963
113461	Minus	46	69	60	37	50	49	40	60	48	46	69	60	0.935	0.826	0.85	0.891892	0.94	0.795918	0.975	0.9167	0.9375	1	1	0.931
114089	Plus	58	72	71	47	61	55	56	70	68	58	72	71	0.862	0.861	0.887	0.829787	0.819672	0.818182	1	0.9429	0.9853	1	0.9744	0.963
114090	Minus	51	62	62	28	23	23	50	59	58	51	62	62	0.941	0.968	0.952	0.964286	0.869565	1	1	0.9661	0.9138	1	1	1
114610	Plus	57	72	74	47	59	47	51	64	65	57	72	74	0.912	0.903	0.824	0.638298	0.661017	0.617021	0.9608	0.9688	0.9692	1	1	0.9
114611	Minus	52	60	59	44	43	48	45	52	51	52	60	59	0.788	0.767	0.864	0.681818	0.651163	0.604167	0.9556	1	0.9412	1	1	1
114702	Plus	55	71	73	47	59	63	54	65	66	55	71	73	0.964	0.901	0.918	0.93617	0.898305	0.920635	0.9259	0.9385	0.8485	1	1	1
114703	Minus	50	58	58	40	40	48	49	53	49	50	58	58	0.88	0.862	0.879	0.85	0.75	0.8125	0.9796	0.9811	0.9592	1	1	1
114928	Plus	56	68	67	44	56	52	53	62	62	56	68	67	0.625	0.485	0.627	0.977273	0.928571	0.980769	0.9245	0.8548	0.8387	1	1	1
114929	Minus	53	61	57	37	44	42	46	51	52	53	61	57	0.811	0.836	0.807	0.621622	0.795455	0.904762	0.913	0.9216	0.9038	1	1	0.9231
115108	Plus	59	72	70	45	63	58	57	68	66	59	72	70	0.627	0.694	0.686	0.6	0.68254	0.586207	0.9825	0.9559	0.9697	1	1	1
115109	Minus	56	56	56	41	42	44	52	53	50	56	56	56	0.929	0.75	0.839	0.463415	0.452381	0.477273	0.9038	0.9811	0.94	0.95	0.8	0.8333
115339	Plus	59	73	76	44	56	63	54	70	66	59	73	76	0.949	0.918	0.961	0.886364	0.821429	0.777778	0.963	0.9429	0.9697	0.9286	0.9565	1
115340	Minus	58	52	55	43	39	43	56	51	50	58	52	55	0.948	0.923	0.964	0.860465	0.74359	0.72093	0.9821	0.9804	1	1	1	1
115416	Plus	60	72	73	34	47	48	54	70	64	60	72	73	0.9	0.847	0.932	0.764706	0.893617	0.8125	0.9259	0.9143	0.9531	0.8966	0.9714	1
115417	Minus	58	53	56	43	39	46	57	51	53	58	53	56	0.776	0.642	0.804	0.860465	0.897436	0.913043	0.9474	1	0.9623	0.8333	0.8824	0.8333
116198	Plus	59	69	75	40	45	51	57	65	70	59	69	75	0.695	0.884	0.827	0.85	0.911111	0.921569	0.9298	0.9538	0.9286	0.96	1	1
116199	Minus	53	59	59	41	43	48	50	58	55	53	59	59	0.868	0.746	0.932	0.95122	0.930233	0.979167	1	0.9828	0.9818	1	1	1
116222	Plus	58	70	75	46	59	53	58	68	68	58	70	75	0.655	0.629	0.693	0.565217	0.610169	0.641509	0.9138	1	0.9559	0.9524	1	0.9545
116223	Minus	53	59	60	41	42	47	53	58	58	53	59	60	0.868	0.932	0.783	0.926829	0.880952	0.87234	1	0.9828	0.9828	1	1	1
116231	Plus	58	70	75	44	49	56	59	67	70	58	70	75	0.966	0.971	0.987	0.840909	0.857143	0.839286	0.9322	1	0.9571	1	0.9787	1
116232	Minus	53	59	60	44	46	49	50	58	53	53	59	60	0.698	0.576	0.7	0.704545	0.695652	0.755102	1	0.9655	0.9245	1	0.9	1
116248	Plus	60	70	75	49	55	56	59	68	69	60	70	75	0.983	0.943	0.987	0.979592	0.963636	1	0.9661	0.9853	0.9855	0.9804	0.9828	1
116249	Minus	54	59	61	38	37	41	52	57	58	54	59	61	0.759	0.78	0.803	0.789474	0.72973	0.804878	0.9808	0.9474	1	1	0.9362	1
116336	Plus	61	69	72	50	56	57	59	68	72	61	69	72	0.705	0.681	0.583	0.86	0.910714	0.859649	0.9492	1	1	1	0.975	0.9459
116337	Minus	55	60	61	43	39	46	49	56	56	55	60	61	0.873	0.867	0.934	0.906977	0.871795	0.978261	0.9796	0.9821	0.9821	1	0.9474	1
116347	Plus	62	69	72	52	59	49	56	66	66	62	69	72	0.823	0.667	0.681	0.846154	0.779661	0.836735	0.9643	0.9848	0.9697	0.6667	0.8333	0.8462
116348	Minus	54	60	62	36	43	44	46	57	54	54	60	62	0.648	0.733	0.677	0.861111	0.953488	0.886364	0.913	0.9649	0.9259	0.9706	1	1
116948	Plus	65	69	79	41	52	57	60	67	75	65	69	79	0.477	0.609	0.696	0.707317	0.788462	0.666667	0.9667	0.9851	0.96	0.9744	1	1
116949	Minus	49	58	66	35	45	58	45	56	62	49	58	66	0.816	0.862	0.894	0.971429	0.933333	0.965517	1	0.9464	0.9516	0.9688	1	1
118092	Plus	67	63	78	54	47	61	66	60	73	67	63	78	0.925	0.825	0.846	0.537037	0.425532	0.540984	0.9394	0.9333	1	1	1	1
118093	Minus	48	60	64	36	46	49	45	57	61	48	60	64	0.729	0.8	0.797	0.805556	0.76087	0.77551	0.9333	0.9474	0.9836	1	1	0.9565
118464	Plus	73	65	82	48	49	67	66	62	78	73	65	82	0.781	0.754	0.72	0.604167	0.571429	0.626866	0.9848	0.9516	0.9615	1	1	1
118465	Minus	54	59	63	39	46	54	48	57	60	54	59	63	0.944	0.881	0.937	0.717949	0.608696	0.592593	0.9375	1	0.95	1	1	1
118726	Plus	74	64	81	67	50	65	63	56	74	74	64	81	0.365	0.297	0.432	0.820896	0.74	0.815385	0.9365	0.8214	0.8919	1	0.9487	1
118727	Minus	50	60	59	38	43	50	47	55	56	50	60	59	0.82	0.883	0.966	0.868421	0.976744	0.98	0.9362	0.9273	0.9464	0.9667	0.9348	0.9767
118874	Plus	75	62	83	63	49	64	74	57	79	75	62	83	0.96	0.871	0.916	0.761905	0.755102	0.65625	0.9865	0.9825	0.962	0.7647	0.7333	0.75
118875	Minus	49	61	60	33	33	41	47	55	51	49	61	60	0.98	0.951	1	0.818182	0.939394	0.829268	0.9787	0.9091	0.9412	1	0.9583	1
118902	Plus	75	61	83	61	52	62	73	59	79	75	61	83	0.973	0.902	0.88	0.672131	0.615385	0.548387	0.9589	0.9831	0.9873	1	1	0.95
118903	Minus	48	59	61	34	46	49	45	53	54	48	59	61	0.771	0.746	0.836	0.676471	0.673913	0.653061	0.9333	0.9623	0.963	0.9231	0.8571	0.9412
118931	Plus	75	62	83	64	54	64	72	59	79	75	62	83	0.947	0.903	0.916	0.859375	0.814815	0.859375	0.9861	0.9661	0.9367	1	1	0.9833
118932	Minus	48	59	60	29	37	37	46	53	52	48	59	60	0.938	0.847	0.817	0.862069	0.891892	0.837838	0.9783	0.9434	1	1	1	0.9412
119211	Plus	71	60	85	56	49	66	68	58	80	71	60	85	0.915	0.883	0.859	0.714286	0.816327	0.833333	0.9853	0.9655	0.975	0.9714	0.9583	0.9412
119212	Minus	53	57	59	29	33	38	50	54	56	53	57	59	1	1	1	0.758621	0.848485	0.921053	1	0.9444	0.9821	0.9706	1	0.9762
119223	Plus	71	61	85	47	39	54	68	55	79	71	61	85	0.563	0.59	0.588	0.893617	0.923077	0.833333	0.9706	0.9636	0.9494	0.9783	1	1
119224	Minus	53	57	59	38	45	48	49	56	54	53	57	59	0.849	0.895	0.831	0.736842	0.777778	0.708333	0.9796	0.9643	0.9444	0.9333	0.9615	1
119354	Plus	71	62	83	53	49	61	63	60	80	71	62	83	0.972	0.984	0.988	0.773585	0.938776	0.770492	0.9683	0.9833	0.975	1	1	1
119355	Minus	52	58	60	41	49	53	51	56	55	52	58	60	0.808	0.741	0.783	0.731707	0.612245	0.679245	0.9804	1	0.9273	1	1	0.9643
119911	Plus	65	68	91	54	51	70	60	66	82	65	68	91	0.631	0.603	0.703	0.777778	0.705882	0.814286	1	0.9697	0.9878	1	1	1
119912	Minus	58	60	56	37	45	41	55	57	52	58	60	56	0.966	0.917	0.911	0.891892	0.911111	0.804878	0.9455	0.9474	0.9808	1	1	1
120239	Plus	61	66	84	53	53	62	60	63	78	61	66	84	0.967	0.939	0.94	0.849057	0.811321	0.822581	1	0.9683	0.9872	1	1	0.9706
120240	Minus	59	64	57	46	51	46	57	59	55	59	64	57	0.881	0.75	0.772	0.521739	0.352941	0.456522	0.9649	0.9492	0.9273	1	0.9167	0.9091
120254	Plus	61	65	83	46	47	65	59	63	77	61	65	83	0.885	0.846	0.916	0.782609	0.595745	0.753846	1	0.9365	1	0.9615	0.963	0.9375
120255	Minus	60	63	56	42	43	45	59	61	56	60	63	56	0.9	0.968	0.964	0.952381	0.883721	0.933333	1	0.9836	0.9821	1	1	1
120329	Plus	63	65	80	39	46	62	56	62	77	63	65	80	0.778	0.8	0.912	0.846154	0.869565	0.935484	0.9464	0.9194	1	0.9211	0.9706	0.9583
120330	Minus	59	64	57	44	48	45	54	60	57	59	64	57	0.814	0.828	0.895	0.772727	0.791667	0.755556	0.9815	1	1	1	0.9444	1
120728	Plus	62	63	72	46	50	61	58	58	72	62	63	72	0.806	0.73	0.722	0.978261	0.98	0.95082	0.9828	1	1	1	0.9592	0.9388
120729	Minus	53	63	58	42	46	45	52	60	56	53	63	58	0.943	0.873	0.81	0.738095	0.695652	0.6	0.9615	0.9667	0.9464	1	0.8182	0.8
120887	Plus	62	59	69	43	42	57	60	58	66	62	59	69	0.823	0.831	0.797	0.697674	0.595238	0.666667	0.9833	0.9483	1	1	1	1
120888	Minus	54	62	56	39	46	46	51	57	57	54	62	56	0.852	0.806	0.929	0.846154	0.826087	0.869565	0.9804	0.9298	0.9649	1	1	1
120979	Plus	63	59	71	34	45	55	59	55	61	63	59	71	0.762	0.661	0.775	0.852941	0.866667	0.836364	0.9831	0.9636	0.9508	1	1	1
120980	Minus	54	61	56	41	46	43	52	56	54	54	61	56	0.889	0.902	0.893	0.95122	0.978261	0.953488	1	0.9643	0.963	0.9706	0.9737	1
121049	Plus	63	57	66	50	37	50	61	55	61	63	57	66	0.603	0.579	0.636	0.52	0.648649	0.54	0.9836	0.9455	1	1	1	1
121050	Minus	54	62	54	37	41	42	51	56	54	54	62	54	0.778	0.823	0.815	0.783784	0.780488	0.880952	0.9608	0.9643	0.9259	1	1	1
121367	Plus	60	55	67	46	50	57	59	49	62	60	55	67	0.867	0.836	0.761	0.847826	0.7	0.736842	0.9661	0.9796	0.9677	1	1	1
121368	Minus	56	65	55	39	53	45	51	59	56	56	65	55	1	0.908	0.982	0.666667	0.603774	0.555556	1	1	0.9643	1	0.9231	1
121580	Plus	59	54	67	36	41	55	54	51	63	59	54	67	0.864	0.852	0.896	0.666667	0.487805	0.527273	0.963	0.9412	0.9524	1	0.875	1
121581	Minus	53	67	56	41	48	47	41	55	48	53	67	56	0.566	0.507	0.571	0.829268	0.729167	0.808511	0.8537	0.8545	0.8958	1	1	0.95
121679	Plus	61	53	69	48	44	59	54	45	58	61	53	69	0.656	0.698	0.638	0.791667	0.909091	0.949153	0.8704	0.8889	0.7931	0.9714	1	0.9487
121680	Minus	55	65	56	43	49	45	50	59	50	55	65	56	0.8	0.892	0.875	0.767442	0.816327	0.777778	0.88	0.9492	0.94	1	1	1
122158	Plus	65	56	64	51	46	49	57	52	59	65	56	64	0.969	0.982	0.953	0.647059	0.73913	0.693878	0.9123	0.9423	0.8814	1	1	0.9286
122159	Minus	57	62	58	39	53	38	54	57	40	57	62	58	0.579	0.484	0.328	0.897436	0.90566	0.842105	0.963	0.9298	0.9	1	1	0.9487
122342	Plus	66	54	63	34	24	35	63	51	58	66	54	63	0.955	0.981	0.952	1	1	0.971429	0.9524	0.9804	0.9828	1	1	1
122343	Minus	56	67	56	43	50	47	54	60	53	56	67	56	0.839	0.806	0.857	0.790698	0.78	0.808511	0.9444	0.9667	0.9623	1	1	1
122516	Plus	64	54	62	36	30	30	60	53	58	64	54	62	0.922	0.907	0.887	0.944444	0.933333	0.933333	0.95	0.9245	0.9655	1	1	1
122517	Minus	56	67	54	45	51	42	54	61	49	56	67	54	0.875	0.806	0.944	0.955556	0.901961	0.97619	0.963	0.9836	0.9796	0.9762	0.975	1
123045	Plus	63	58	58	48	45	45	59	54	53	63	58	58	0.952	0.966	0.948	0.791667	0.755556	0.644444	0.9661	0.963	0.9245	0.9615	0.92	1
123046	Minus	62	63	53	46	50	42	57	59	52	62	63	53	0.887	0.889	0.925	0.782609	0.76	0.785714	0.9825	0.9831	0.9615	0.9167	0.8966	0.8947
123050	Plus	63	58	58	43	50	44	58	53	54	63	58	58	0.968	0.966	0.931	0.860465	0.8	0.636364	0.9655	0.9434	0.963	0.9355	1	1
123051	Minus	62	63	53	47	55	41	54	60	51	62	63	53	0.935	0.841	0.906	0.808511	0.745455	0.707317	0.9815	0.9667	0.9804	0.8889	1	0.9412
123077	Plus	64	57	58	49	45	47	60	54	54	64	57	58	0.922	0.93	0.845	0.836735	0.755556	0.702128	0.9833	1	0.9259	0.9697	0.963	1
123078	Minus	61	64	52	47	53	39	56	59	51	61	64	52	0.754	0.812	0.788	0.808511	0.830189	0.769231	0.9286	0.9492	1	0.8824	0.9048	1
123125	Plus	64	58	59	42	42	41	62	55	54	64	58	59	1	0.966	1	0.785714	0.833333	0.902439	0.9677	0.9636	0.9815	0.9583	1	1
123126	Minus	62	64	54	41	49	39	52	62	49	62	64	54	0.694	0.766	0.593	0.97561	0.918367	0.897436	0.9423	0.9194	0.9592	0.9697	1	0.9412
123743	Plus	63	58	60	47	43	49	61	54	55	63	58	60	0.746	0.81	0.8	0.87234	0.767442	0.755102	0.9672	0.9444	0.9273	1	1	0.9615
123744	Minus	57	67	59	41	57	49	50	63	53	57	67	59	0.754	0.716	0.729	0.585366	0.561404	0.734694	0.96	0.9683	0.9623	0.9545	1	1
123839	Plus	63	56	58	46	46	42	61	58	57	63	56	58	0.794	0.875	0.776	1	1	0.928571	0.9672	0.9828	0.9649	1	0.9459	1
123840	Minus	57	69	56	32	43	34	52	61	54	57	69	56	0.807	0.826	0.732	0.53125	0.604651	0.676471	0.9808	0.9672	0.963	1	1	1
123887	Plus	65	56	58	53	48	46	59	58	56	65	56	58	0.738	0.821	0.655	0.509434	0.75	0.630435	0.9831	1	0.9821	0.9545	0.9565	1
123888	Minus	58	69	55	43	58	45	51	61	52	58	69	55	0.724	0.667	0.655	0.488372	0.465517	0.6	0.902	0.9344	0.9615	1	1	1
123950	Plus	69	56	59	54	44	50	59	54	52	69	56	59	0.696	0.714	0.644	0.592593	0.590909	0.54	0.9661	0.9074	0.9808	1	1	1
123951	Minus	60	67	55	48	54	42	54	66	55	60	67	55	0.967	0.97	1	0.854167	0.814815	0.857143	1	0.9697	0.9636	0.9643	0.9667	1
124085	Plus	66	58	61	49	44	49	59	56	57	66	58	61	0.909	0.931	0.902	0.877551	0.75	0.857143	1	0.9643	0.9649	1	1	0.973
124086	Minus	60	69	55	38	56	42	55	61	53	60	69	55	0.75	0.797	0.655	0.815789	0.892857	0.952381	0.9273	0.9836	0.9057	0.9714	1	1
124113	Plus	64	58	61	54	47	49	64	59	55	64	58	61	0.844	0.81	0.869	0.888889	0.723404	0.755102	0.9844	1	0.9455	0.973	1	0.8788
124114	Minus	60	69	56	47	57	41	56	66	51	60	69	56	0.9	0.942	0.857	0.574468	0.649123	0.585366	1	1	0.9804	1	1	0.8462
124493	Plus	67	58	64	48	44	54	65	56	58	67	58	64	0.567	0.5	0.453	0.854167	0.681818	0.592593	1	0.9821	1	0.963	0.9583	0.9615
124494	Minus	60	68	58	33	48	40	56	62	52	60	68	58	0.267	0.368	0.345	0.818182	0.854167	0.825	0.9464	0.9677	0.9038	0.9355	1	0.9375
124550	Plus	67	57	64	50	50	53	61	56	59	67	57	64	0.806	0.789	0.656	0.92	0.98	0.943396	0.9836	1	0.9492	1	1	0.9655
124551	Minus	60	68	58	43	47	44	56	64	57	60	68	58	1	0.985	1	0.837209	0.702128	0.681818	0.9643	0.9688	0.9649	1	1	1
124557	Plus	67	57	63	51	50	54	63	58	59	67	57	63	0.851	0.895	0.825	0.901961	0.9	0.87037	0.9206	0.9828	1	1	1	1
124558	Minus	60	68	58	39	52	41	57	67	55	60	68	58	0.967	0.971	0.983	0.948718	0.865385	0.926829	0.9298	0.9851	0.9818	1	0.9048	0.9545
124571	Plus	67	58	63	41	36	46	62	56	60	67	58	63	0.91	0.879	0.841	0.926829	0.888889	0.804348	0.9032	0.9643	0.9167	1	1	1
124572	Minus	60	68	58	46	56	47	58	65	56	60	68	58	0.783	0.75	0.81	0.630435	0.482143	0.553191	0.9828	0.9692	0.9643	1	1	1
124724	Plus	66	57	65	51	53	53	63	56	63	66	57	65	0.833	0.93	0.846	0.941176	0.867925	0.735849	0.9841	0.9643	1	1	1	1
124725	Minus	58	68	59	37	53	42	53	65	54	58	68	59	0.5	0.471	0.475	0.810811	0.735849	0.642857	0.8679	0.9692	0.9815	0.963	0.9697	1
124796	Plus	63	57	65	43	46	52	62	56	60	63	57	65	0.508	0.474	0.492	0.860465	0.804348	0.711538	0.9839	1	1	1	1	1
124797	Minus	58	70	58	42	57	42	53	65	59	58	70	58	0.897	0.943	0.948	0.833333	0.77193	0.952381	0.9434	0.9846	0.9492	0.9189	1	0.973
124845	Plus	63	57	65	46	46	55	59	57	61	63	57	65	0.905	0.895	0.877	0.717391	0.717391	0.818182	0.9492	1	1	1	0.9583	0.9048
124846	Minus	57	70	58	43	56	52	55	63	59	57	70	58	0.772	0.843	0.828	0.790698	0.821429	0.788462	0.9455	0.9841	0.9322	0.9667	1	1
124889	Plus	63	57	62	45	44	45	61	56	61	63	57	62	0.984	1	0.984	0.844444	0.840909	0.888889	0.9672	0.9821	0.9836	0.9697	0.9565	1
124890	Minus	58	71	59	44	58	47	56	68	59	58	71	59	0.931	0.958	0.949	0.931818	0.931034	0.914894	0.9286	0.9706	0.9661	0.9643	0.9688	1
125249	Plus	65	60	66	38	40	42	63	54	59	65	60	66	0.954	0.867	0.879	0.973684	0.975	1	0.9841	0.9444	0.9492	0.9535	0.9333	0.9811
125250	Minus	60	71	55	47	62	46	53	69	54	60	71	55	0.533	0.62	0.491	0.787234	0.854839	0.717391	0.9811	0.9855	1	0.9722	0.9804	1
125752	Plus	63	57	56	52	53	39	60	58	54	63	57	56	0.921	0.877	0.804	1	0.981132	1	1	1	0.963	1	1	1
125753	Minus	53	76	56	38	52	40	51	70	56	53	76	56	0.679	0.671	0.75	0.684211	0.769231	0.925	0.9412	0.9714	0.9464	0.9643	0.9423	1
125797	Plus	63	57	54	40	45	34	61	58	54	63	57	54	0.905	0.825	0.907	0.875	0.911111	0.852941	0.9508	0.9483	0.963	1	1	1
125798	Minus	53	76	57	42	62	49	53	71	56	53	76	57	1	0.908	0.947	0.952381	0.919355	0.938776	1	0.9859	0.9821	0.96	1	1
125863	Plus	63	56	54	47	54	43	60	59	51	63	56	54	0.54	0.571	0.537	0.914894	0.944444	0.930233	0.9667	0.9492	1	0.9744	0.973	1
125864	Minus	54	75	57	37	54	39	51	72	55	54	75	57	0.667	0.48	0.754	0.243243	0.37037	0.384615	0.9608	0.9861	0.9455	0.8571	0.9375	1
126106	Plus	60	56	55	42	47	43	58	56	49	60	56	55	0.817	0.875	0.764	0.857143	0.851064	0.767442	0.9483	0.9464	0.9796	1	1	1
126107	Minus	54	70	60	39	59	51	53	70	57	54	70	60	0.889	0.829	0.883	0.871795	0.864407	0.803922	0.9811	0.9857	0.9825	1	0.9375	0.9286
126172	Plus	61	58	55	50	50	49	58	55	51	61	58	55	0.492	0.586	0.509	0.98	0.98	0.938776	1	0.9455	0.9608	1	1	0.973
126173	Minus	54	71	60	44	60	48	53	63	56	54	71	60	0.389	0.437	0.4	0.5	0.466667	0.5	0.9623	0.9841	0.9821	1	0.7	1
126409	Plus	60	58	54	27	39	31	58	57	52	60	58	54	0.95	0.983	0.963	0.962963	0.846154	0.967742	0.9483	0.9825	1	1	1	1
126410	Minus	55	71	57	41	58	49	55	68	54	55	71	57	0.782	0.761	0.825	0.829268	0.827586	0.795918	0.9455	0.9559	0.9815	0.9375	0.9474	1
126523	Plus	62	58	55	41	49	44	57	57	52	62	58	55	0.677	0.759	0.709	0.756098	0.632653	0.818182	0.9825	0.9825	0.9615	0.8889	0.8667	0.9167
126524	Minus	56	71	57	45	55	48	53	68	52	56	71	57	0.786	0.831	0.86	0.977778	0.945455	0.875	0.9811	1	0.9231	1	1	1
126691	Plus	61	61	53	44	54	45	57	55	50	61	61	53	0.803	0.705	0.774	0.840909	0.777778	0.822222	0.9649	0.9818	0.98	0.9565	1	1
126692	Minus	57	71	59	45	62	47	54	70	57	57	71	59	0.947	0.986	0.898	0.866667	0.822581	0.829787	0.9815	1	1	1	0.9737	1
126961	Plus	56	63	55	42	47	43	52	60	53	56	63	55	0.679	0.714	0.745	0.97619	0.893617	0.930233	0.9423	0.9333	0.9811	1	1	1
126962	Minus	56	72	62	41	53	50	55	65	60	56	72	62	0.964	0.972	0.984	0.902439	0.886792	0.92	0.9818	1	0.9667	1	1	0.9756
127063	Plus	56	64	56	42	44	41	50	62	49	56	64	56	0.75	0.781	0.821	0.857143	0.954545	0.853659	0.98	0.8871	0.898	0.9714	1	1
127064	Minus	57	72	63	33	44	35	52	68	56	57	72	63	0.807	0.875	0.81	0.666667	0.704545	0.714286	0.9808	0.9706	0.9643	1	1	1
127510	Plus	51	69	58	40	55	47	48	70	54	51	69	58	0.98	0.928	0.931	0.875	0.818182	0.744681	0.9792	0.9857	0.9815	1	1	0.9444
127511	Minus	62	71	67	44	53	48	58	67	61	62	71	67	0.968	0.972	0.955	0.909091	0.924528	1	1	0.9403	0.9508	1	1	1
128191	Plus	54	66	56	42	55	43	50	67	51	54	66	56	0.87	0.909	0.911	0.666667	0.745455	0.674419	0.98	0.9851	1	1	1	1
128192	Minus	57	75	65	32	43	38	50	71	59	57	75	65	0.544	0.6	0.615	0.71875	0.767442	0.789474	0.98	0.9437	0.9492	1	1	1
128317	Plus	53	69	56	38	57	43	49	66	52	53	69	56	0.906	0.855	0.786	0.631579	0.719298	0.627907	0.9796	0.9697	0.9808	1	1	0.9545
128318	Minus	57	76	62	36	58	56	52	71	62	57	76	62	0.719	0.671	0.774	0.555556	0.551724	0.678571	0.9808	0.9718	0.9839	1	1	0.9545
128335	Plus	53	69	56	31	48	41	46	60	53	53	69	56	0.774	0.797	0.75	1	0.9375	0.95122	0.913	0.9	0.8491	1	1	1
128336	Minus	57	77	62	36	53	41	49	70	59	57	77	62	0.772	0.649	0.565	0.75	0.849057	0.682927	1	0.9857	1	1	1	1
128359	Plus	53	69	58	32	46	33	47	65	54	53	69	58	0.811	0.783	0.793	0.875	0.891304	1	0.9362	0.9385	0.9074	1	1	1
128360	Minus	57	78	63	44	62	53	50	72	60	57	78	63	0.947	0.962	0.968	0.909091	0.822581	0.90566	1	0.9861	1	0.9524	0.9545	0.9615
128387	Plus	53	67	58	42	49	46	50	67	56	53	67	58	0.981	0.955	0.983	0.952381	0.918367	0.891304	1	0.9254	0.9643	1	0.9811	1
128388	Minus	55	77	62	40	54	40	49	72	57	55	77	62	0.873	0.87	0.903	0.725	0.796296	0.8	0.9592	1	0.9649	0.9167	0.9	0.9444
128939	Plus	56	65	59	37	51	44	51	64	57	56	65	59	1	0.969	0.983	0.972973	0.882353	0.886364	0.9804	0.9844	0.9298	0.9667	0.95	0.975
128940	Minus	54	77	64	47	63	47	53	75	62	54	77	64	0.926	0.935	0.938	0.914894	0.84127	0.957447	1	1	0.9194	1	1	0.9697
129136	Plus	54	63	55	43	56	50	52	66	56	54	63	55	0.815	0.651	0.727	0.651163	0.642857	0.76	0.9808	0.9545	0.9821	0.9412	0.5652	0.7333
129137	Minus	55	81	64	44	63	51	49	72	59	55	81	64	0.891	0.926	0.906	0.909091	0.968254	0.980392	0.9592	0.9583	0.9153	1	1	1
129798	Plus	57	58	59	44	51	50	53	61	55	57	58	59	0.754	0.81	0.729	0.840909	0.764706	0.76	0.9623	1	0.9636	0.8571	0.8571	0.8
129799	Minus	55	75	63	44	53	46	50	74	54	55	75	63	0.945	0.947	0.905	0.977273	0.943396	0.978261	0.96	0.9189	0.9444	1	1	0.9808
130139	Plus	56	58	57	38	44	42	52	59	57	56	58	57	0.929	0.931	0.895	0.868421	0.772727	0.785714	0.9615	1	0.9474	1	1	1
130140	Minus	57	76	59	35	40	34	46	67	57	57	76	59	0.86	0.855	0.864	0.942857	0.95	0.764706	0.9348	0.9552	0.9649	1	1	1
130340	Plus	61	54	60	29	33	33	55	54	54	61	54	60	0.557	0.685	0.667	0.724138	0.818182	0.757576	0.9818	0.963	0.9815	1	1	1
130341	Minus	52	77	60	38	54	49	49	73	54	52	77	60	0.885	0.805	0.8	0.552632	0.592593	0.530612	0.9592	0.9726	1	1	0.9615	0.9444
131024	Plus	61	52	64	30	24	31	57	53	64	61	52	64	0.656	0.731	0.625	0.7	0.791667	0.741935	0.9825	0.9623	0.9219	1	1	1
131025	Minus	51	72	60	42	58	45	46	66	55	51	72	60	0.882	0.889	0.85	0.833333	0.827586	0.888889	0.913	0.9545	0.9273	1	1	1
131268	Plus	55	51	62	45	39	50	53	51	56	55	51	62	0.655	0.608	0.71	0.866667	0.846154	0.94	0.9811	0.9412	1	0.9524	0.9286	0.8421
131269	Minus	50	73	60	39	62	51	41	71	52	50	73	60	0.84	0.795	0.8	0.871795	0.790323	0.784314	0.9512	0.9859	0.9423	0.9394	0.9706	0.9565
131754	Plus	53	50	62	36	39	42	49	53	54	53	50	62	0.849	0.98	0.806	0.75	0.923077	0.809524	0.898	0.9811	0.9259	0.9688	0.9677	0.9394
131755	Minus	54	71	62	42	54	51	48	63	55	54	71	62	0.741	0.789	0.774	0.833333	0.962963	0.862745	0.8958	0.9365	0.9455	1	1	1
131921	Plus	53	51	58	43	45	45	50	52	56	53	51	58	0.962	0.941	0.948	0.767442	0.866667	0.866667	0.96	0.9808	0.9821	1	1	1
131922	Minus	53	72	64	35	51	56	51	66	58	53	72	64	1	1	1	0.971429	0.921569	0.964286	0.9608	0.9848	1	1	1	1
132272	Plus	53	53	58	38	38	44	50	53	54	53	53	58	0.566	0.547	0.552	0.789474	0.657895	0.727273	1	0.8868	0.963	1	0.9091	0.9655
132273	Minus	55	74	65	40	54	52	51	68	62	55	74	65	0.945	0.986	0.969	0.6	0.685185	0.692308	0.9412	0.9706	0.9839	1	1	1
132750	Plus	52	56	67	41	42	55	47	55	61	52	56	67	0.923	0.893	0.881	0.829268	0.857143	0.890909	1	0.9455	1	1	1	0.973
132751	Minus	61	72	64	45	51	45	57	65	57	61	72	64	0.738	0.736	0.719	0.977778	0.980392	0.977778	0.9649	0.9538	0.9474	1	1	0.9762
133124	Plus	50	52	70	38	41	52	50	54	69	50	52	70	0.94	0.962	0.986	0.815789	0.926829	0.903846	1	0.963	0.971	1	0.9714	1
133125	Minus	60	69	63	42	53	52	57	67	61	60	69	63	0.933	0.986	0.984	0.952381	0.981132	0.961538	0.9649	0.9851	1	0.9524	1	1
133257	Plus	48	53	69	38	40	50	48	54	67	48	53	69	0.75	0.906	0.899	0.763158	0.8	0.66	1	1	0.9701	0.9333	1	1
133258	Minus	59	70	64	45	60	57	57	64	57	59	70	64	0.966	0.871	0.859	0.888889	0.9	0.912281	0.9649	0.9688	0.9825	1	0.9767	1
133286	Plus	50	53	67	42	46	53	46	52	66	50	53	67	0.84	0.925	0.925	0.761905	0.826087	0.849057	0.9783	0.9808	0.9697	0.9375	1	0.8824
133287	Minus	60	70	65	41	52	40	57	64	55	60	70	65	1	0.957	0.969	0.853659	0.769231	0.8	0.9825	0.9688	0.9636	1	0.9333	0.9375
133371	Plus	49	53	67	39	43	56	49	53	66	49	53	67	0.796	0.792	0.761	0.871795	0.883721	0.785714	0.9796	1	0.9848	1	0.9524	0.8966
133372	Minus	60	68	67	42	54	52	58	61	60	60	68	67	0.967	0.941	0.985	0.809524	0.907407	0.903846	0.9828	0.9672	0.9333	1	1	1
133460	Plus	49	52	69	33	28	37	49	50	63	49	52	69	0.959	0.865	0.957	0.969697	0.892857	1	0.9796	0.98	0.9524	1	1	1
133461	Minus	61	67	67	48	48	55	56	61	62	61	67	67	0.721	0.642	0.701	0.791667	0.645833	0.709091	1	0.9508	0.9677	1	1	1
133505	Plus	50	51	67	40	39	54	48	52	63	50	51	67	0.84	0.843	0.925	0.65	0.717949	0.740741	1	1	1	1	0.9231	1
133506	Minus	60	67	65	39	52	50	57	62	62	60	67	65	0.983	0.985	0.969	0.871795	0.903846	0.9	1	0.9677	0.9677	1	1	1
133524	Plus	51	51	68	34	31	44	49	51	64	51	51	68	0.961	1	1	0.735294	0.774194	0.795455	1	0.9608	1	0.9231	0.9545	0.975
133525	Minus	61	66	65	45	48	51	59	64	60	61	66	65	0.885	0.909	0.862	0.711111	0.625	0.568627	1	0.9844	0.9333	1	1	1
133622	Plus	51	50	69	38	38	48	47	52	63	51	50	69	0.902	0.92	0.928	0.868421	0.789474	0.791667	0.9574	1	1	1	0.9697	1
133623	Minus	61	65	66	38	47	48	57	61	58	61	65	66	0.836	0.892	0.894	0.789474	0.680851	0.8125	0.9474	0.9672	0.9828	1	1	1
133632	Plus	51	50	69	35	34	46	48	52	66	51	50	69	0.98	0.9	0.986	0.742857	0.823529	0.847826	1	0.9423	1	0.95	1	1
133633	Minus	61	66	66	46	52	51	58	62	58	61	66	66	0.656	0.758	0.803	0.956522	0.961538	0.921569	0.9655	1	0.9828	0.9615	1	1
133718	Plus	48	50	68	35	37	54	47	52	64	48	50	68	0.938	0.86	0.912	0.971429	0.972973	1	0.9574	0.9615	0.9844	1	1	1
133719	Minus	61	67	66	36	36	36	59	62	61	61	67	66	0.902	0.746	0.712	0.888889	0.805556	0.722222	0.9492	0.9839	0.9508	1	0.9767	0.9615
133910	Plus	47	50	66	34	36	49	47	50	58	47	50	66	0.979	0.88	0.894	0.941176	1	0.959184	0.9362	0.88	0.9828	1	1	1
133911	Minus	61	67	65	42	50	50	59	63	60	61	67	65	0.918	0.896	0.938	0.904762	0.9	0.88	0.9831	0.9524	0.9833	0.913	0.925	1
135125	Plus	51	58	60	46	49	45	50	55	58	51	58	60	0.824	0.897	0.8	0.826087	0.755102	0.688889	1	0.9818	1	1	0.9524	0.9
135126	Minus	59	74	55	34	51	31	56	69	53	59	74	55	0.949	0.959	1	0.970588	0.882353	0.935484	1	0.971	1	1	1	1
135797	Plus	50	58	56	40	43	42	48	60	51	50	58	56	0.72	0.69	0.714	0.95	0.976744	0.97619	1	0.9833	1	0.931	1	0.9697
135798	Minus	60	74	56	29	47	40	58	73	53	60	74	56	0.967	0.919	1	0.862069	0.893617	0.925	1	0.9589	1	1	0.9804	0.9778
135982	Plus	51	58	53	35	37	35	50	57	53	51	58	53	0.902	0.862	0.849	0.885714	0.864865	0.971429	0.98	1	1	1	0.9714	0.9211
135983	Minus	62	73	58	32	49	37	60	73	55	62	73	58	0.468	0.548	0.5	0.65625	0.795918	0.72973	0.9833	0.9863	0.9636	0.9767	0.9773	1
136052	Plus	50	58	52	42	39	32	49	58	51	50	58	52	1	0.983	0.923	0.785714	0.717949	0.6875	0.9796	0.9655	0.902	1	0.9667	0.9545
136053	Minus	64	72	57	46	56	47	60	72	54	64	72	57	0.906	0.889	0.895	0.913043	0.892857	0.893617	1	1	1	0.9565	1	0.9565
136072	Plus	50	58	52	43	48	40	48	57	50	50	58	52	0.96	0.983	0.962	0.674419	0.833333	0.625	0.9792	0.9825	0.96	0.9333	0.96	0.9412
136073	Minus	64	72	59	45	58	50	59	72	54	64	72	59	0.969	0.986	0.949	0.755556	0.862069	0.84	0.9831	0.9861	0.9815	0.8378	0.9512	0.9143
136358	Plus	48	60	53	42	48	40	47	63	49	48	60	53	0.938	0.95	0.962	0.833333	0.791667	0.8	0.9362	1	1	1	1	1
136359	Minus	63	75	57	47	59	46	59	72	52	63	75	57	0.968	0.96	0.93	0.638298	0.59322	0.5	0.9831	0.9306	0.9808	1	1	0.875
136363	Plus	48	60	53	33	43	38	46	62	50	48	60	53	0.958	0.967	0.981	0.909091	0.953488	0.973684	0.9565	0.9677	1	0.9688	0.975	1
136364	Minus	62	75	56	49	63	43	59	71	49	62	75	56	0.919	0.853	0.893	0.632653	0.650794	0.697674	0.9661	0.9577	1	1	1	0.9787
136372	Plus	48	60	53	37	46	39	44	61	50	48	60	53	0.771	0.817	0.792	0.432432	0.673913	0.692308	0.9545	0.9836	0.96	1	0.9412	1
136373	Minus	62	75	56	46	54	46	58	72	49	62	75	56	0.903	0.92	0.893	0.847826	0.814815	0.782609	0.931	0.9167	0.9796	0.9714	0.9796	1
136654	Plus	48	65	55	39	50	45	46	65	49	48	65	55	0.958	0.985	0.945	0.923077	0.94	0.844444	0.9783	0.9846	0.9796	1	1	0.9688
136655	Minus	59	70	59	37	41	43	56	68	54	59	70	59	0.881	0.771	0.915	0.918919	0.853659	0.860465	0.9643	0.9412	0.9815	1	1	1
137188	Plus	50	60	48	36	37	35	46	58	46	50	60	48	0.86	0.883	0.917	0.805556	0.837838	0.914286	1	0.9483	1	1	1	0.9714
137189	Minus	57	71	57	45	63	48	52	67	54	57	71	57	0.965	0.986	0.982	0.866667	0.936508	0.916667	0.9808	0.9851	0.9815	0.9333	1	1
137477	Plus	48	63	50	34	43	33	47	63	47	48	63	50	0.688	0.746	0.56	0.823529	0.72093	0.636364	0.9787	0.9683	0.9787	1	1	1
137478	Minus	62	69	61	41	51	44	58	68	54	62	69	61	0.581	0.667	0.639	0.756098	0.764706	0.795455	0.931	1	0.9815	1	1	1
137581	Plus	49	62	51	42	48	32	46	62	50	49	62	51	0.898	0.903	0.804	0.928571	0.9375	0.9375	1	1	0.96	1	1	1
137582	Minus	62	68	60	41	40	40	59	65	57	62	68	60	0.919	0.912	0.9	0.829268	0.725	0.8	0.9831	0.9538	1	0.95	1	0.9677
137632	Plus	49	62	52	41	50	41	48	61	50	49	62	52	0.592	0.661	0.673	0.634146	0.62	0.585366	0.9583	0.9508	1	1	1	1
137633	Minus	60	70	59	43	58	46	57	66	57	60	70	59	0.867	0.843	0.898	0.72093	0.724138	0.695652	0.9474	0.9848	0.9825	1	1	1
138200	Plus	45	67	54	37	49	34	41	68	50	45	67	54	1	0.97	0.963	0.945946	0.979592	0.794118	0.9756	0.9706	0.98	1	1	1
138201	Minus	60	69	61	40	50	43	51	65	53	60	69	61	0.65	0.681	0.492	0.825	0.8	0.72093	0.9216	0.9231	0.9057	0.95	1	1
138221	Plus	45	68	53	41	55	37	40	65	49	45	68	53	0.756	0.779	0.736	0.780488	0.636364	0.702703	1	0.9846	0.898	0.9375	0.875	1
138222	Minus	61	67	61	31	41	44	48	62	55	61	67	61	0.787	0.881	0.754	0.612903	0.634146	0.545455	0.8125	0.9194	0.9091	0.9	0.9545	1
138661	Plus	47	69	50	31	36	29	47	67	48	47	69	50	0.447	0.42	0.4	0.774194	0.833333	0.758621	0.8936	0.8806	0.9167	1	1	1
138662	Minus	60	66	60	43	52	48	58	60	57	60	66	60	0.933	0.955	1	0.767442	0.903846	0.854167	0.9828	0.9667	0.9474	0.973	1	0.973
138917	Plus	48	68	51	40	56	42	44	69	50	48	68	51	0.688	0.662	0.608	0.9	0.928571	0.928571	0.9318	0.942	0.96	1	1	1
138918	Minus	63	70	65	41	47	49	58	68	55	63	70	65	0.635	0.714	0.646	0.707317	0.723404	0.734694	0.9828	0.9265	1	0.9091	0.9474	1
139198	Plus	52	66	54	38	57	45	48	67	52	52	66	54	0.942	0.985	0.963	0.947368	0.912281	0.911111	0.9792	0.9552	0.9808	1	0.9744	1
139199	Minus	63	69	68	47	56	59	60	62	65	63	69	68	0.952	0.957	0.941	0.914894	0.875	0.898305	0.9167	1	0.9692	0.8696	0.963	0.9615
139373	Plus	53	65	55	46	47	42	49	65	54	53	65	55	0.943	0.831	0.873	0.891304	0.87234	0.928571	1	0.9077	0.9815	1	0.9231	1
139374	Minus	63	69	66	45	53	52	61	62	62	63	69	66	0.794	0.783	0.697	0.755556	0.735849	0.653846	0.9672	0.9677	0.9677	1	1	0.9333
139432	Plus	53	65	55	37	46	42	49	64	54	53	65	55	0.962	0.831	0.891	0.891892	0.891304	0.880952	1	0.9531	0.9259	1	0.9333	0.9333
139433	Minus	64	68	67	45	47	52	58	63	62	64	68	67	0.891	0.897	0.955	0.733333	0.510638	0.673077	1	0.8571	0.9839	0.9714	1	0.9722
139723	Plus	55	60	63	39	48	52	50	64	58	55	60	63	0.836	0.883	0.905	0.897436	0.770833	0.788462	1	0.9844	1	0.9444	0.95	0.9545
139724	Minus	58	67	67	43	54	54	54	67	65	58	67	67	0.862	0.97	0.91	0.813953	0.666667	0.703704	0.9444	1	0.9846	1	1	0.963
139822	Plus	52	61	61	44	50	45	49	64	56	52	61	61	0.692	0.77	0.721	0.909091	0.9	0.955556	1	0.9375	0.9643	1	0.9688	1
139823	Minus	57	69	66	37	56	46	55	68	64	57	69	66	0.895	0.899	0.833	0.837838	0.803571	0.717391	0.9818	0.9853	1	0.9524	1	0.8182
139984	Plus	52	64	62	41	53	47	51	63	56	52	64	62	0.885	0.891	0.806	0.97561	0.90566	0.914894	0.9412	1	0.9286	1	0.9737	0.975
139985	Minus	55	69	64	41	58	48	51	67	61	55	69	64	0.818	0.87	0.828	0.682927	0.758621	0.541667	1	1	1	0.9231	0.7727	0.9091
140071	Plus	52	65	65	44	53	51	52	66	56	52	65	65	0.769	0.723	0.754	0.727273	0.698113	0.54902	0.9615	1	1	0.8667	0.9091	0.8421
140072	Minus	53	67	64	36	47	51	53	60	59	53	67	64	0.906	0.881	0.812	1	0.914894	0.960784	1	0.9833	1	1	0.9811	1
140086	Plus	52	64	64	38	54	48	52	63	60	52	64	64	0.596	0.656	0.672	0.842105	0.851852	0.875	0.9615	1	0.9667	0.9565	0.9412	0.975
140087	Minus	53	67	64	34	44	47	53	61	62	53	67	64	0.981	0.97	0.953	0.852941	0.818182	0.93617	0.9811	1	0.9677	1	1	1
140132	Plus	51	64	66	36	51	48	51	66	60	51	64	66	0.843	0.766	0.758	0.75	0.803922	0.916667	0.9216	0.9697	0.9833	1	0.963	1
140133	Minus	53	64	65	37	49	49	51	58	61	53	64	65	0.962	0.906	0.846	0.648649	0.693878	0.77551	0.9804	0.9828	1	0.8	1	0.85
140473	Plus	54	60	68	39	50	56	53	64	62	54	60	68	0.963	0.933	0.912	0.846154	0.76	0.75	0.9811	0.9844	0.9839	1	0.9512	0.98
140474	Minus	57	61	65	42	45	46	55	59	63	57	61	65	0.842	0.885	0.923	0.833333	0.822222	0.913043	0.9636	0.9831	0.9683	1	0.9667	1
140596	Plus	55	62	64	44	49	50	54	63	60	55	62	64	0.745	0.806	0.75	0.795455	0.755102	0.74	0.9444	1	0.9833	0.9091	1	0.9744
140597	Minus	56	63	63	30	42	33	53	58	61	56	63	63	0.821	0.873	0.73	0.9	0.904762	0.818182	0.9811	0.9655	0.9672	0.9459	1	1
140731	Plus	55	61	63	41	49	50	56	57	57	55	61	63	0.582	0.607	0.651	0.95122	0.897959	0.78	0.9464	0.9825	0.9474	1	0.9444	1
140732	Minus	54	63	65	40	44	50	50	56	60	54	63	65	0.963	0.968	0.908	0.85	0.795455	0.76	1	0.9821	0.9667	1	0.9762	1
140789	Plus	56	61	63	39	36	45	56	61	58	56	61	63	0.375	0.328	0.397	0.769231	0.805556	0.755556	0.9286	1	0.9483	1	1	1
140790	Minus	55	60	65	43	43	50	50	56	61	55	60	65	0.509	0.45	0.6	0.883721	0.813953	0.84	0.92	0.8929	0.918	0.9722	1	1
140800	Plus	56	60	63	43	40	51	55	60	58	56	60	63	0.875	0.667	0.762	0.837209	0.825	0.862745	0.9636	0.9833	1	0.9583	0.9032	1
140801	Minus	56	60	65	25	31	45	51	55	62	56	60	65	0.929	0.917	0.985	0.76	0.935484	0.933333	0.9608	0.9455	0.9839	1	1	0.9787
140912	Plus	58	63	61	41	41	41	56	58	52	58	63	61	0.862	0.921	0.836	1	0.926829	0.95122	0.9821	1	0.9808	0.9792	1	1
140913	Minus	54	63	68	41	46	53	49	57	65	54	63	68	0.556	0.619	0.559	0.609756	0.565217	0.660377	1	1	0.9692	1	0.9643	1
141291	Plus	58	61	62	48	50	48	51	65	57	58	61	62	0.931	0.902	0.952	0.375	0.38	0.395833	0.8824	0.9077	0.8947	0.9474	0.9474	1
141292	Minus	57	64	68	46	51	59	51	58	64	57	64	68	0.719	0.797	0.868	0.565217	0.607843	0.677966	0.902	0.8621	0.875	0.9375	0.8947	1
141455	Plus	59	65	66	50	54	55	55	66	62	59	65	66	0.932	0.785	0.879	0.74	0.740741	0.690909	0.9636	0.9394	0.9516	1	1	1
141456	Minus	56	65	69	42	51	52	50	61	68	56	65	69	0.875	0.877	0.913	0.785714	0.823529	0.75	1	0.9836	0.9559	1	0.9677	1
141684	Plus	61	65	68	47	52	51	54	61	58	61	65	68	0.803	0.754	0.779	0.93617	0.846154	0.901961	0.963	0.918	0.8793	1	0.9706	1
141685	Minus	52	62	69	40	50	56	52	56	64	52	62	69	0.981	0.984	0.942	0.9	0.94	0.910714	0.9038	0.9821	0.9688	0.9167	1	1
141770	Plus	63	66	70	55	51	55	58	66	63	63	66	70	0.73	0.712	0.657	0.872727	0.901961	0.927273	0.9828	1	0.9524	1	0.9744	1
141771	Minus	54	60	69	39	33	44	50	56	58	54	60	69	0.852	0.867	0.928	0.897436	0.909091	0.75	0.98	0.9107	0.9483	1	1	1
141872	Plus	62	64	70	48	48	57	59	65	66	62	64	70	0.968	0.938	0.943	0.854167	0.729167	0.684211	0.9661	0.9692	1	1	0.9583	0.9792
141873	Minus	55	59	67	45	41	56	52	55	66	55	59	67	0.909	0.983	0.94	0.822222	0.853659	0.767857	0.9423	0.9818	0.9848	1	1	1
142101	Plus	62	63	68	50	51	51	55	60	61	62	63	68	0.984	0.968	0.956	0.98	0.941176	0.941176	0.9455	0.9667	0.918	1	0.9714	0.973
142102	Minus	55	54	69	38	35	52	53	52	66	55	54	69	0.873	0.852	0.87	0.789474	0.685714	0.615385	0.9623	1	1	1	0.9565	1
142605	Plus	62	66	65	48	48	50	59	64	60	62	66	65	0.839	0.879	0.815	0.895833	0.9375	0.88	0.9831	0.9844	0.9333	0.9714	1	1
142606	Minus	57	58	71	42	45	59	50	54	65	57	58	71	0.877	0.81	0.859	0.880952	0.822222	0.864407	0.86	0.963	0.9385	1	0.9722	0.9792
142981	Plus	61	62	75	41	40	54	60	62	64	61	62	75	0.902	0.935	0.92	0.731707	0.675	0.777778	0.9833	0.9839	0.9531	0.9412	0.9	0.95
142982	Minus	55	65	74	42	49	63	51	63	69	55	65	74	0.909	0.908	0.865	0.928571	0.836735	0.857143	0.9804	0.9841	0.971	0.9444	1	0.9535
143152	Plus	60	63	71	44	49	55	59	62	68	60	63	71	0.683	0.714	0.803	0.977273	0.959184	0.890909	0.9831	0.9839	0.9706	1	1	1
143153	Minus	54	64	73	39	44	59	53	63	66	54	64	73	0.944	0.953	0.932	0.948718	0.954545	0.932203	0.9245	0.9206	0.9848	1	0.9778	0.9792
143482	Plus	58	61	73	42	41	51	52	61	68	58	61	73	0.966	1	0.973	0.952381	0.853659	0.901961	0.9808	1	0.9412	1	1	0.9756
143483	Minus	52	67	71	39	52	62	48	66	67	52	67	71	0.923	0.91	0.944	0.897436	0.923077	0.967742	0.9792	0.9848	0.9851	1	1	0.9828
143580	Plus	57	61	75	41	45	55	54	59	70	57	61	75	0.912	0.934	0.867	0.829268	0.911111	0.927273	0.9815	1	0.9571	0.9444	1	1
143581	Minus	52	69	69	32	49	56	49	61	64	52	69	69	0.673	0.536	0.58	0.6875	0.44898	0.553571	0.9796	0.9672	0.9844	0.8462	1	1
143695	Plus	58	57	81	47	42	69	51	54	70	58	57	81	0.655	0.684	0.667	0.957447	0.880952	0.927536	0.9608	0.9259	0.9429	0.9143	0.9259	0.9512
143696	Minus	53	66	68	33	36	40	50	65	66	53	66	68	0.66	0.652	0.691	0.69697	0.805556	0.875	0.96	0.8923	0.9394	1	1	1
143750	Plus	60	58	83	51	38	68	55	58	76	60	58	83	0.883	0.776	0.892	0.901961	0.921053	0.838235	0.9636	1	0.9868	1	0.9667	1
143751	Minus	53	68	69	35	53	51	49	61	61	53	68	69	0.321	0.324	0.174	0.714286	0.698113	0.568627	0.9388	0.9344	0.9016	0.7778	0.6429	0.5714
143900	Plus	59	61	85	40	35	61	58	61	77	59	61	85	0.949	0.885	0.894	0.725	0.657143	0.786885	1	0.9672	0.974	1	1	1
143901	Minus	54	72	67	37	54	55	45	67	62	54	72	67	0.981	1	0.985	0.891892	0.796296	0.8	0.9556	0.9403	0.9355	0.9583	1	1
143915	Plus	59	61	87	45	43	69	54	61	75	59	61	87	0.458	0.492	0.448	0.577778	0.44186	0.623188	0.9815	0.9836	0.96	1	0.9583	0.9355
143916	Minus	55	71	67	38	59	54	48	67	64	55	71	67	0.818	0.873	0.806	0.736842	0.79661	0.722222	1	1	0.9375	0.9524	1	1
144332	Plus	63	65	85	49	50	70	57	64	79	63	65	85	0.587	0.662	0.588	0.714286	0.72	0.757143	0.9474	1	0.9747	0.7778	0.8333	0.9474
144333	Minus	57	73	68	43	61	54	55	69	64	57	73	68	0.807	0.808	0.765	0.627907	0.737705	0.796296	0.9818	1	1	1	1	1
144428	Plus	62	66	81	42	45	60	56	65	75	62	66	81	0.79	0.818	0.753	0.52381	0.577778	0.6	0.8929	0.9231	0.9467	1	1	0.9048
144429	Minus	59	72	70	45	58	59	57	68	66	59	72	70	0.695	0.722	0.743	0.888889	0.862069	0.932203	0.9825	0.9559	0.9697	1	0.9688	1
144443	Plus	62	66	81	53	48	70	55	61	74	62	66	81	0.532	0.47	0.506	0.773585	0.729167	0.785714	0.8909	0.9016	0.8784	1	1	0.9286
144444	Minus	59	72	70	46	57	59	57	68	65	59	72	70	0.983	1	1	0.891304	0.789474	0.898305	0.9825	1	0.9692	0.9583	1	1
145528	Plus	58	65	71	49	52	63	55	67	63	58	65	71	0.897	0.923	0.887	0.918367	0.903846	0.888889	0.9455	0.9403	0.9841	1	1	1
145529	Minus	66	66	67	46	53	57	58	65	65	66	66	67	0.894	0.939	0.925	0.847826	0.849057	0.964912	0.9655	0.9692	0.9538	0.9231	1	1
145541	Plus	58	65	70	45	49	53	58	68	67	58	65	70	0.983	1	0.971	0.911111	0.836735	0.867925	0.9828	0.9559	0.9701	1	1	1
145542	Minus	66	67	68	50	54	56	60	65	63	66	67	68	0.409	0.448	0.397	0.7	0.685185	0.732143	0.95	0.9692	0.9365	1	1	1
145759	Plus	59	65	69	44	49	58	53	65	63	59	65	69	0.847	0.877	0.826	0.931818	0.877551	0.896552	1	0.9846	0.9841	1	1	1
145760	Minus	67	68	68	42	48	46	62	64	65	67	68	68	0.239	0.294	0.338	0.809524	0.645833	0.782609	0.9355	0.9531	0.9692	1	1	1
147559	Plus	55	71	76	43	51	59	52	71	72	55	71	76	0.927	0.859	0.908	0.837209	0.901961	0.898305	1	0.9577	0.9861	1	0.9333	0.9524
147560	Minus	62	72	72	47	60	67	60	71	67	62	72	72	0.919	0.833	0.917	0.659574	0.616667	0.776119	0.9833	1	0.9701	0.9474	0.9565	0.9667
147972	Plus	55	66	80	36	46	62	53	67	77	55	66	80	0.982	1	0.988	0.916667	0.891304	0.854839	0.9623	0.9851	0.987	1	0.9688	1
147973	Minus	65	75	66	49	60	58	63	70	67	65	75	66	0.938	0.947	0.879	0.938776	0.966667	0.931034	0.9841	0.9857	0.9851	1	1	0.9688
148133	Plus	55	70	81	39	47	63	52	69	76	55	70	81	0.691	0.786	0.728	0.948718	0.978723	0.920635	0.9808	0.942	0.9342	0.9355	1	1
148134	Minus	65	74	67	46	61	61	61	72	68	65	74	67	0.862	0.824	0.896	0.913043	0.852459	0.885246	0.9672	0.9583	0.9853	0.9706	1	1
148320	Plus	54	74	83	43	58	67	52	70	78	54	74	83	0.981	0.959	0.988	0.651163	0.775862	0.820896	0.9808	0.9857	0.9744	1	0.9677	0.9655
148321	Minus	68	75	69	45	60	56	65	73	69	68	75	69	0.824	0.88	0.928	0.822222	0.733333	0.839286	0.9692	1	0.9565	1	1	1
148503	Plus	53	75	84	38	52	63	42	64	75	53	75	84	0.245	0.213	0.238	0.684211	0.615385	0.714286	0.8571	0.7969	0.7067	1	1	0.9412
148504	Minus	66	77	70	39	52	58	64	75	69	66	77	70	0.53	0.61	0.643	1	0.980769	0.931034	0.9688	0.9333	0.913	1	0.9574	0.9762
148595	Plus	51	75	85	32	50	57	46	77	82	51	75	85	0.824	0.773	0.847	0.875	0.68	0.824561	0.9783	0.8701	0.9268	0.9667	0.9459	0.9792
148596	Minus	68	77	70	51	68	55	59	66	63	68	77	70	0.794	0.779	0.643	0.784314	0.735294	0.654545	0.9322	0.9545	0.9524	0.9643	0.973	1
148967	Plus	47	70	89	33	44	63	43	67	84	47	70	89	0.787	0.814	0.708	0.818182	0.772727	0.793651	1	0.9552	0.9524	1	0.95	0.9767
148968	Minus	70	76	76	48	60	57	65	70	69	70	76	76	0.643	0.566	0.5	0.875	0.85	0.77193	0.9846	0.9571	0.9565	1	1	1
149012	Plus	46	70	90	38	52	76	42	67	82	46	70	90	0.913	0.7	0.822	0.842105	0.807692	0.842105	1	0.9851	0.9634	0.9444	0.9111	0.9841
149013	Minus	70	76	76	51	64	65	67	70	68	70	76	76	0.743	0.829	0.697	0.705882	0.671875	0.723077	0.9403	0.9714	0.9412	0.9545	0.98	1
149119	Plus	45	72	88	38	45	67	44	66	84	45	72	88	0.711	0.792	0.818	0.605263	0.666667	0.626866	0.9545	0.9242	0.9643	1	0.8824	1
149120	Minus	70	75	77	48	46	60	66	72	75	70	75	77	0.943	0.907	0.948	0.979167	0.891304	0.9	0.9394	0.9444	0.9867	1	0.9773	0.9818
150255	Plus	45	83	92	35	68	75	37	68	71	45	83	92	0.689	0.759	0.696	0.828571	0.867647	0.893333	0.5135	0.5	0.4648	0.9	0.85	0.8571
150256	Minus	63	76	72	40	64	57	49	66	61	63	76	72	0.921	0.961	0.861	0.875	0.921875	0.877193	0.2449	0.3333	0.2459	1	0.9787	1
150345	Plus	43	83	91	35	67	75	37	70	80	43	83	91	0.744	0.771	0.813	0.8	0.850746	0.853333	0.8649	0.8571	0.8375	0.9583	0.9773	1
150346	Minus	63	76	73	48	55	62	52	57	55	63	76	73	0.778	0.724	0.781	0.791667	0.654545	0.790323	0.5769	0.4737	0.6727	0.9259	0.7778	0.8571
150453	Plus	43	81	87	37	71	77	37	65	79	43	81	87	0.953	0.963	0.966	0.837838	0.84507	0.896104	0.7027	0.8462	0.8228	1	0.9688	0.9259
150454	Minus	63	74	74	41	54	60	58	68	66	63	74	74	0.905	0.905	0.892	0.902439	0.925926	0.966667	0.9828	0.9412	0.9394	0.9459	1	1
150495	Plus	43	81	87	37	67	75	42	73	82	43	81	87	0.93	0.827	0.759	0.72973	0.791045	0.693333	0.9524	0.9589	0.9268	1	0.9714	0.9167
150496	Minus	62	74	74	36	56	56	51	65	58	62	74	74	0.565	0.486	0.514	0.944444	0.821429	0.892857	0.8235	0.8308	0.7931	0.9722	1	0.9744
151069	Plus	45	74	90	40	55	72	42	72	83	45	74	90	0.978	0.973	0.978	0.925	0.872727	0.888889	0.9762	0.9583	0.9639	0.9706	0.9643	1
151070	Minus	66	72	68	43	56	61	61	66	61	66	72	68	0.985	0.958	0.926	0.837209	0.892857	0.852459	0.8525	0.9242	0.8852	0.9545	0.9773	0.9211
151149	Plus	45	74	91	36	59	69	39	72	79	45	74	91	0.822	0.784	0.802	0.888889	0.966102	0.942029	0.9231	0.9444	0.9241	1	1	0.9853
151150	Minus	67	73	68	46	55	55	62	66	61	67	73	68	0.896	0.849	0.853	0.673913	0.818182	0.672727	0.9032	0.9394	0.9508	0.8333	0.9167	0.8571
151438	Plus	54	80	91	47	64	71	51	77	79	54	80	91	0.907	0.875	0.857	0.978723	0.921875	0.957746	0.9804	0.9221	0.9367	1	1	1
151439	Minus	67	71	74	47	55	62	62	64	62	67	71	74	0.776	0.887	0.838	0.702128	0.527273	0.532258	0.9516	0.9375	0.9032	1	1	0.9333
152067	Plus	52	70	91	40	55	65	39	59	70	52	70	91	0.462	0.271	0.44	0.775	0.745455	0.723077	0.7949	0.6441	0.7857	1	1	0.9643
152068	Minus	65	69	69	42	49	45	56	60	59	65	69	69	0.877	0.928	0.87	0.833333	0.77551	0.733333	0.8393	0.85	0.7966	1	1	0.9545
152610	Plus	54	73	92	44	55	64	45	66	80	54	73	92	0.556	0.63	0.543	0.704545	0.636364	0.734375	0.8889	0.8636	0.85	0.9091	0.6667	0.9545
152611	Minus	67	65	70	49	54	61	58	59	59	67	65	70	0.791	0.769	0.8	0.979592	0.962963	0.967213	0.8793	0.7966	0.8644	0.9773	0.9737	1
153192	Plus	55	68	90	44	56	77	54	66	81	55	68	90	0.891	0.897	0.811	0.840909	0.785714	0.818182	0.963	1	0.9753	1	1	0.9778
153193	Minus	65	62	69	36	48	54	62	59	60	65	62	69	0.877	0.935	0.913	0.833333	0.708333	0.518519	0.9516	0.9661	0.9833	0.9706	1	1
153264	Plus	54	67	90	48	52	73	54	63	85	54	67	90	0.981	0.985	0.989	0.6875	0.807692	0.780822	0.9815	0.9841	0.9765	0.9091	0.9091	0.92
153265	Minus	65	61	69	44	53	61	61	59	66	65	61	69	0.954	1	0.942	0.840909	0.773585	0.836066	0.9344	1	0.9697	0.9375	1	0.8947
153957	Plus	49	63	86	27	40	60	39	57	72	49	63	86	0.714	0.651	0.686	0.925926	0.8	0.9	0.8974	0.8421	0.8889	1	0.9444	1
153958	Minus	64	59	67	43	42	54	58	57	57	64	59	67	0.797	0.847	0.821	0.953488	0.97619	0.925926	0.931	0.9825	0.9649	0.9737	0.9767	0.9302
154440	Plus	42	59	84	25	36	53	40	56	80	42	59	84	0.738	0.746	0.798	0.84	0.833333	0.90566	0.875	0.875	0.875	0.9583	0.9767	1
154441	Minus	58	63	62	27	26	37	53	60	57	58	63	62	0.69	0.778	0.629	0.888889	0.807692	0.837838	0.9057	0.9667	0.9649	1	0.9756	0.9762
154467	Plus	43	59	85	35	46	67	39	55	78	43	59	85	0.791	0.78	0.765	0.942857	0.913043	0.955224	0.8974	1	0.9744	1	1	1
154468	Minus	60	63	64	34	46	45	55	59	56	60	63	64	0.35	0.429	0.312	0.823529	0.869565	0.911111	0.9273	0.9661	1	1	1	1
154929	Plus	38	57	83	34	44	70	36	54	77	38	57	83	0.789	0.825	0.711	0.764706	0.727273	0.785714	1	0.9815	0.987	0.9167	0.9231	0.95
154930	Minus	57	65	60	42	52	48	51	61	58	57	65	60	0.86	0.923	0.85	0.857143	0.903846	0.875	0.9412	1	0.9828	1	1	1
154992	Plus	37	57	81	31	45	66	34	54	76	37	57	81	0.405	0.263	0.37	0.709677	0.511111	0.530303	1	1	0.9868	1	1	1
154993	Minus	56	65	60	36	47	50	53	60	53	56	65	60	0.946	0.969	0.917	0.75	0.702128	0.78	0.9245	0.9667	1	1	1	0.9375
155280	Plus	37	58	82	35	45	69	37	52	78	37	58	82	0.892	0.914	0.939	0.971429	0.933333	0.927536	0.973	0.9038	0.9231	1	1	1
155281	Minus	53	64	59	34	48	47	47	57	52	53	64	59	0.566	0.891	0.763	0.705882	0.708333	0.638298	0.9362	0.8947	0.9423	0.8947	1	1
156085	Plus	41	62	72	34	43	62	39	54	70	41	62	72	0.927	0.774	0.847	0.588235	0.325581	0.403226	0.9487	0.9444	0.9714	1	1	1
156086	Minus	45	60	55	30	43	41	40	54	50	45	60	55	0.689	0.667	0.6	0.966667	0.906977	0.804878	0.95	0.8889	0.94	1	1	1
156723	Plus	41	56	76	32	42	56	40	55	73	41	56	76	0.976	0.964	0.934	0.90625	0.857143	0.857143	1	0.9818	0.9726	1	1	0.9804
156724	Minus	43	58	55	26	33	41	39	55	50	43	58	55	0.558	0.552	0.345	0.807692	0.787879	0.756098	1	0.9818	0.98	1	1	1
157445	Plus	39	53	72	32	46	58	38	51	60	39	53	72	0.949	0.925	0.861	0.96875	0.847826	0.948276	0.9737	0.9804	0.9667	1	1	0.9545
157446	Minus	43	62	58	28	42	45	40	57	50	43	62	58	0.977	0.919	0.931	0.928571	0.857143	0.866667	0.975	0.9649	0.96	0.9231	1	0.9545
157583	Plus	40	55	68	27	35	54	38	52	64	40	55	68	0.85	0.855	0.868	0.703704	0.542857	0.592593	0.9737	0.9615	0.9844	1	1	1
157584	Minus	44	61	56	24	37	47	35	56	55	44	61	56	0.682	0.754	0.768	0.958333	0.945946	0.978723	0.9429	0.9464	0.9818	1	1	1
158129	Plus	41	56	64	25	39	43	41	53	61	41	56	64	0.927	0.857	0.906	0.84	0.846154	0.72093	0.9024	0.9434	0.9508	0.9286	1	0.8636
158130	Minus	44	58	53	31	51	49	42	55	49	44	58	53	0.864	0.966	0.906	0.935484	0.941176	0.897959	0.9286	1	0.9592	1	1	1
158246	Plus	41	58	66	33	51	53	38	55	63	41	58	66	0.634	0.828	0.652	0.666667	0.666667	0.660377	1	1	0.9841	1	1	1
158247	Minus	45	60	52	34	49	46	44	56	47	45	60	52	0.889	0.9	0.885	0.941176	0.959184	0.869565	1	0.9821	1	1	1	1
158435	Plus	40	57	67	34	47	58	40	51	63	40	57	67	0.825	0.86	0.851	0.676471	0.744681	0.689655	0.975	0.9804	0.9365	0.9	0.96	1
158436	Minus	43	63	50	24	43	34	40	60	46	43	63	50	0.628	0.619	0.6	0.833333	0.837209	0.941176	1	0.9	0.9565	1	1	1
158512	Plus	41	57	66	26	41	48	39	56	60	41	57	66	0.707	0.842	0.727	0.846154	0.804878	0.708333	0.9744	0.9464	0.9167	1	0.9643	0.913
158513	Minus	43	63	51	33	49	42	41	57	39	43	63	51	1	0.873	0.882	0.939394	0.938776	0.952381	1	0.9825	0.8974	1	0.9783	1
158569	Plus	43	57	67	32	48	50	39	53	63	43	57	67	0.698	0.544	0.582	0.8125	0.833333	0.78	0.9487	0.9434	0.9365	0.9474	0.963	1
158570	Minus	43	63	49	31	49	39	43	59	46	43	63	49	0.791	0.683	0.653	0.83871	0.918367	0.74359	1	1	1	1	1	1
159032	Plus	47	55	65	34	42	47	42	50	59	47	55	65	0.979	0.964	0.938	0.823529	0.857143	0.787234	1	0.98	0.8983	0.96	1	1
159033	Minus	47	65	48	36	52	38	42	60	43	47	65	48	0.574	0.769	0.583	0.861111	0.615385	0.605263	0.9762	0.9667	0.9535	1	1	1
159357	Plus	47	51	64	35	40	50	46	46	62	47	51	64	0.638	0.686	0.672	0.857143	0.8	0.84	0.9348	0.9783	0.9516	0.9231	1	0.8947
159358	Minus	43	64	45	28	41	26	42	62	42	43	64	45	0.953	0.906	0.933	0.964286	0.926829	0.846154	0.9048	0.9355	0.9524	1	1	1
159504	Plus	47	52	63	42	41	54	40	51	58	47	52	63	0.957	0.885	0.952	0.761905	0.756098	0.648148	0.875	0.9608	0.9483	0.9412	1	0.9583
159505	Minus	45	65	47	28	46	34	42	60	42	45	65	47	0.489	0.569	0.681	0.928571	0.73913	0.823529	0.9286	0.9333	0.9762	1	1	1
159543	Plus	48	54	64	41	42	49	43	50	59	48	54	64	0.562	0.685	0.656	0.926829	0.738095	0.836735	0.9767	0.92	0.9831	1	1	1
159544	Minus	45	67	49	36	50	39	41	59	44	45	67	49	0.622	0.866	0.694	0.472222	0.7	0.74359	0.9756	0.9492	0.9545	1	1	1
160012	Plus	55	54	59	45	38	46	51	53	56	55	54	59	0.982	0.981	0.932	0.844444	0.921053	0.847826	0.9412	0.9623	0.9643	1	1	0.9615
160013	Minus	44	65	47	31	48	35	42	61	41	44	65	47	0.977	0.954	0.979	0.741935	0.520833	0.771429	0.9762	0.9344	0.9268	1	1	0.9167
160206	Plus	55	56	59	48	46	51	53	53	56	55	56	59	0.818	0.857	0.864	0.9375	0.934783	0.941176	0.9623	1	1	1	1	1
160207	Minus	43	63	48	20	40	21	41	60	42	43	63	48	0.814	0.937	0.875	0.9	0.9	0.857143	0.9756	0.9833	0.9286	1	1	1
160309	Plus	56	57	58	42	38	45	54	50	54	56	57	58	0.929	0.895	0.897	0.690476	0.736842	0.622222	0.963	0.94	0.963	0.9474	0.9412	0.9545
160310	Minus	46	66	49	30	55	38	40	61	45	46	66	49	0.848	0.803	0.816	0.933333	0.963636	0.921053	1	0.9836	1	1	1	1
160318	Plus	57	57	57	44	41	46	51	50	54	57	57	57	0.982	0.965	0.965	0.727273	0.707317	0.630435	0.9804	0.98	1	1	1	0.8889
160319	Minus	46	66	49	29	51	36	43	60	45	46	66	49	0.63	0.667	0.694	0.862069	0.960784	0.833333	0.9535	0.9833	1	1	1	1
160335	Plus	56	57	58	50	46	52	54	53	55	56	57	58	0.821	0.825	0.81	0.56	0.73913	0.634615	0.9074	0.9623	0.9636	1	1	0.95
160336	Minus	47	66	49	33	54	40	42	58	45	47	66	49	0.936	0.909	0.898	0.909091	0.851852	0.825	0.9762	0.9655	1	1	0.9524	1
160437	Plus	57	54	56	35	40	44	51	51	50	57	54	56	0.807	0.907	0.875	0.457143	0.625	0.659091	0.9412	0.9804	0.96	0.8571	0.8125	1
160438	Minus	48	65	50	29	43	31	45	60	44	48	65	50	0.396	0.246	0.26	0.862069	0.813953	0.870968	0.9333	0.9667	0.9091	1	1	0.9706
160632	Plus	58	56	58	41	37	40	53	52	51	58	56	58	0.983	0.893	0.897	0.756098	0.594595	0.75	0.8868	0.9808	0.9216	1	1	0.9487
160633	Minus	47	64	51	34	58	38	43	59	47	47	64	51	0.851	0.938	0.882	0.794118	0.758621	0.815789	0.9302	0.9831	0.9787	0.9545	1	0.9643
161416	Plus	60	55	60	38	32	41	55	52	56	60	55	60	0.9	0.891	0.783	0.552632	0.5625	0.585366	0.9636	0.9615	1	1	1	0.9167
161417	Minus	47	65	58	35	50	47	44	57	54	47	65	58	0.766	0.831	0.845	0.428571	0.56	0.468085	0.9545	0.9649	0.963	1	0.75	0.6667
162426	Plus	54	56	63	44	41	47	50	56	58	54	56	63	0.889	0.893	0.905	0.977273	1	0.93617	0.96	0.9821	0.9828	0.9091	1	0.9524
162427	Minus	47	70	60	32	56	50	45	66	56	47	70	60	0.915	0.971	0.983	0.6875	0.714286	0.64	0.9333	1	0.9821	0.9	0.9565	0.7647
162465	Plus	53	56	62	41	36	40	53	54	57	53	56	62	0.491	0.607	0.5	0.853659	0.972222	0.825	0.9623	1	0.9649	1	1	0.9615
162466	Minus	47	69	60	26	57	50	44	64	59	47	69	60	0.447	0.449	0.45	0.807692	0.77193	0.68	0.9773	0.9844	1	1	1	1
162743	Plus	49	53	60	39	40	50	47	49	55	49	53	60	0.918	0.906	0.95	0.717949	0.7	0.66	0.9362	1	1	1	0.9412	1
162744	Minus	46	71	63	34	54	48	44	67	60	46	71	63	0.587	0.577	0.524	0.852941	0.833333	0.708333	1	0.9701	1	0.9688	1	1
162862	Plus	48	53	61	42	41	46	45	53	57	48	53	61	0.979	0.925	0.902	0.904762	0.926829	0.847826	1	0.9811	0.9649	1	1	1
162863	Minus	48	72	63	37	49	49	46	66	56	48	72	63	0.875	0.847	0.937	0.810811	0.77551	0.77551	1	0.9848	0.9643	1	0.9697	1
162876	Plus	48	53	61	30	32	32	47	52	56	48	53	61	0.875	0.943	0.869	0.766667	0.8125	0.875	0.9787	0.9615	1	1	1	1
162877	Minus	48	72	62	36	53	54	44	68	58	48	72	62	0.708	0.792	0.887	0.944444	0.943396	0.925926	0.9318	0.9853	0.9828	1	1	1
163000	Plus	49	55	60	40	39	50	45	50	59	49	55	60	1	0.982	1	0.9	0.692308	0.78	0.9778	0.98	1	1	0.9583	1
163001	Minus	50	72	61	24	33	35	45	68	56	50	72	61	0.58	0.528	0.689	1	0.969697	0.885714	0.8444	0.8529	0.9464	1	1	1
163158	Plus	48	58	61	42	44	51	46	57	61	48	58	61	0.438	0.448	0.41	0.928571	0.886364	0.843137	0.9565	1	0.9672	0.9677	1	1
163159	Minus	51	73	64	41	56	50	48	70	59	51	73	64	0.902	0.959	0.859	0.853659	0.910714	0.86	1	0.9714	0.9831	0.96	0.9767	0.9655
163171	Plus	48	58	62	26	30	30	46	56	61	48	58	62	0.75	0.879	0.742	0.846154	0.8	0.766667	0.9565	1	0.9672	1	1	1
163172	Minus	51	73	64	35	40	45	48	69	62	51	73	64	0.863	0.904	0.906	0.971429	0.975	0.933333	0.9583	0.971	0.9355	0.973	1	1
163216	Plus	48	60	63	35	40	52	47	56	60	48	60	63	0.896	0.933	0.841	0.657143	0.825	0.884615	0.9574	1	1	0.9697	0.9756	1
163217	Minus	51	73	65	27	48	44	51	73	61	51	73	65	0.863	0.945	0.862	0.777778	0.833333	0.727273	0.9608	0.9589	0.9672	1	0.9524	0.8
163240	Plus	48	59	63	38	45	52	46	57	61	48	59	63	0.979	0.898	0.905	0.894737	0.933333	0.980769	0.9565	0.9825	0.9672	1	1	1
163241	Minus	52	74	65	38	58	53	49	68	58	52	74	65	0.865	0.811	0.831	0.473684	0.534483	0.471698	0.9796	1	0.931	1	1	0.8889
163354	Plus	49	60	64	31	36	44	46	60	63	49	60	64	0.878	0.95	0.922	0.806452	0.972222	0.954545	1	0.9667	0.9841	0.9667	1	0.975
163355	Minus	53	75	67	39	54	54	51	69	64	53	75	67	0.962	0.973	0.97	0.615385	0.740741	0.592593	1	0.9855	0.9844	0.8889	0.9444	1
163597	Plus	49	61	65	25	27	35	44	61	60	49	61	65	0.959	0.967	0.954	0.84	0.888889	0.828571	0.9773	0.9508	0.9	1	1	1
163598	Minus	54	77	69	37	46	52	49	71	68	54	77	69	0.944	0.909	0.942	0.945946	0.934783	0.942308	0.9796	0.9437	0.9706	1	1	1
163701	Plus	49	62	61	32	39	45	47	57	59	49	62	61	1	0.935	0.951	0.875	0.666667	0.822222	0.9362	0.9825	1	1	1	1
163702	Minus	51	78	72	39	57	60	50	72	67	51	78	72	0.941	0.962	0.917	0.74359	0.912281	0.9	0.98	0.9722	0.9851	0.9259	0.9487	0.973
164247	Plus	47	62	72	35	45	55	41	57	69	47	62	72	0.851	0.839	0.889	0.885714	0.911111	0.963636	1	0.9649	0.942	1	0.9706	0.9697
164248	Minus	55	76	71	40	54	57	52	72	66	55	76	71	0.891	0.763	0.845	0.675	0.666667	0.77193	0.9808	0.9722	0.9848	1	0.8974	0.9706
164331	Plus	47	62	74	32	38	52	43	60	71	47	62	74	0.957	0.984	1	0.9375	0.921053	0.903846	0.9767	0.9333	0.9577	1	1	1
164332	Minus	55	76	70	38	52	59	53	73	70	55	76	70	0.945	1	1	1	0.923077	0.949153	1	1	0.9857	1	1	1
164637	Plus	48	58	71	21	23	34	42	51	66	48	58	71	0.854	0.776	0.789	1	0.956522	1	0.7381	0.7647	0.7273	1	1	1
164638	Minus	59	78	73	41	54	52	50	58	61	59	78	73	0.746	0.795	0.712	0.829268	0.740741	0.942308	0.7	0.7931	0.7213	1	0.9804	0.975
164967	Plus	43	56	75	36	44	59	41	51	68	43	56	75	0.884	0.857	0.813	0.777778	0.772727	0.830508	0.9756	1	0.9412	1	1	1
164968	Minus	59	75	76	43	53	56	58	71	74	59	75	76	0.966	0.933	0.974	0.697674	0.716981	0.714286	0.931	0.9437	0.9865	0.9615	0.9459	1
164992	Plus	43	56	77	30	38	56	41	54	65	43	56	77	0.884	0.821	0.831	0.866667	0.815789	0.928571	0.9756	0.963	0.9846	0.9667	1	1
164993	Minus	60	74	76	42	54	62	57	70	72	60	74	76	0.933	0.959	0.895	0.666667	0.592593	0.612903	0.9825	0.9857	0.9722	1	1	1
165262	Plus	45	58	76	30	42	54	40	53	74	45	58	76	0.8	0.879	0.829	0.933333	1	0.962963	0.975	0.9811	1	1	1	0.9815
165263	Minus	62	75	80	45	60	69	59	70	70	62	75	80	0.71	0.573	0.65	0.644444	0.533333	0.608696	1	0.9857	0.9857	1	0.9259	0.96
165276	Plus	45	58	79	32	46	62	42	54	73	45	58	79	0.911	0.931	0.975	0.78125	0.652174	0.741935	0.9762	1	0.9863	1	0.9655	1
165277	Minus	62	75	79	46	57	61	60	69	74	62	75	79	0.935	0.88	0.899	0.652174	0.596491	0.57377	0.9833	0.971	1	0.9091	1	0.7727
165322	Plus	44	58	78	33	39	55	42	55	70	44	58	78	1	1	0.987	0.909091	0.820513	0.836364	1	0.9818	0.9857	1	0.9655	1
165323	Minus	61	75	77	44	54	67	60	68	75	61	75	77	0.82	0.76	0.792	0.818182	0.703704	0.671642	1	0.9706	0.9867	0.9655	0.9286	1
165333	Plus	44	57	78	29	44	59	42	56	70	44	57	78	0.977	0.982	0.962	0.655172	0.454545	0.457627	0.9524	1	0.9714	1	1	1
165334	Minus	61	76	77	48	59	61	60	72	75	61	76	77	0.738	0.697	0.766	0.895833	0.728814	0.786885	1	0.9722	1	1	1	0.9677
165342	Plus	44	57	79	33	32	57	38	56	71	44	57	79	0.318	0.421	0.392	0.575758	0.71875	0.666667	0.9474	0.9643	0.9577	1	1	1
165343	Minus	62	75	77	44	54	68	59	73	76	62	75	77	0.855	0.853	0.883	0.795455	0.796296	0.823529	0.9831	0.9726	0.9868	1	1	1
165615	Plus	51	58	80	31	37	54	37	50	72	51	58	80	0.627	0.672	0.588	0.806452	0.864865	0.888889	0.9459	0.98	0.9444	1	1	1
165616	Minus	65	72	74	47	51	65	60	69	72	65	72	74	0.938	0.833	0.932	0.851064	0.705882	0.769231	1	0.942	0.9861	1	0.9231	1
165889	Plus	48	57	84	37	44	60	44	56	76	48	57	84	0.688	0.825	0.81	0.891892	0.909091	0.933333	0.9773	1	0.9868	1	1	1
165890	Minus	66	73	76	53	54	61	64	65	70	66	73	76	0.939	0.822	0.921	0.754717	0.703704	0.639344	0.9844	0.9231	0.9714	0.9286	1	1
165951	Plus	48	59	85	25	26	44	43	53	79	48	59	85	0.292	0.254	0.306	0.8	0.615385	0.704545	0.8837	0.9623	0.9367	1	1	1
165952	Minus	65	72	74	39	48	44	65	65	68	65	72	74	0.908	0.889	0.905	0.871795	0.791667	0.886364	0.9385	0.9692	0.8824	1	0.9778	1
166024	Plus	49	59	84	33	38	58	47	59	76	49	59	84	0.184	0.254	0.226	0.909091	0.842105	0.844828	0.9574	0.9322	0.9342	1	0.9667	1
166025	Minus	65	70	73	53	53	56	61	68	70	65	70	73	0.862	0.929	0.863	0.735849	0.792453	0.732143	1	0.9853	0.9714	0.9737	1	0.9756
166041	Plus	49	59	84	38	42	65	44	58	76	49	59	84	0.857	0.797	0.869	0.684211	0.738095	0.8	0.9318	0.9483	0.9079	0.963	0.9394	0.9796
166042	Minus	65	70	73	45	50	48	60	67	71	65	70	73	0.846	0.9	0.795	0.888889	0.9	0.833333	0.9833	0.9552	0.9155	1	0.9818	1
166135	Plus	49	59	84	39	35	55	47	55	82	49	59	84	0.939	0.915	0.952	0.923077	0.914286	0.854545	1	0.9636	0.9756	1	1	1
166136	Minus	66	71	74	46	56	62	64	68	74	66	71	74	0.864	0.93	0.932	0.956522	0.964286	0.919355	0.9531	1	1	1	1	1
166531	Plus	49	61	87	39	43	72	46	57	80	49	61	87	0.816	0.82	0.77	0.871795	0.883721	0.888889	0.9783	0.9649	0.9875	1	1	0.9667
166532	Minus	64	72	75	37	50	49	58	63	73	64	72	75	0.656	0.75	0.693	0.810811	0.8	0.836735	1	0.9841	0.9726	1	1	1
167095	Plus	43	64	78	28	42	53	43	61	72	43	64	78	0.93	0.984	0.91	0.928571	0.952381	0.924528	0.9535	1	0.9583	1	1	0.9615
167096	Minus	56	66	77	44	44	55	52	62	73	56	66	77	0.679	0.742	0.779	0.863636	0.909091	0.872727	0.9038	0.9032	0.9863	0.963	0.9688	1
167155	Plus	43	64	80	27	45	49	39	64	75	43	64	80	0.953	0.859	0.938	0.851852	0.888889	0.897959	0.9487	0.9688	0.9733	1	1	1
167156	Minus	53	63	78	39	46	51	53	62	74	53	63	78	0.717	0.81	0.769	0.871795	0.804348	0.843137	0.9811	1	0.9865	0.95	1	1
167238	Plus	42	63	80	32	49	63	40	65	78	42	63	80	0.881	0.905	0.912	0.6875	0.857143	0.777778	1	0.9846	0.9872	1	1	0.9667
167239	Minus	52	63	77	38	51	54	50	58	72	52	63	77	0.962	0.905	0.935	0.947368	0.647059	0.666667	0.94	0.9655	0.9861	1	0.9667	1
167853	Plus	42	64	84	30	47	63	41	61	78	42	64	84	0.714	0.781	0.726	0.833333	0.914894	0.936508	0.9268	1	0.9615	1	1	1
167854	Minus	57	66	72	42	52	50	52	63	68	57	66	72	0.649	0.591	0.667	0.761905	0.865385	0.82	1	0.9841	1	1	1	1
168442	Plus	41	64	87	35	46	74	38	63	81	41	64	87	0.951	1	0.954	0.857143	0.913043	0.797297	0.9737	0.9683	0.9877	1	1	0.9697
168443	Minus	60	68	80	51	52	59	56	64	72	60	68	80	0.8	0.779	0.8	0.647059	0.576923	0.627119	0.9821	0.9375	0.9583	1	0.8947	0.88
168541	Plus	41	64	87	31	38	62	39	65	81	41	64	87	1	0.922	0.966	0.645161	0.789474	0.758065	0.9744	0.9538	0.9877	1	1	0.9643
168542	Minus	58	67	75	44	48	52	53	64	74	58	67	75	0.948	0.881	0.893	0.931818	0.958333	0.961538	1	0.9688	0.9865	1	1	1
168829	Plus	39	67	81	31	50	61	38	62	70	39	67	81	0.744	0.821	0.704	0.870968	0.8	0.836066	0.9474	0.9677	0.9286	0.96	1	1
168830	Minus	58	67	74	44	50	59	56	59	72	58	67	74	0.897	0.925	0.973	0.659091	0.7	0.644068	0.9464	0.9322	0.9861	0.9167	0.913	0.8636
168895	Plus	39	67	79	30	54	67	37	65	75	39	67	79	0.846	0.896	0.873	0.866667	0.87037	0.850746	1	1	0.9867	0.96	0.9808	1
168896	Minus	60	68	76	47	51	60	55	63	67	60	68	76	0.383	0.397	0.461	0.680851	0.686275	0.583333	0.9455	0.9841	1	1	1	0.8947
168952	Plus	39	67	80	30	47	64	35	63	76	39	67	80	0.846	0.776	0.875	1	0.93617	0.9375	1	0.9841	0.9868	0.9545	0.9714	1
168953	Minus	60	68	75	44	38	55	58	62	70	60	68	75	1	0.941	0.973	0.704545	0.578947	0.727273	0.931	0.9677	0.9714	1	1	1
169174	Plus	37	65	80	25	44	59	37	60	74	37	65	80	0.892	0.908	0.925	0.92	0.954545	0.932203	0.973	0.95	0.9459	1	0.9767	1
169175	Minus	62	68	77	34	29	48	60	63	74	62	68	77	0.903	0.897	0.922	0.882353	0.862069	0.875	0.95	0.9683	0.9595	1	0.9677	0.9487
169275	Plus	38	65	78	29	48	61	37	63	75	38	65	78	1	0.969	0.923	1	0.958333	0.95082	1	0.9841	0.96	1	1	1
169276	Minus	62	65	76	44	42	47	55	64	76	62	65	76	0.855	0.892	0.921	0.636364	0.547619	0.617021	0.9636	0.9375	0.9474	0.9062	1	0.9677
169516	Plus	38	70	80	28	50	61	37	66	67	38	70	80	0.763	0.686	0.738	0.535714	0.5	0.508197	1	0.9848	0.9552	1	1	0.9333
169517	Minus	61	64	78	49	50	65	58	61	75	61	64	78	0.885	0.812	0.923	0.755102	0.6	0.738462	0.9655	0.9672	0.9733	1	0.913	0.92
169576	Plus	40	69	77	34	57	68	38	68	72	40	69	77	0.9	0.913	0.935	0.705882	0.701754	0.794118	1	1	0.9861	0.8	0.9333	0.9167
169577	Minus	61	66	78	50	48	48	60	62	77	61	66	78	0.885	0.864	0.885	0.92	0.958333	0.9375	0.9833	0.9677	0.974	1	1	0.9815
169636	Plus	40	69	75	30	58	66	37	68	72	40	69	75	1	0.986	0.987	0.633333	0.672414	0.651515	1	1	0.9722	1	1	1
169637	Minus	61	66	77	44	48	56	59	64	74	61	66	77	0.885	0.97	0.974	0.840909	0.854167	0.946429	0.9831	0.9844	1	0.9231	1	0.9412
170148	Plus	40	70	80	35	56	62	39	62	72	40	70	80	0.95	0.9	0.963	0.971429	0.964286	0.951613	0.9487	1	0.9722	0.9667	1	1
170149	Minus	59	65	77	43	39	56	59	62	73	59	65	77	0.983	0.954	0.987	0.813953	0.717949	0.839286	0.9831	0.871	0.9589	0.9231	0.9375	0.9615
170249	Plus	39	68	79	30	55	55	37	65	74	39	68	79	0.846	0.912	0.861	0.766667	0.890909	0.763636	1	1	0.9595	0.9231	0.9545	0.9565
170250	Minus	60	68	77	46	48	61	57	63	74	60	68	77	0.917	0.941	0.974	0.826087	0.770833	0.852459	0.9825	0.9524	1	0.9722	1	0.9565
170675	Plus	42	63	77	22	39	45	38	61	68	42	63	77	0.952	0.984	0.987	0.772727	0.794872	0.666667	0.9737	0.9344	1	1	1	1
170676	Minus	59	64	77	47	43	63	57	62	71	59	64	77	0.966	0.891	0.805	0.93617	0.953488	0.825397	0.9825	0.9839	0.9577	1	1	0.9024
170809	Plus	43	64	76	36	54	64	38	62	73	43	64	76	0.86	0.859	0.842	0.638889	0.759259	0.8125	0.9737	1	0.9589	1	1	1
170810	Minus	58	67	76	44	52	54	58	63	70	58	67	76	0.948	0.821	0.842	0.795455	0.769231	0.796296	0.9828	0.9841	0.9714	1	0.9556	1
171125	Plus	42	62	80	31	50	68	40	61	72	42	62	80	1	1	0.975	0.516129	0.58	0.676471	0.975	0.9836	0.9861	1	0.9688	0.9167
171126	Minus	58	72	78	47	57	67	56	68	73	58	72	78	0.983	0.972	0.974	0.744681	0.77193	0.910448	1	0.9853	0.9863	0.9333	0.9697	1
171248	Plus	42	64	78	31	41	49	41	59	74	42	64	78	0.976	1	0.962	0.935484	0.804878	0.877551	0.9512	0.9831	0.9865	1	1	1
171249	Minus	57	73	78	43	53	62	54	69	77	57	73	78	0.947	0.918	0.936	0.790698	0.811321	0.854839	0.9815	0.971	0.9481	0.9231	1	0.9444
171290	Plus	42	65	78	33	52	59	41	57	69	42	65	78	1	0.938	0.949	0.30303	0.403846	0.254237	0.9756	0.9825	1	1	1	1
171291	Minus	57	73	78	43	51	60	57	69	73	57	73	78	0.351	0.397	0.372	0.488372	0.509804	0.516667	0.9474	0.9855	0.9726	1	0.9474	0.9474
171792	Plus	41	61	74	32	48	54	36	60	73	41	61	74	0.756	0.885	0.838	0.6875	0.75	0.740741	0.9444	0.95	0.9589	0.8889	1	0.9423
171793	Minus	64	70	81	54	51	60	59	67	77	64	70	81	0.875	0.9	0.852	0.851852	0.705882	0.833333	0.9322	0.9701	0.9481	1	0.9677	0.9412
172320	Plus	41	61	71	33	46	55	40	56	68	41	61	71	0.537	0.475	0.451	0.818182	0.804348	0.8	0.975	1	0.9853	1	1	1
172321	Minus	64	64	81	55	43	66	62	59	76	64	64	81	0.953	0.906	0.938	0.836364	0.860465	0.80303	0.9839	0.9831	0.9737	1	1	1
172336	Plus	41	61	71	30	44	59	39	55	65	41	61	71	1	0.967	0.972	0.833333	0.818182	0.728814	0.9487	0.9636	0.9538	1	1	1
172337	Minus	64	63	81	54	42	65	60	60	75	64	63	81	0.938	0.905	0.914	0.592593	0.452381	0.661538	0.95	1	0.9867	0.7143	1	0.8333
172401	Plus	41	59	71	35	36	52	41	51	64	41	59	71	0.659	0.797	0.732	0.628571	0.666667	0.75	0.9756	1	1	1	1	1
172402	Minus	64	62	79	52	43	62	56	56	70	64	62	79	0.906	0.839	0.911	0.75	0.744186	0.774194	0.9286	0.875	0.8714	1	1	1
172474	Plus	42	57	69	28	34	40	40	55	65	42	57	69	0.548	0.772	0.638	0.714286	0.794118	0.85	1	0.9273	1	1	1	1
172475	Minus	64	63	79	54	43	66	62	60	75	64	63	79	0.891	0.921	0.962	0.907407	0.860465	0.893939	0.9677	1	0.9867	1	1	1
172851	Plus	43	57	66	35	42	49	41	53	65	43	57	66	0.674	0.596	0.667	0.457143	0.452381	0.428571	0.9512	0.9623	0.9692	1	1	1
172852	Minus	66	63	82	48	37	59	63	57	75	66	63	82	0.848	0.873	0.866	0.916667	0.891892	0.864407	0.9841	0.9825	0.9867	1	1	1
172860	Plus	44	57	65	33	41	38	41	55	63	44	57	65	0.955	0.982	0.938	0.818182	0.878049	0.789474	0.9512	0.9636	0.9683	1	1	0.95
172861	Minus	66	62	82	48	37	62	62	56	76	66	62	82	0.939	0.823	0.939	0.729167	0.702703	0.774194	0.9355	0.9286	0.9868	1	1	1
173370	Plus	46	58	62	35	38	42	45	55	60	46	58	62	0.913	0.983	0.968	0.942857	0.868421	0.904762	0.9111	1	0.95	1	1	1
173371	Minus	66	64	76	40	30	50	58	58	68	66	64	76	0.909	0.906	0.868	0.825	0.833333	0.82	0.8966	0.931	0.9412	1	0.9714	0.96
173601	Plus	44	60	66	31	38	50	42	58	59	44	60	66	0.795	0.85	0.803	0.741935	0.842105	0.84	1	0.9828	0.9492	1	0.9524	0.9333
173602	Minus	65	63	74	53	41	66	59	62	68	65	63	74	0.923	0.937	0.973	0.90566	0.804878	0.80303	0.9831	0.9839	1	0.95	0.9	0.8636
174179	Plus	47	61	63	35	46	51	45	58	58	47	61	63	0.809	0.754	0.841	0.685714	0.847826	0.588235	0.9778	0.9483	0.9655	1	1	0.9333
174180	Minus	71	71	79	56	51	65	69	69	75	71	71	79	1	0.972	1	0.839286	0.843137	0.907692	0.9565	0.971	1	1	1	1
174334	Plus	50	60	63	39	42	41	44	58	55	50	60	63	0.88	0.933	0.905	0.974359	0.97619	0.902439	1	0.9138	0.9273	1	1	1
174335	Minus	70	69	79	59	50	62	64	63	72	70	69	79	0.729	0.609	0.709	0.559322	0.5	0.629032	0.9688	0.9683	0.9583	1	1	1
174839	Plus	52	64	78	46	46	65	50	59	69	52	64	78	0.904	0.797	0.821	0.891304	0.934783	0.784615	0.96	0.9322	0.913	0.9667	0.9706	0.975
174840	Minus	67	68	76	39	34	50	64	64	69	67	68	76	0.896	0.912	0.868	0.871795	0.852941	0.9	0.9375	0.9688	1	1	1	1
175099	Plus	53	64	80	42	47	58	49	58	73	53	64	80	0.792	0.781	0.713	0.857143	0.893617	0.810345	0.9388	0.9828	0.9589	1	1	1
175100	Minus	62	66	78	47	44	62	59	56	71	62	66	78	0.758	0.667	0.795	0.744681	0.772727	0.790323	0.9153	0.9643	0.9577	1	1	1
175431	Plus	54	61	84	43	45	69	46	60	77	54	61	84	0.833	0.885	0.964	0.906977	0.866667	0.869565	0.9565	0.9667	0.974	0.9667	0.9459	1
175432	Minus	65	68	80	41	38	65	57	59	75	65	68	80	0.938	0.897	0.95	0.829268	0.947368	0.892308	1	0.9661	0.96	1	1	0.9841
175459	Plus	54	61	84	45	45	65	48	60	76	54	61	84	0.741	0.803	0.762	0.911111	0.911111	0.876923	0.8958	0.95	0.9868	0.9677	1	0.9565
175460	Minus	65	66	80	38	36	48	59	61	74	65	66	80	0.862	0.758	0.8	0.736842	0.916667	0.833333	0.9661	0.918	0.9459	0.9524	1	1
175566	Plus	50	59	85	44	48	64	49	55	75	50	59	85	0.9	0.966	0.976	0.977273	0.979167	0.984375	0.9796	0.9636	0.9867	0.9677	1	1
175567	Minus	62	66	77	42	39	49	59	56	73	62	66	77	0.919	0.848	0.857	0.809524	0.820513	0.755102	0.9322	0.9107	0.9863	1	0.9655	1
175875	Plus	55	61	83	48	46	62	53	58	79	55	61	83	0.836	0.852	0.819	0.625	0.673913	0.693548	0.9623	0.9655	0.9494	1	1	1
175876	Minus	62	67	82	48	45	72	58	64	76	62	67	82	0.839	0.866	0.829	0.916667	0.955556	0.902778	0.9828	0.9688	1	1	1	1
176331	Plus	61	66	95	39	43	53	57	60	89	61	66	95	0.787	0.667	0.716	0.846154	0.813953	0.886792	0.9825	0.95	0.9101	1	1	0.9778
176332	Minus	63	66	77	46	42	65	57	63	75	63	66	77	0.286	0.333	0.403	0.869565	0.761905	0.892308	0.9825	0.9524	0.9733	1	1	1
176676	Plus	55	67	93	39	45	70	54	63	86	55	67	93	0.818	0.746	0.882	0.948718	0.955556	0.885714	0.9444	0.9524	0.9651	1	1	0.9697
176677	Minus	60	64	79	46	38	64	59	61	77	60	64	79	0.933	0.938	0.975	0.826087	0.789474	0.84375	1	1	0.974	0.963	1	0.9608
176767	Plus	55	69	92	49	56	69	52	66	86	55	69	92	0.709	0.652	0.663	0.530612	0.428571	0.521739	0.9808	0.9848	0.9651	1	1	0.9677
176768	Minus	61	63	80	45	40	63	57	60	77	61	63	80	0.721	0.73	0.85	0.8	0.925	0.920635	0.9825	0.95	0.974	1	1	1
176824	Plus	54	70	94	33	35	55	53	64	86	54	70	94	0.907	0.957	0.862	0.818182	0.914286	0.781818	0.9811	0.9688	0.9302	1	1	0.9756
176825	Minus	59	63	82	42	42	68	54	59	74	59	63	82	0.746	0.81	0.78	0.761905	0.857143	0.75	1	1	0.9865	0.9	1	0.9722
177230	Plus	52	67	98	35	39	61	45	61	96	52	67	98	0.865	0.866	0.847	0.857143	0.871795	0.836066	0.9778	0.9344	0.9583	0.973	1	1
177231	Minus	59	59	85	46	38	75	55	53	81	59	59	85	1	0.966	0.906	0.934783	0.973684	0.946667	0.9636	0.9434	0.9753	1	0.9737	1
177433	Plus	53	67	98	39	47	69	52	60	94	53	67	98	0.849	0.836	0.837	0.974359	0.93617	0.942029	0.9615	0.9667	0.9574	1	1	0.9677
177434	Minus	59	57	85	29	26	48	55	56	83	59	57	85	0.237	0.263	0.306	0.931034	0.884615	0.708333	1	0.9107	0.9518	1	1	0.973
177442	Plus	53	67	97	29	40	66	52	64	94	53	67	97	0.774	0.866	0.856	0.689655	0.725	0.757576	0.9808	0.9688	0.9787	0.9688	0.9444	0.931
177443	Minus	59	57	85	41	36	68	54	53	83	59	57	85	0.746	0.754	0.8	0.853659	0.805556	0.823529	1	0.9811	0.9759	1	1	1
177469	Plus	53	67	97	41	55	74	52	64	90	53	67	97	0.925	0.955	0.938	0.878049	0.872727	0.783784	1	0.9844	0.9667	1	0.92	0.9167
177470	Minus	60	58	85	39	40	71	54	57	85	60	58	85	0.983	0.966	0.988	0.794872	0.825	0.887324	0.963	0.9825	0.9647	1	1	1
178040	Plus	50	63	98	40	48	75	45	60	93	50	63	98	0.94	0.952	0.969	0.8	0.833333	0.893333	1	0.9833	0.9462	1	0.963	1
178041	Minus	60	61	82	44	42	71	57	55	76	60	61	82	0.883	0.918	0.963	0.840909	0.904762	0.957746	0.9825	0.9818	0.9605	1	0.931	1
178223	Plus	47	65	101	36	55	78	47	63	96	47	65	101	0.787	0.877	0.901	0.861111	0.909091	0.884615	0.9149	1	0.9583	0.9643	0.9767	1
178224	Minus	61	63	82	34	33	48	60	60	78	61	63	82	0.902	0.857	0.902	0.764706	0.878788	0.895833	1	0.9667	1	1	1	1
178338	Plus	46	66	101	31	39	69	47	64	95	46	66	101	1	0.939	0.931	0.709677	0.589744	0.695652	0.9574	0.9688	0.9789	1	0.9394	0.98
178339	Minus	61	63	82	51	50	71	60	60	74	61	63	82	0.918	0.921	0.866	0.627451	0.76	0.774648	0.9833	0.9667	0.9324	0.9444	0.9737	0.9623
178554	Plus	50	68	92	35	49	70	46	63	83	50	68	92	0.92	0.941	0.978	0.657143	0.571429	0.671429	1	0.9683	0.9518	1	1	0.9583
178555	Minus	63	61	81	46	41	64	57	55	77	63	61	81	0.746	0.705	0.667	0.782609	0.658537	0.75	0.9649	0.9455	0.961	1	1	1
178777	Plus	53	67	88	31	44	49	50	63	82	53	67	88	0.962	0.97	0.989	0.967742	0.909091	0.938776	1	0.9365	0.9146	1	1	1
178778	Minus	66	62	81	49	43	66	60	56	77	66	62	81	0.606	0.629	0.531	0.653061	0.651163	0.666667	0.9833	0.9643	0.961	0.9231	1	1
179318	Plus	57	67	90	44	54	68	53	66	84	57	67	90	0.702	0.806	0.8	0.727273	0.796296	0.852941	0.9623	0.9848	0.9762	0.9231	0.9744	1
179319	Minus	60	63	82	46	46	70	56	59	79	60	63	82	0.6	0.667	0.707	0.76087	0.869565	0.842857	0.9107	1	0.9873	0.9778	1	1
179327	Plus	57	67	90	48	52	71	53	67	84	57	67	90	0.579	0.672	0.644	0.854167	0.884615	0.830986	0.9434	1	1	0.5882	0.6429	0.85
179328	Minus	60	63	82	46	45	64	54	61	80	60	63	82	0.65	0.683	0.732	0.869565	0.911111	0.953125	0.9074	0.9508	0.95	1	0.9535	1
179340	Plus	58	67	91	35	50	65	52	65	84	58	67	91	0.897	0.925	0.89	0.857143	0.92	0.938462	0.8846	0.9538	0.9643	1	1	1
179341	Minus	59	64	82	42	44	63	57	59	81	59	64	82	0.542	0.484	0.524	0.928571	0.863636	0.873016	0.9825	0.9153	0.9136	1	1	1
179694	Plus	60	65	87	47	42	60	59	60	85	60	65	87	0.967	0.969	0.966	0.829787	0.857143	0.966667	0.9661	0.9833	0.9765	0.973	1	1
179695	Minus	58	65	85	47	42	65	55	58	78	58	65	85	0.914	0.831	0.894	0.93617	0.928571	0.984615	1	1	1	1	1	1
180225	Plus	60	62	86	48	46	61	56	53	83	60	62	86	1	0.952	0.895	0.9375	0.956522	0.885246	0.9464	0.9434	0.8916	1	1	0.9608
180226	Minus	55	61	79	33	36	47	52	52	71	55	61	79	0.909	0.787	0.861	0.575758	0.611111	0.617021	0.9615	0.9808	0.9155	1	0.9412	1
180366	Plus	64	63	86	40	40	51	57	58	79	64	63	86	0.703	0.762	0.744	0.9	0.925	0.901961	0.8947	0.8966	0.9747	1	0.9667	0.9714
180367	Minus	54	58	79	40	40	58	53	52	73	54	58	79	0.907	0.862	0.886	0.925	0.85	0.844828	0.9245	0.9808	0.9452	1	1	1
181353	Plus	64	64	84	53	44	63	60	60	81	64	64	84	0.812	0.812	0.774	0.943396	0.931818	0.920635	1	0.9667	0.9877	1	1	1
181354	Minus	53	55	80	37	35	58	49	45	69	53	55	80	0.792	0.8	0.762	0.837838	0.771429	0.87931	0.9592	1	0.942	0.9412	0.9444	0.7273
181376	Plus	64	64	84	49	47	60	62	56	81	64	64	84	0.859	0.859	0.798	0.795918	0.723404	0.7	0.9516	0.9643	0.9753	0.9231	1	1
181377	Minus	54	55	79	40	38	61	51	50	70	54	55	79	1	1	0.949	0.675	0.894737	0.770492	1	1	0.9714	1	1	1
181574	Plus	60	64	85	50	49	64	59	59	85	60	64	85	0.767	0.859	0.741	0.94	0.795918	0.796875	0.9661	0.9831	0.9647	1	1	1
181575	Minus	55	53	78	42	37	53	51	49	75	55	53	78	0.909	0.887	0.897	0.666667	0.405405	0.528302	1	0.9796	0.9733	1	1	1
181625	Plus	64	62	85	48	43	62	54	58	85	64	62	85	0.453	0.468	0.529	0.75	0.744186	0.774194	0.9444	0.931	0.9294	1	0.9474	1
181626	Minus	55	53	79	33	30	51	52	52	72	55	53	79	0.818	0.868	0.873	0.939394	0.9	0.941176	0.9615	0.9808	0.9444	1	1	1
181643	Plus	64	64	86	42	47	70	60	60	88	64	64	86	0.875	0.906	0.919	0.785714	0.808511	0.714286	0.9667	1	0.9773	1	0.9773	0.9853
181644	Minus	55	53	79	41	39	63	53	49	74	55	53	79	0.855	0.868	0.949	0.829268	0.923077	0.888889	0.9434	1	0.9865	0.9487	1	1
181889	Plus	64	67	88	54	55	71	64	61	83	64	67	88	0.672	0.448	0.42	0.462963	0.436364	0.478873	0.9375	1	0.9277	0.9167	1	0.8846
181890	Minus	59	54	84	48	35	58	57	51	71	59	54	84	0.356	0.444	0.452	0.6875	0.571429	0.689655	0.9649	0.9804	0.9859	1	1	1
181913	Plus	64	67	90	47	53	71	60	67	89	64	67	90	0.859	0.985	0.967	0.829787	0.867925	0.802817	0.9333	0.9701	0.9663	0.9259	0.9655	1
181914	Minus	59	55	84	23	19	46	57	52	75	59	55	84	0.949	0.964	1	0.913043	0.894737	0.934783	0.9649	0.9615	1	1	1	1
182106	Plus	69	67	87	52	43	64	61	64	84	69	67	87	0.913	0.955	0.931	1	1	1	0.9836	0.9844	0.9524	1	1	1
182107	Minus	61	53	81	42	35	63	55	47	76	61	53	81	0.869	0.868	0.914	0.642857	0.714286	0.714286	0.9636	0.9574	0.9737	0.96	1	1
182156	Plus	68	67	83	48	49	60	65	65	81	68	67	83	0.765	0.746	0.735	0.875	0.938776	0.9	0.9538	0.9538	0.9753	1	1	0.9583
182157	Minus	61	52	80	37	30	53	58	48	76	61	52	80	0.869	0.962	0.95	0.675676	0.766667	0.849057	0.8793	0.9792	0.9474	1	1	1
182581	Plus	64	69	78	61	55	65	64	67	73	64	69	78	0.953	0.971	0.897	0.639344	0.581818	0.753846	1	1	1	1	0.9667	1
182582	Minus	60	48	79	48	34	60	52	40	72	60	48	79	0.833	0.875	0.899	0.6875	0.705882	0.75	0.9615	0.925	0.9861	0.8947	0.8889	1
182934	Plus	62	67	72	49	51	56	60	65	68	62	67	72	0.935	1	0.931	0.877551	0.843137	0.785714	1	0.9231	0.9706	1	1	1
182935	Minus	54	47	71	40	38	53	50	46	70	54	47	71	0.963	1	0.972	0.95	0.894737	0.849057	1	0.9565	0.9857	0.9032	0.9667	0.9487
182938	Plus	63	68	72	53	51	56	60	65	68	63	68	72	0.937	0.941	0.903	0.90566	0.901961	0.803571	0.9167	0.9538	0.9559	0.9259	0.9583	0.8929
182939	Minus	53	47	71	43	36	52	51	43	68	53	47	71	0.925	0.979	0.958	0.837209	0.888889	0.923077	1	1	0.9853	0.9688	0.9259	0.9762
183139	Plus	65	69	72	55	53	62	62	66	72	65	69	72	0.831	0.797	0.917	0.927273	1	0.903226	0.9677	0.9394	0.9722	1	1	1
183140	Minus	55	51	68	41	38	50	50	49	61	55	51	68	0.436	0.588	0.485	0.634146	0.815789	0.7	1	0.9796	0.9836	1	1	1
183248	Plus	64	69	74	29	31	45	64	66	71	64	69	74	0.906	0.928	0.892	1	0.967742	0.955556	0.9531	1	0.9718	1	1	1
183249	Minus	54	53	68	40	38	55	54	50	64	54	53	68	0.944	0.906	0.956	0.975	0.947368	0.927273	0.9815	0.98	1	1	1	1
183325	Plus	66	67	73	54	55	51	63	63	73	66	67	73	0.818	0.896	0.795	0.888889	0.909091	0.941176	0.9683	1	0.9863	0.9545	1	0.9796
183326	Minus	54	56	67	40	48	56	53	51	64	54	56	67	1	1	0.985	0.875	0.895833	0.857143	0.9811	1	1	1	1	0.975
183733	Plus	62	64	71	52	52	55	60	63	71	62	64	71	0.952	0.969	0.986	0.865385	0.903846	0.909091	0.9667	0.9841	0.9577	1	1	1
183734	Minus	52	56	67	36	36	49	45	51	63	52	56	67	0.962	0.964	0.955	0.916667	0.861111	0.918367	0.9556	0.9608	0.9841	1	0.9667	1
183752	Plus	61	64	72	48	49	52	60	60	64	61	64	72	0.721	0.703	0.611	0.770833	0.673469	0.653846	0.9833	0.9667	0.9688	1	1	1
183753	Minus	52	56	67	32	41	46	48	54	65	52	56	67	0.942	0.911	0.955	0.90625	0.926829	0.956522	0.9792	0.963	0.9231	1	1	1
183797	Plus	62	63	73	50	46	55	59	62	70	62	63	73	0.79	0.73	0.74	0.74	0.847826	0.763636	0.9831	1	0.9714	1	1	0.925
183798	Minus	51	57	67	33	47	60	47	56	64	51	57	67	0.784	0.737	0.701	0.969697	0.978723	0.933333	0.9574	0.9643	1	1	0.9697	0.9767
183811	Plus	62	63	73	47	49	56	57	60	68	62	63	73	0.887	0.968	0.918	0.829787	0.959184	0.910714	0.9649	0.9667	0.9559	1	1	1
183812	Minus	51	57	67	41	46	58	48	54	61	51	57	67	0.627	0.456	0.627	0.707317	0.804348	0.758621	1	1	0.9672	0.8333	1	0.8571
183844	Plus	61	64	70	38	48	51	56	60	71	61	64	70	0.607	0.781	0.757	0.842105	0.666667	0.666667	0.9464	0.9833	1	1	1	0.9722
183845	Minus	51	57	66	38	45	51	47	53	65	51	57	66	0.824	0.842	0.879	0.394737	0.555556	0.352941	1	1	0.9846	1	0.9333	1
184045	Plus	61	64	72	32	31	31	59	62	73	61	64	72	0.951	0.969	0.917	0.96875	0.935484	0.903226	0.9831	1	0.9178	1	1	1
184046	Minus	52	59	70	41	42	60	50	54	61	52	59	70	0.173	0.407	0.2	0.414634	0.47619	0.6	0.92	0.8889	0.9344	1	1	1
184169	Plus	62	65	79	46	45	64	58	64	71	62	65	79	0.952	0.923	0.949	0.869565	0.977778	0.90625	0.9828	0.9531	0.9577	0.9412	0.9474	0.9286
184170	Minus	53	61	76	42	49	67	45	51	65	53	61	76	0.604	0.656	0.684	0.714286	0.714286	0.716418	0.8	0.7255	0.8923	1	0.963	1
184255	Plus	63	68	78	51	47	59	58	64	78	63	68	78	0.794	0.897	0.821	0.745098	0.723404	0.677966	0.9483	1	0.9615	0.9048	1	0.9615
184256	Minus	55	61	74	44	44	59	46	56	65	55	61	74	0.836	0.918	0.919	0.727273	0.727273	0.711864	0.9348	0.8393	0.9538	1	1	1
184461	Plus	61	69	82	45	48	63	58	67	78	61	69	82	0.918	0.971	0.927	0.955556	1	0.936508	1	0.9552	0.9872	0.9394	0.9808	0.9783
184462	Minus	52	60	69	42	48	55	50	57	66	52	60	69	0.942	0.917	0.899	0.738095	0.791667	0.672727	0.92	0.9825	0.9848	0.9545	0.9667	0.9697
184615	Plus	61	68	80	45	47	59	60	66	77	61	68	80	0.967	0.882	0.963	0.711111	0.765957	0.79661	0.9667	0.9242	0.9481	1	1	1
184616	Minus	56	63	70	39	45	61	51	56	62	56	63	70	0.839	0.873	0.9	0.461538	0.511111	0.540984	0.9412	1	1	0.9744	1	1
184704	Plus	61	70	78	46	51	58	59	65	77	61	70	78	0.852	0.871	0.897	0.456522	0.54902	0.551724	0.9661	0.9385	0.974	0.7857	0.9412	0.8333
184705	Minus	56	62	67	34	42	43	52	57	59	56	62	67	0.732	0.855	0.866	0.794118	0.785714	0.883721	0.9423	0.9649	0.9661	1	1	1
184902	Plus	60	69	79	51	54	64	55	65	78	60	69	79	0.967	0.899	0.911	1	0.944444	0.984375	0.9636	0.9231	0.859	1	1	1
184903	Minus	58	63	63	50	50	55	49	57	55	58	63	63	0.948	0.873	0.921	0.52	0.5	0.636364	0.898	0.8596	0.8545	1	1	0.973
185724	Plus	66	73	78	42	53	50	63	68	75	66	73	78	1	1	0.949	0.928571	0.867925	0.82	0.9524	0.9706	0.96	1	0.9722	1
185725	Minus	61	61	68	55	51	56	58	59	60	61	61	68	0.623	0.574	0.618	0.690909	0.686275	0.714286	1	0.9492	1	1	0.913	1
185844	Plus	64	72	81	42	44	59	62	68	79	64	72	81	0.906	0.875	0.914	0.97619	0.931818	0.949153	0.9677	0.9706	0.9747	1	1	1
185845	Minus	58	62	67	32	29	30	57	59	61	58	62	67	0.931	0.935	0.866	0.9375	0.931034	0.833333	1	0.9831	0.9344	1	1	1
185895	Plus	65	72	83	47	46	61	61	70	80	65	72	83	0.954	0.917	0.964	0.808511	0.826087	0.770492	0.9836	0.9714	1	1	0.9	1
185896	Minus	58	62	68	44	49	52	56	60	61	58	62	68	0.759	0.823	0.779	0.818182	0.816327	0.865385	0.9643	0.9833	0.9672	0.9737	0.9756	1
186140	Plus	65	72	87	48	53	67	64	69	82	65	72	87	0.969	0.972	0.989	0.979167	0.962264	0.955224	0.9688	0.9855	0.939	1	0.9821	1
186141	Minus	59	63	69	34	40	41	58	61	66	59	63	69	0.983	0.937	0.957	1	0.95	0.902439	1	0.9836	0.9848	1	1	1
186192	Plus	64	69	87	45	49	67	61	67	77	64	69	87	0.75	0.855	0.874	0.777778	0.857143	0.731343	0.9672	0.9701	0.9351	1	1	1
186193	Minus	59	62	69	42	37	50	54	57	64	59	62	69	0.373	0.387	0.29	0.809524	0.864865	0.74	0.9074	0.9123	0.9375	1	1	1
186356	Plus	64	67	79	44	41	52	63	64	78	64	67	79	0.938	0.925	0.962	0.840909	0.902439	0.923077	0.9841	0.9688	1	1	1	0.9706
186357	Minus	60	64	70	50	49	62	54	60	62	60	64	70	0.85	0.812	0.843	0.78	0.836735	0.822581	0.9259	0.9667	0.9677	0.9677	1	1
187268	Plus	65	58	74	50	46	51	62	56	71	65	58	74	0.769	0.724	0.73	0.98	0.913043	0.921569	0.9516	0.9643	0.9577	1	1	1
187269	Minus	67	69	67	50	51	53	58	63	62	67	69	67	0.731	0.652	0.731	0.42	0.411765	0.339623	0.9483	0.9048	0.9839	0.8889	1	1
187485	Plus	66	61	72	41	42	45	65	60	68	66	61	72	0.667	0.656	0.597	0.878049	0.857143	0.844444	0.9692	0.9167	0.9706	1	1	1
187486	Minus	61	63	66	47	47	49	59	61	62	61	63	66	0.902	0.937	0.894	0.851064	0.829787	0.918367	0.9661	0.9836	0.9355	0.9722	1	1
187781	Plus	72	61	74	51	46	45	69	59	66	72	61	74	0.986	0.984	0.986	1	1	0.977778	0.9855	1	0.9848	1	1	1
187782	Minus	66	66	68	53	52	54	60	60	62	66	66	68	0.985	0.955	0.956	0.735849	0.769231	0.703704	0.95	0.95	0.9839	0.9667	1	1
188294	Plus	69	64	70	51	45	47	64	60	66	69	64	70	0.71	0.766	0.857	0.607843	0.666667	0.808511	0.9844	0.95	0.9545	1	0.963	0.931
188295	Minus	64	66	65	52	51	54	64	63	61	64	66	65	0.953	0.924	0.923	0.788462	0.764706	0.907407	0.9844	0.9841	0.9836	0.9565	1	0.9655
188487	Plus	68	61	70	45	45	50	60	55	67	68	61	70	0.794	0.82	0.814	0.866667	0.844444	0.9	0.9667	1	0.9254	0.9333	1	0.9756
188488	Minus	64	62	63	50	43	50	61	60	60	64	62	63	0.859	0.823	0.857	0.9	0.883721	0.86	0.9836	0.9833	0.95	1	1	1
188826	Plus	67	57	70	44	38	46	62	51	66	67	57	70	0.985	0.93	0.971	0.931818	0.921053	0.891304	1	0.902	0.9697	1	1	0.9355
188827	Minus	64	63	64	50	50	51	59	60	56	64	63	64	0.953	0.952	0.906	1	0.9	0.980392	0.9322	0.8833	0.9643	1	1	1
188866	Plus	69	56	70	48	38	57	61	51	65	69	56	70	0.696	0.75	0.7	0.75	0.815789	0.824561	0.9836	0.9608	1	0.8947	0.9375	0.88
188867	Minus	63	63	62	55	49	49	59	60	57	63	63	62	0.762	0.746	0.758	0.618182	0.734694	0.816327	1	0.9333	0.9825	1	0.9474	0.9524
189381	Plus	70	50	67	54	37	48	64	49	64	70	50	67	0.857	0.84	0.746	0.703704	0.621622	0.708333	0.9688	0.9796	0.9531	0.9024	0.9565	0.9286
189382	Minus	64	64	59	47	48	42	62	60	53	64	64	59	0.906	0.875	0.847	0.808511	0.895833	0.761905	0.9516	0.9833	0.8491	0.9474	0.9524	0.9444
189424	Plus	70	50	67	49	37	44	62	47	63	70	50	67	0.914	0.92	0.925	0.897959	0.810811	0.840909	0.9677	0.8723	0.9365	1	1	1
189425	Minus	64	65	58	43	41	37	60	61	54	64	65	58	0.812	0.831	0.707	0.976744	0.97561	0.891892	0.9667	0.9672	0.963	1	1	1
189722	Plus	73	56	69	57	41	50	66	49	66	73	56	69	0.836	0.893	0.855	0.719298	0.804878	0.66	0.8939	0.898	0.8788	1	1	1
189723	Minus	64	62	57	53	51	40	57	59	53	64	62	57	0.5	0.565	0.509	0.584906	0.607843	0.55	0.9474	0.9492	0.9623	0.75	0.8182	0.7857
190448	Plus	67	56	67	28	19	33	64	53	63	67	56	67	0.925	1	0.94	0.821429	0.789474	0.878788	0.9844	0.9811	0.9841	1	1	1
190449	Minus	64	67	57	57	57	47	62	61	52	64	67	57	0.844	0.776	0.825	0.929825	0.807018	0.851064	0.9677	0.9344	0.9615	1	0.9545	0.9444
190556	Plus	67	57	66	52	43	48	63	50	64	67	57	66	0.761	0.807	0.803	0.807692	0.883721	0.854167	0.9365	0.98	0.9844	0.98	0.9778	0.9783
190557	Minus	66	67	58	60	57	50	60	60	51	66	67	58	0.864	0.731	0.862	0.783333	0.77193	0.82	0.9667	0.95	1	0.9615	1	1
190834	Plus	70	60	71	56	41	52	60	55	60	70	60	71	0.786	0.8	0.873	0.875	0.926829	0.903846	0.9167	0.8545	0.8833	0.9756	1	0.973
190835	Minus	66	60	59	48	47	48	54	57	52	66	60	59	0.773	0.8	0.831	0.520833	0.404255	0.5	0.9444	0.9123	0.9423	0.8824	1	0.7778
191040	Plus	68	61	76	51	47	60	63	59	73	68	61	76	0.779	0.721	0.803	0.607843	0.510638	0.65	0.9841	0.9831	1	0.913	0.9412	0.9231
191041	Minus	62	61	60	42	47	43	58	59	58	62	61	60	1	0.984	0.983	0.595238	0.595745	0.465116	1	1	0.9828	1	1	1
191958	Plus	67	66	80	56	51	68	52	60	68	67	66	80	0.94	0.924	0.925	0.821429	0.803922	0.794118	0.8654	0.9333	0.9118	1	1	1
191959	Minus	59	64	68	47	51	61	53	54	61	59	64	68	0.797	0.828	0.897	0.468085	0.509804	0.557377	0.7925	0.8148	0.8197	0.5714	0.5	0.3913
192251	Plus	63	68	82	41	49	60	59	59	76	63	68	82	0.587	0.529	0.573	0.829268	0.673469	0.783333	0.9831	0.9322	0.9737	0.9744	1	1
192252	Minus	63	64	65	54	48	48	58	63	61	63	64	65	0.937	0.953	0.954	0.944444	0.895833	0.916667	0.9828	1	0.9836	1	1	1
192375	Plus	64	67	81	55	43	57	58	63	76	64	67	81	1	0.955	0.988	0.818182	0.930233	0.912281	0.9828	0.9841	1	1	1	1
192376	Minus	64	64	65	55	52	54	61	60	64	64	64	65	0.875	0.859	0.815	0.818182	0.846154	0.759259	1	0.9833	1	0.92	1	1
192387	Plus	64	67	81	52	47	54	59	63	75	64	67	81	0.812	0.836	0.84	0.942308	0.93617	0.944444	0.9661	0.9365	0.9867	1	1	0.9839
192388	Minus	63	64	65	53	52	54	59	61	63	63	64	65	0.921	0.938	0.892	0.698113	0.673077	0.777778	0.9661	1	0.9841	0.8333	0.9474	0.9091
193083	Plus	59	63	82	43	46	60	54	59	79	59	63	82	0.932	0.937	0.951	0.744186	0.673913	0.75	0.9815	0.9831	0.9873	1	1	0.9259
193084	Minus	58	66	76	49	54	62	55	67	70	58	66	76	0.586	0.682	0.513	0.795918	0.796296	0.774194	0.9818	0.9552	0.9857	1	1	0.9412
193128	Plus	59	62	83	43	48	64	57	60	76	59	62	83	0.983	1	0.964	0.883721	0.8125	0.828125	0.9825	0.9667	0.9868	1	1	0.9706
193129	Minus	58	66	75	41	54	63	56	65	72	58	66	75	0.983	1	0.92	1	0.962963	0.952381	0.9643	1	0.9861	1	1	1
193206	Plus	59	63	83	43	48	61	55	58	79	59	63	83	0.814	0.873	0.783	0.906977	0.958333	0.868852	0.9636	0.9655	0.9494	0.9787	1	0.9844
193207	Minus	60	67	74	49	56	59	54	61	70	60	67	74	0.833	0.791	0.757	0.77551	0.767857	0.762712	0.9259	0.9836	0.9571	0.9231	1	0.9615
193313	Plus	57	64	83	51	51	75	54	60	80	57	64	83	0.842	0.859	0.843	1	0.941176	0.986667	0.9815	0.9667	0.9625	1	0.9756	1
193314	Minus	60	67	76	44	48	51	60	63	72	60	67	76	0.85	0.866	0.803	0.659091	0.583333	0.686275	0.9833	0.9841	0.9722	1	1	1
193329	Plus	57	64	83	38	44	59	51	60	77	57	64	83	0.754	0.75	0.614	0.789474	0.659091	0.745763	1	0.9167	0.974	1	1	0.9429
193330	Minus	61	68	76	49	53	60	60	64	69	61	68	76	0.951	0.985	0.934	0.612245	0.490566	0.683333	0.9667	1	1	1	0.9286	1
193461	Plus	55	63	82	48	41	56	51	58	78	55	63	82	0.436	0.429	0.488	0.833333	0.97561	0.928571	1	0.9483	0.9231	1	0.975	1
193462	Minus	61	68	77	45	47	55	59	65	71	61	68	77	0.705	0.662	0.766	0.822222	0.787234	0.745455	0.9153	0.9077	0.9296	1	0.9565	1
193471	Plus	55	63	82	45	48	71	53	58	80	55	63	82	0.964	0.921	0.963	0.911111	0.875	0.859155	1	0.9828	0.9625	1	1	0.9459
193472	Minus	62	68	78	52	53	68	59	67	73	62	68	78	0.952	0.897	0.872	0.865385	0.811321	0.794118	0.9831	0.9254	1	1	0.9655	0.9615
193804	Plus	52	59	80	32	37	57	48	55	79	52	59	80	0.865	0.932	0.938	0.9375	0.837838	0.859649	1	0.9273	0.962	1	1	1
193805	Minus	60	69	83	47	50	63	55	63	78	60	69	83	0.833	0.87	0.771	0.893617	0.7	0.698413	0.9455	0.9841	0.9872	1	1	1
193860	Plus	50	56	80	35	38	50	49	55	77	50	56	80	0.96	0.964	0.875	0.8	0.815789	0.7	0.9592	0.9818	0.9221	1	0.9355	0.9778
193861	Minus	57	67	84	41	55	65	55	66	80	57	67	84	0.86	0.94	0.964	0.878049	0.872727	0.861538	0.9636	1	0.9875	0.9	0.9231	0.9655
194131	Plus	50	58	78	37	42	55	47	55	78	50	58	78	0.64	0.672	0.667	0.675676	0.619048	0.727273	0.9149	0.9455	0.9615	1	1	0.9333
194132	Minus	56	63	85	46	39	68	56	59	82	56	63	85	0.982	0.968	1	0.956522	0.948718	0.867647	1	0.9831	1	1	1	0.9796
194458	Plus	52	54	74	38	41	53	50	48	70	52	54	74	0.635	0.759	0.676	0.894737	0.609756	0.773585	0.96	0.9792	0.9571	1	1	1
194459	Minus	58	58	82	46	45	64	56	55	79	58	58	82	0.966	0.948	0.915	0.891304	0.955556	0.890625	0.9643	1	0.9873	1	1	1
194789	Plus	53	56	73	44	44	63	49	52	69	53	56	73	0.849	0.821	0.89	0.590909	0.5	0.571429	0.9388	0.9038	0.942	0.625	0.9091	1
194790	Minus	59	59	83	50	42	67	56	57	74	59	59	83	0.983	0.949	0.988	0.94	0.809524	0.940299	0.9821	0.9474	0.9865	0.8462	0.8947	0.9583
194969	Plus	53	57	74	37	34	50	50	53	71	53	57	74	0.887	0.895	0.959	0.891892	0.911765	0.92	0.92	0.9434	0.9577	1	1	1
194970	Minus	59	60	84	35	34	55	57	59	78	59	60	84	0.949	0.883	0.94	0.885714	0.882353	0.872727	0.9825	0.9492	0.9487	1	1	1
195411	Plus	52	63	71	41	46	62	38	47	56	52	63	71	0.904	0.841	0.845	0.853659	0.913043	0.790323	0.5789	0.766	0.6071	1	0.9762	1
195412	Minus	57	63	82	44	47	63	52	54	72	57	63	82	0.86	0.937	0.951	0.772727	0.702128	0.84127	0.75	0.9074	0.9306	1	1	1
196151	Plus	55	63	70	36	36	52	50	57	68	55	63	70	0.964	0.968	0.971	0.944444	1	0.884615	0.94	0.9123	0.9706	1	1	1
196152	Minus	56	62	71	45	46	59	53	57	65	56	62	71	0.875	0.871	0.845	0.822222	0.826087	0.847458	0.9434	0.9649	1	1	1	0.9683
196380	Plus	54	61	70	39	34	53	51	60	66	54	61	70	0.87	0.885	0.9	0.923077	0.852941	0.867925	0.9216	0.9667	0.9697	0.9737	1	0.9545
196381	Minus	58	69	70	47	50	55	55	61	64	58	69	70	0.569	0.449	0.457	0.93617	0.98	0.945455	0.9636	0.9836	0.9844	1	0.9762	0.925
196461	Plus	57	61	71	42	41	53	49	58	66	57	61	71	0.947	0.918	0.901	0.952381	0.780488	0.792453	0.9796	0.931	0.8939	1	1	0.9697
196462	Minus	57	67	69	39	45	46	56	64	66	57	67	69	0.842	0.746	0.797	0.846154	0.844444	0.913043	1	0.9844	0.9848	0.9565	1	0.9259
196735	Plus	59	63	73	36	36	48	57	61	70	59	63	73	0.153	0.095	0.164	0.861111	0.805556	0.854167	0.9825	0.9672	0.9714	1	1	1
196736	Minus	57	70	68	45	55	56	55	65	66	57	70	68	0.895	0.9	0.956	0.844444	0.872727	0.857143	1	0.9846	1	0.9677	1	1
197168	Plus	61	65	77	42	43	64	60	56	70	61	65	77	0.77	0.708	0.818	0.952381	0.976744	0.953125	1	0.9107	0.9286	1	1	1
197169	Minus	56	70	71	43	49	55	53	65	61	56	70	71	0.661	0.6	0.704	0.697674	0.755102	0.690909	0.9811	0.9538	0.9672	0.9286	0.9583	0.95
197281	Plus	62	64	78	48	43	60	57	61	71	62	64	78	0.823	0.891	0.808	0.833333	0.813953	0.833333	0.9474	0.9672	0.9437	0.9574	0.9796	0.9655
197282	Minus	57	71	69	36	30	39	54	66	64	57	71	69	0.807	0.873	0.841	0.805556	0.866667	0.846154	0.963	0.9545	0.9844	1	1	1
197590	Plus	61	65	74	44	48	64	56	59	70	61	65	74	0.738	0.738	0.662	0.75	0.666667	0.703125	0.9286	0.9322	0.9857	0.9412	0.8	1
197591	Minus	58	65	69	45	47	56	56	61	60	58	65	69	0.707	0.492	0.536	0.733333	0.595745	0.517857	0.9464	0.9836	0.9667	1	1	0.9688
197629	Plus	65	63	72	39	36	48	58	55	66	65	63	72	0.4	0.444	0.319	0.846154	0.777778	0.729167	0.8966	0.9273	0.8485	1	1	1
197630	Minus	58	65	70	44	48	58	56	57	64	58	65	70	1	1	0.986	0.863636	0.895833	0.844828	0.9464	0.9474	1	0.9722	1	1
197776	Plus	66	65	73	50	47	65	62	61	69	66	65	73	1	0.985	0.973	0.78	0.595745	0.769231	0.9839	0.9672	0.9565	0.7368	0.9286	0.9
197777	Minus	58	67	67	52	58	54	52	63	63	58	67	67	0.931	1	0.851	0.846154	0.931034	0.944444	0.9615	1	0.9524	0.9091	1	0.931
197785	Plus	66	65	73	48	50	63	62	59	65	66	65	73	0.364	0.431	0.425	0.9375	0.92	0.888889	0.9839	1	0.9385	0.9762	0.973	1
197786	Minus	58	68	67	50	55	56	51	60	58	58	68	67	0.448	0.603	0.507	0.42	0.4	0.464286	0.9608	0.95	0.931	0.875	1	1
198304	Plus	63	69	79	41	43	60	52	63	73	63	69	79	1	1	0.975	0.926829	0.883721	0.85	0.9808	0.8889	0.9178	1	1	1
198305	Minus	57	64	65	46	49	52	54	61	60	57	64	65	0.912	0.938	0.892	0.804348	0.857143	0.75	0.9444	1	1	0.8889	1	1
198507	Plus	63	72	79	41	46	64	54	67	80	63	72	79	0.571	0.611	0.532	0.731707	0.608696	0.640625	0.9444	1	0.9125	1	0.9524	1
198508	Minus	59	66	67	50	50	57	56	57	65	59	66	67	0.729	0.727	0.91	0.8	0.8	0.877193	0.9643	0.9649	0.9692	0.9459	1	1
198559	Plus	62	74	79	40	49	64	59	67	78	62	74	79	0.984	0.959	0.975	0.875	0.877551	0.953125	1	0.9254	0.9359	1	1	1
198560	Minus	59	65	67	50	52	59	58	60	63	59	65	67	0.983	0.985	0.94	0.82	0.903846	0.864407	0.9828	0.9667	0.9841	0.7143	0.9375	0.625
198622	Plus	64	74	79	45	51	63	61	68	77	64	74	79	0.844	0.838	0.747	0.844444	0.823529	0.84127	0.9672	0.9706	0.961	1	0.8125	0.7778
198623	Minus	59	65	66	45	55	50	57	63	63	59	65	66	0.78	0.877	0.833	0.8	0.690909	0.58	0.9474	0.9524	0.9841	0.9697	1	0.9429
198718	Plus	66	75	80	44	48	64	60	68	75	66	75	80	0.97	0.973	0.963	0.931818	0.9375	0.859375	0.9333	0.9559	0.96	1	1	1
198719	Minus	57	66	63	48	58	53	55	58	58	57	66	63	0.719	0.667	0.683	0.666667	0.724138	0.754717	0.9818	0.931	0.9655	0.9	0.9375	1
198795	Plus	67	78	79	48	57	66	61	70	77	67	78	79	0.925	0.974	0.937	0.916667	0.929825	0.893939	0.9344	0.9571	0.9221	1	1	1
198796	Minus	57	68	61	47	47	47	55	63	57	57	68	61	0.86	0.853	0.852	0.87234	0.87234	0.829787	0.9818	0.9365	1	0.96	0.9615	0.9677
198981	Plus	69	77	75	41	54	56	67	74	72	69	77	75	0.87	0.87	0.787	1	0.907407	0.982143	0.9403	0.9324	0.9306	1	1	0.9412
198982	Minus	58	69	63	49	54	53	54	67	58	58	69	63	0.793	0.797	0.825	0.530612	0.666667	0.584906	0.9444	0.9403	1	0.9524	0.88	1
199066	Plus	68	77	75	37	40	55	65	73	72	68	77	75	0.206	0.286	0.347	0.837838	0.8	0.745455	0.9385	0.9726	0.9722	0.9744	0.9762	0.9778
199067	Minus	59	70	64	48	53	49	54	65	55	59	70	64	0.746	0.829	0.797	0.875	0.90566	0.877551	0.963	0.8923	1	0.9412	0.9487	0.9474
199075	Plus	68	77	75	48	53	63	63	75	71	68	77	75	0.544	0.506	0.44	0.833333	0.773585	0.68254	1	0.9467	0.9577	1	0.9688	1
199076	Minus	60	70	64	50	55	52	56	66	59	60	70	64	0.867	0.929	0.891	0.7	0.636364	0.634615	0.9643	1	0.9661	1	1	0.9643
199606	Plus	66	79	77	50	59	62	58	67	68	66	79	77	0.561	0.772	0.597	0.38	0.457627	0.467742	0.8793	0.9254	0.8382	1	0.96	1
199607	Minus	55	65	62	47	48	54	46	57	54	55	65	62	0.4	0.369	0.468	0.638298	0.770833	0.722222	0.9783	0.9298	0.9259	0.875	1	0.8
199736	Plus	64	81	80	45	51	60	62	75	77	64	81	80	0.875	0.914	0.963	0.755556	0.823529	0.85	1	0.9733	0.974	1	1	1
199737	Minus	56	66	62	34	43	38	51	57	59	56	66	62	0.982	0.97	1	0.882353	0.953488	0.973684	0.9608	0.9825	0.9831	0.9714	0.9778	0.9787
199788	Plus	65	80	80	47	56	61	59	77	77	65	80	80	0.908	0.988	0.95	0.957447	0.964286	0.934426	0.9661	0.974	1	1	0.9783	1
199789	Minus	55	66	62	46	52	47	52	62	59	55	66	62	1	1	0.984	0.826087	0.807692	0.829787	0.9423	1	0.9492	1	0.9744	0.9677
199798	Plus	65	80	79	49	61	65	61	76	78	65	80	79	0.754	0.812	0.785	0.77551	0.754098	0.8	1	0.9079	0.9872	0.9677	1	1
199799	Minus	55	66	61	47	55	49	51	62	59	55	66	61	0.945	0.939	0.918	0.617021	0.6	0.408163	0.9412	0.9516	0.9153	0.7143	0.8667	0.5556
199975	Plus	66	80	79	50	59	69	62	76	75	66	80	79	0.515	0.512	0.481	0.3	0.338983	0.376812	0.9355	0.9079	0.9867	0.8333	1	1
199976	Minus	54	71	61	46	57	51	48	67	57	54	71	61	0.5	0.563	0.541	0.652174	0.684211	0.705882	0.9583	0.9552	0.9825	1	0.9545	0.9474
200212	Plus	65	80	81	42	50	62	58	71	74	65	80	81	0.662	0.75	0.716	0.404762	0.48	0.693548	0.9483	0.8732	0.9054	1	1	1
200213	Minus	52	72	62	37	54	51	51	61	54	52	72	62	0.923	0.931	0.903	0.783784	0.814815	0.764706	0.9216	0.9508	0.963	1	0.9524	0.9412
200410	Plus	64	82	76	46	58	58	52	68	74	64	82	76	0.984	0.963	0.961	0.847826	0.931034	0.931034	0.9615	0.9265	0.9324	1	1	0.9615
200411	Minus	54	69	59	42	52	43	50	62	52	54	69	59	0.704	0.667	0.576	0.595238	0.596154	0.418605	0.88	0.9032	0.9231	1	0.8333	1
200421	Plus	64	82	76	51	52	59	53	69	68	64	82	76	0.891	0.927	0.961	0.941176	0.923077	0.949153	0.8679	0.913	0.9412	0.9762	1	1
200422	Minus	54	70	59	46	55	50	48	62	49	54	70	59	0.963	0.957	0.932	0.869565	0.945455	0.82	0.9375	0.9032	0.9388	1	1	1
200669	Plus	62	78	75	32	43	40	54	68	73	62	78	75	0.823	0.756	0.853	1	0.906977	0.95	0.9444	0.9412	0.9178	1	1	1
200670	Minus	53	69	60	46	50	54	53	61	55	53	69	60	0.962	0.841	0.917	0.978261	0.84	0.944444	0.9811	0.9508	0.9818	1	1	0.9412
200717	Plus	60	81	74	38	55	55	59	71	73	60	81	74	0.7	0.778	0.757	0.973684	0.927273	0.945455	0.9322	0.8873	0.9589	1	1	1
200718	Minus	53	68	61	42	50	50	53	64	55	53	68	61	0.887	0.926	0.951	0.928571	0.84	0.86	0.9245	0.9375	0.9636	1	0.9286	1
200792	Plus	61	80	73	39	55	61	56	72	73	61	80	73	0.869	0.838	0.863	0.769231	0.836364	0.885246	0.9464	0.9861	1	0.973	0.9818	1
200793	Minus	53	68	60	39	46	44	52	65	55	53	68	60	0.849	0.868	0.833	0.948718	0.891304	0.977273	0.9615	0.9846	1	1	0.9545	0.9762
200882	Plus	61	78	72	35	44	41	60	73	71	61	78	72	0.82	0.795	0.75	0.857143	0.772727	0.829268	0.95	0.9726	0.9437	1	1	1
200883	Minus	51	66	60	39	55	47	48	62	53	51	66	60	0.941	0.939	0.95	0.923077	0.945455	0.914894	0.9375	1	0.9623	1	1	0.975
201164	Plus	58	73	78	31	41	47	52	68	73	58	73	78	0.897	0.849	0.897	0.645161	0.731707	0.808511	0.9038	0.9559	0.9041	1	0.975	0.9722
201165	Minus	53	65	59	41	51	44	51	57	54	53	65	59	0.887	0.938	0.932	0.926829	0.921569	0.863636	0.9412	0.9825	1	1	1	1
201286	Plus	56	73	77	41	56	69	51	70	79	56	73	77	0.893	0.877	0.896	0.707317	0.482143	0.637681	0.9608	0.9857	0.9873	1	1	1
201287	Minus	54	63	59	43	48	53	54	60	56	54	63	59	0.926	0.968	0.898	0.883721	0.875	0.792453	0.9815	1	1	1	1	1
201460	Plus	55	70	75	42	50	59	52	66	68	55	70	75	1	0.929	0.96	0.833333	0.88	0.779661	0.9808	0.9697	0.9853	0.9706	0.9706	0.9556
201461	Minus	56	58	58	42	46	52	53	53	56	56	58	58	0.946	0.966	0.931	0.785714	0.869565	0.846154	0.9623	0.9811	1	1	1	1
201466	Plus	55	70	75	38	47	67	55	67	66	55	70	75	0.964	0.871	0.893	1	0.914894	0.940299	1	0.9701	0.9848	1	1	1
201467	Minus	56	58	58	33	40	47	55	56	55	56	58	58	0.946	0.983	0.983	0.818182	0.85	0.957447	0.9273	1	0.9636	1	1	1
201484	Plus	56	70	74	44	48	57	55	67	69	56	70	74	0.357	0.386	0.365	0.545455	0.625	0.631579	1	0.9552	0.9855	0.9412	1	1
201485	Minus	56	58	58	45	46	48	55	57	55	56	58	58	0.875	0.914	0.897	0.777778	0.826087	0.854167	0.9818	1	0.9636	1	1	0.9697
201533	Plus	57	70	72	38	47	58	52	67	65	57	70	72	0.877	0.914	0.931	0.552632	0.531915	0.724138	0.9423	0.9851	0.9846	1	1	1
201534	Minus	56	57	58	47	45	48	54	53	53	56	57	58	0.857	0.842	0.862	0.638298	0.666667	0.708333	1	0.9811	0.9811	0.9167	0.9167	0.9167
201553	Plus	57	70	72	44	53	59	54	65	67	57	70	72	0.842	0.886	0.819	0.863636	0.924528	0.915254	0.8889	0.9692	0.9701	1	1	0.9592
201554	Minus	56	57	57	45	40	53	55	55	55	56	57	57	0.893	0.877	0.947	0.777778	0.85	0.886792	1	1	1	0.9394	0.9643	0.9375
201584	Plus	57	70	71	41	51	53	56	65	66	57	70	71	0.93	0.971	0.986	0.878049	0.921569	0.90566	0.9643	1	0.9697	1	1	1
201585	Minus	55	57	58	50	45	48	56	55	52	55	57	58	0.836	0.807	0.81	0.9	0.911111	0.916667	0.9821	0.9273	1	1	0.963	1
201595	Plus	58	70	71	42	49	62	55	65	63	58	70	71	0.776	0.757	0.746	0.928571	0.897959	0.919355	0.9455	0.9538	1	1	1	1
201596	Minus	55	57	59	35	36	29	55	53	54	55	57	59	0.745	0.86	0.864	0.857143	0.916667	0.965517	0.9636	0.9623	0.9815	1	1	1
201617	Plus	58	70	69	37	35	51	53	66	65	58	70	69	1	1	1	0.972973	0.971429	0.921569	0.9245	0.9545	0.9846	0.9744	1	1
201618	Minus	55	57	60	48	47	49	53	54	53	55	57	60	0.982	0.93	0.9	0.9375	0.87234	0.918367	1	1	0.9811	1	0.9412	1
201658	Plus	58	70	69	35	52	57	54	68	66	58	70	69	0.914	0.886	0.942	0.857143	0.788462	0.754386	0.9444	1	1	0.9545	0.9565	0.8077
201659	Minus	55	56	61	41	35	40	54	52	50	55	56	61	0.982	0.946	0.951	0.731707	0.8	0.825	1	0.9423	0.98	1	1	1
201769	Plus	55	72	70	41	59	62	54	67	71	55	72	70	0.982	0.958	0.929	0.853659	0.79661	0.903226	1	0.9403	1	1	1	0.9474
201770	Minus	55	54	55	41	33	37	52	49	49	55	54	55	0.964	0.87	0.927	0.97561	0.909091	0.864865	0.9808	0.9388	0.9592	1	1	1
202180	Plus	61	68	69	47	53	63	54	63	62	61	68	69	0.918	0.838	0.986	0.659574	0.660377	0.603175	0.9259	0.9365	0.9355	0.8571	0.8333	1
202181	Minus	56	50	52	35	34	37	52	48	49	56	50	52	0.946	0.86	0.942	0.971429	0.970588	0.864865	0.9808	0.9583	0.9388	0.9762	0.9677	1
202426	Plus	61	66	71	39	43	51	59	63	72	61	66	71	0.902	0.924	0.887	0.820513	0.953488	0.921569	1	0.9524	1	1	1	1
202427	Minus	58	48	53	45	41	41	55	46	50	58	48	53	1	1	1	0.488889	0.609756	0.609756	0.9636	1	0.94	0.8333	1	1
202434	Plus	61	66	72	42	43	60	59	63	72	61	66	72	0.902	0.879	0.861	0.833333	0.813953	0.883333	1	0.9683	0.9861	1	1	0.9259
202435	Minus	59	48	53	43	35	43	58	46	49	59	48	53	0.966	0.938	0.887	0.697674	0.771429	0.627907	0.9828	0.9783	0.9388	1	1	1
202780	Plus	65	62	76	54	47	60	62	60	76	65	62	76	0.815	0.532	0.697	0.759259	0.765957	0.816667	1	0.9833	1	1	0.9375	0.9836
202781	Minus	59	54	52	47	42	40	56	53	46	59	54	52	0.949	0.963	0.981	0.914894	0.97619	1	0.9643	1	1	1	0.9722	0.9394
202822	Plus	65	63	76	52	47	62	63	60	77	65	63	76	1	1	0.974	0.730769	0.553191	0.548387	0.9365	0.9167	0.961	1	1	1
202823	Minus	60	53	52	41	33	38	56	51	49	60	53	52	0.933	0.906	1	0.926829	0.939394	0.894737	0.9643	0.902	1	0.9394	0.9677	1
202914	Plus	65	63	80	46	45	54	64	62	77	65	63	80	0.969	0.952	0.925	0.826087	0.822222	0.759259	1	0.9355	0.987	1	1	1
202915	Minus	60	53	53	50	42	44	55	52	48	60	53	53	0.883	0.943	1	0.68	0.690476	0.704545	1	1	1	1	1	1
203013	Plus	64	64	80	40	42	69	58	58	77	64	64	80	0.953	0.938	0.938	0.875	0.880952	0.84058	0.9828	0.9828	0.974	1	1	1
203014	Minus	58	54	55	39	36	40	54	52	50	58	54	55	0.776	0.852	0.782	0.923077	1	0.925	0.963	1	0.98	0.9737	1	1
203589	Plus	67	63	74	38	39	53	64	60	70	67	63	74	0.925	0.857	0.838	0.842105	0.846154	0.792453	0.9219	0.9333	0.9143	1	0.975	1
203590	Minus	52	58	53	39	49	49	50	56	52	52	58	53	0.962	0.931	0.981	0.846154	0.918367	0.938776	0.94	0.9464	1	0.9643	0.9714	1
203769	Plus	63	62	66	43	35	50	60	57	61	63	62	66	0.762	0.645	0.773	0.767442	0.771429	0.86	0.9667	0.9123	0.8689	1	0.9545	1
203770	Minus	50	64	55	37	48	48	49	57	54	50	64	55	0.88	0.859	0.855	0.864865	0.916667	0.854167	0.9388	0.9825	0.9259	0.9474	1	1
203871	Plus	64	59	65	35	41	43	59	56	60	64	59	65	0.922	0.898	0.938	0.942857	0.95122	0.976744	0.9492	0.9286	0.9333	0.9778	0.9744	1
203872	Minus	50	64	56	42	53	50	51	59	51	50	64	56	0.8	0.875	0.911	0.952381	0.849057	0.9	0.9608	0.9831	0.9804	0.9091	1	1
203906	Plus	65	60	64	45	46	51	60	57	61	65	60	64	0.6	0.8	0.734	0.555556	0.695652	0.627451	0.95	1	0.9508	0.9412	0.9048	0.9
203907	Minus	50	64	58	42	53	48	49	60	50	50	64	58	0.86	0.703	0.724	0.690476	0.716981	0.666667	0.8776	0.9667	0.92	1	1	1
204021	Plus	68	61	62	48	40	40	65	57	63	68	61	62	0.824	0.852	0.839	0.875	0.9	0.975	0.9846	0.9825	0.9683	0.9394	1	0.9394
204022	Minus	50	63	56	37	47	54	46	58	53	50	63	56	0.98	0.984	1	0.918919	0.957447	0.833333	0.9783	1	1	1	1	1
204440	Plus	70	63	61	51	41	55	66	57	59	70	63	61	0.857	0.857	0.738	0.901961	0.902439	0.927273	1	0.9649	1	0.9722	1	0.9737
204441	Minus	47	60	52	34	41	39	46	57	48	47	60	52	0.957	0.917	0.885	0.735294	0.804878	0.769231	1	0.9825	0.9792	1	0.9677	0.9643
204496	Plus	70	63	60	58	49	50	67	61	59	70	63	60	0.814	0.873	0.833	0.741379	0.714286	0.76	1	0.9836	0.9831	1	1	1
204497	Minus	47	59	51	27	36	36	44	54	49	47	59	51	0.872	0.814	0.882	0.888889	0.944444	0.916667	0.9773	0.9815	0.9592	1	1	1
204589	Plus	70	66	61	41	38	42	66	61	60	70	66	61	0.886	0.773	0.82	0.97561	0.921053	0.97619	1	0.9672	1	1	1	1
204590	Minus	45	61	51	34	44	40	46	57	49	45	61	51	0.711	0.672	0.608	0.941176	0.840909	0.9	1	1	0.9796	1	1	1
204673	Plus	69	66	60	52	53	53	66	63	59	69	66	60	0.449	0.667	0.6	0.942308	0.943396	1	1	0.9365	1	1	1	1
204674	Minus	46	61	52	34	42	38	45	56	44	46	61	52	0.913	0.738	0.808	0.588235	0.571429	0.710526	0.9778	0.9464	1	1	1	1
205177	Plus	67	63	59	56	46	52	61	61	58	67	63	59	0.881	0.841	0.932	0.821429	0.73913	0.730769	1	1	1	0.9231	1	1
205178	Minus	48	61	50	27	40	37	46	58	48	48	61	50	0.979	0.984	1	0.888889	1	0.972973	0.9565	0.9655	0.9792	1	1	1
205246	Plus	67	63	60	42	29	37	60	59	52	67	63	60	0.896	0.937	0.9	0.952381	0.862069	0.972973	0.8833	0.9322	0.9615	1	0.9744	1
205247	Minus	48	62	51	22	28	21	46	59	47	48	62	51	0.938	0.968	0.941	0.863636	0.857143	0.904762	0.8913	0.9492	0.9149	1	1	1
205426	Plus	63	63	61	47	48	50	62	61	58	63	63	61	0.825	0.825	0.902	0.893617	0.729167	0.8	0.9839	0.9836	1	1	1	0.9444
205427	Minus	48	63	53	37	49	43	46	57	47	48	63	53	0.938	0.952	0.906	0.837838	0.918367	0.953488	0.9783	1	0.9787	0.9333	1	0.9697
205468	Plus	64	63	60	47	44	43	63	56	60	64	63	60	0.969	0.952	0.967	0.957447	0.931818	0.883721	0.9683	0.9643	0.9167	1	0.9804	1
205469	Minus	48	62	53	35	52	47	46	58	49	48	62	53	0.979	0.968	1	0.657143	0.615385	0.574468	0.9783	0.9828	1	1	0.9545	1
205475	Plus	64	64	60	43	48	38	60	55	58	64	64	60	0.984	1	1	0.813953	0.916667	0.921053	0.95	0.9636	0.931	1	1	1
205476	Minus	48	62	53	38	45	42	47	59	50	48	62	53	0.708	0.742	0.755	0.763158	0.822222	0.928571	0.9787	1	0.96	0.8125	1	1
205510	Plus	65	67	61	44	41	48	62	61	61	65	67	61	0.554	0.522	0.557	0.704545	0.731707	0.708333	0.9839	1	0.9836	1	0.9565	1
205511	Minus	48	61	52	36	42	40	47	61	49	48	61	52	0.917	0.885	0.904	0.972222	0.952381	0.925	0.9787	0.9836	1	1	1	1
205616	Plus	65	65	63	48	53	44	61	63	58	65	65	63	0.831	0.892	0.81	0.770833	0.792453	0.681818	0.9508	0.9683	0.9828	0.92	1	1
205617	Minus	46	62	51	35	46	38	46	61	48	46	62	51	0.913	0.952	0.98	0.885714	0.782609	0.842105	0.9565	0.9672	1	0.963	1	1
205636	Plus	65	65	63	51	48	53	63	64	60	65	65	63	0.8	0.785	0.778	0.72549	0.645833	0.54717	0.9841	0.9844	0.9833	1	1	1
205637	Minus	45	62	52	31	47	41	46	61	50	45	62	52	0.889	0.855	0.923	0.870968	0.957447	0.829268	1	0.9508	0.96	1	0.9394	0.963
205780	Plus	65	66	63	47	44	45	63	65	59	65	66	63	1	0.955	0.952	0.893617	0.931818	0.866667	0.9524	0.9846	0.9831	1	0.9815	0.9767
205781	Minus	47	62	52	42	54	44	45	60	48	47	62	52	0.957	0.952	0.981	0.904762	0.833333	0.772727	0.9778	0.9667	0.9792	0.9167	0.8462	1
205805	Plus	65	66	61	43	48	47	61	64	61	65	66	61	0.585	0.606	0.607	0.813953	0.75	0.765957	0.9508	0.9375	0.9344	0.8788	0.8929	0.8788
205806	Minus	47	62	51	41	52	43	45	61	49	47	62	51	0.979	0.968	0.98	0.780488	0.807692	0.813953	1	0.9836	0.9592	0.9167	0.973	0.9643
205912	Plus	65	69	62	47	52	48	62	63	58	65	69	62	0.862	0.942	0.952	0.978723	0.961538	0.9375	0.9677	0.9524	0.9655	0.9808	0.9818	1
205913	Minus	46	64	51	31	36	39	42	56	49	46	64	51	0.87	0.891	0.961	0.806452	0.75	0.769231	0.9762	0.8929	0.898	1	1	1
206264	Plus	66	66	62	37	41	36	64	65	60	66	66	62	0.939	0.879	0.919	1	0.902439	0.916667	1	0.9692	0.9833	1	1	0.9804
206265	Minus	44	67	56	34	50	44	42	65	55	44	67	56	0.659	0.731	0.821	0.764706	0.76	0.772727	1	0.9538	0.9455	0.9167	0.9474	1
206360	Plus	64	66	63	49	48	48	64	61	60	64	66	63	0.828	0.864	0.921	0.795918	0.6875	0.854167	0.9688	0.918	0.9833	1	1	1
206361	Minus	43	68	56	29	48	36	40	62	54	43	68	56	0.512	0.5	0.607	0.655172	0.645833	0.777778	1	0.9839	0.8889	1	0.96	1
206413	Plus	67	66	62	47	47	45	62	63	60	67	66	62	0.776	0.788	0.806	0.914894	0.808511	0.888889	0.9677	0.9683	0.9333	1	1	1
206414	Minus	42	68	56	32	53	45	40	63	54	42	68	56	0.476	0.368	0.429	0.46875	0.660377	0.555556	0.975	0.9841	0.9815	1	1	1
206449	Plus	67	68	62	54	52	48	60	62	62	67	68	62	0.851	0.882	0.903	0.796296	0.788462	0.645833	1	1	1	1	1	0.9444
206450	Minus	42	68	57	28	51	45	36	65	53	42	68	57	0.81	0.853	0.947	0.714286	0.823529	0.733333	0.9722	0.9692	0.9623	1	0.9677	0.96
206495	Plus	66	68	63	46	48	49	64	63	59	66	68	63	0.97	0.985	0.968	0.869565	0.770833	0.795918	0.9375	0.9841	0.9661	1	1	0.9167
206496	Minus	42	69	57	29	54	51	41	67	54	42	69	57	0.881	0.971	0.965	0.931034	0.888889	0.901961	0.9512	0.9851	1	0.8235	0.85	1
206512	Plus	66	68	63	52	55	47	64	67	61	66	68	63	0.848	0.853	0.762	0.596154	0.763636	0.659574	0.9375	0.9851	0.9344	1	1	1
206513	Minus	43	69	58	32	54	48	40	65	54	43	69	58	0.93	0.942	0.931	0.90625	0.833333	0.875	0.975	0.9692	0.9815	1	0.9091	0.9643
206522	Plus	66	68	64	41	52	44	66	65	58	66	68	64	0.879	0.956	0.922	0.829268	0.923077	0.840909	0.9394	1	0.9828	0.9796	1	0.9268
206523	Minus	44	69	59	36	58	43	41	67	52	44	69	59	0.955	0.928	0.949	0.944444	0.827586	0.906977	1	1	0.9808	1	0.9773	1
206608	Plus	67	68	61	53	51	47	67	65	60	67	68	61	0.955	0.956	0.918	0.886792	0.705882	0.744681	0.9851	0.9692	1	1	1	1
206609	Minus	46	69	60	35	53	48	44	66	56	46	69	60	1	0.942	0.983	0.657143	0.679245	0.645833	0.9318	0.9697	0.9643	0.9167	0.9444	0.9
206839	Plus	66	68	62	49	58	41	61	67	59	66	68	62	0.682	0.529	0.532	0.795918	0.827586	0.756098	0.9672	1	0.9831	1	1	0.9565
206840	Minus	48	70	62	37	49	48	44	62	59	48	70	62	0.792	0.8	0.726	0.378378	0.387755	0.458333	0.9545	0.9677	0.9492	1	0.9231	0.75
206890	Plus	67	68	61	25	39	26	60	63	59	67	68	61	0.731	0.735	0.639	0.8	0.846154	0.807692	0.95	1	0.9661	0.98	1	0.9792
206891	Minus	49	73	63	39	57	53	47	66	59	49	73	63	0.918	0.973	0.968	0.820513	0.894737	0.886792	0.9787	1	1	1	1	0.9744
206983	Plus	66	67	63	45	53	50	59	60	61	66	67	63	0.879	0.791	0.857	0.844444	0.754717	0.78	0.9661	0.95	0.9672	1	1	1
206984	Minus	52	71	65	37	50	55	46	67	61	52	71	65	0.442	0.535	0.462	0.513514	0.64	0.4	0.9565	0.8806	0.9672	1	0.9583	1
207019	Plus	65	65	64	44	46	52	60	60	57	65	65	64	0.785	0.662	0.594	0.590909	0.608696	0.634615	0.9	0.9333	0.9298	1	1	0.9524
207020	Minus	52	72	67	36	53	50	47	68	62	52	72	67	0.885	0.875	0.91	0.944444	0.811321	0.82	0.8723	0.9559	0.9355	1	1	1
207106	Plus	61	63	63	40	56	53	57	58	58	61	63	63	0.361	0.413	0.381	0.75	0.803571	0.735849	0.9123	0.9828	0.9655	0.9333	0.9714	0.9714
207107	Minus	51	75	66	38	56	54	48	68	62	51	75	66	0.569	0.48	0.379	0.868421	0.964286	0.925926	0.9167	0.9706	1	0.9737	0.9808	1
207637	Plus	61	55	66	47	45	54	60	53	62	61	55	66	0.803	0.8	0.803	0.87234	0.866667	0.796296	0.9667	1	1	1	1	1
207638	Minus	54	72	67	43	52	56	47	69	60	54	72	67	0.926	0.875	0.925	0.418605	0.230769	0.410714	0.9362	0.9565	0.9667	1	1	1
207716	Plus	61	55	66	41	34	38	59	50	62	61	55	66	0.82	0.8	0.788	0.804878	0.588235	0.736842	0.9831	0.98	0.9355	1	1	0.9583
207717	Minus	53	71	65	45	61	59	50	70	58	53	71	65	0.66	0.775	0.6	0.911111	0.901639	0.864407	1	0.9714	0.9828	1	0.9792	1
207772	Plus	60	54	65	46	41	46	58	50	58	60	54	65	0.9	0.796	0.8	0.673913	0.756098	0.695652	0.9483	0.96	0.9655	1	1	1
207773	Minus	53	72	65	34	58	53	49	68	59	53	72	65	1	0.972	0.954	0.882353	0.896552	0.886792	0.9796	0.9853	0.9322	1	1	1
207854	Plus	59	55	68	44	45	47	55	52	62	59	55	68	0.746	0.709	0.809	0.909091	0.911111	0.957447	0.9636	0.9423	0.9839	1	1	1
207855	Minus	50	71	64	40	53	61	51	67	59	50	71	64	0.92	0.915	0.969	0.75	0.811321	0.754098	0.9608	0.9701	1	0.7895	1	0.875
208544	Plus	58	55	63	26	33	37	57	55	59	58	55	63	1	0.982	0.937	1	0.969697	0.972973	0.9825	1	0.9661	1	1	1
208545	Minus	54	65	65	40	50	52	52	61	57	54	65	65	0.722	0.785	0.677	0.825	0.92	0.788462	0.9231	0.9672	0.9123	1	0.975	1
208559	Plus	58	56	63	30	31	26	58	55	53	58	56	63	0.483	0.554	0.54	1	0.903226	0.884615	0.9138	0.9091	0.9245	1	1	1
208560	Minus	54	63	65	44	51	49	51	60	56	54	63	65	0.87	0.984	0.877	0.954545	0.941176	0.836735	0.9608	1	0.9107	1	1	1
208790	Plus	57	55	64	33	39	37	55	53	59	57	55	64	0.649	0.618	0.609	0.969697	0.923077	0.891892	1	0.9811	0.9831	1	1	1
208791	Minus	56	70	67	41	49	53	53	66	65	56	70	67	1	0.986	0.985	1	0.979592	1	0.9811	0.9848	1	0.9787	1	1
208963	Plus	57	55	65	39	33	45	56	50	60	57	55	65	0.544	0.473	0.569	0.820513	0.969697	0.933333	0.9464	0.96	1	1	1	1
208964	Minus	58	71	63	45	53	51	56	68	60	58	71	63	0.828	0.831	0.746	0.644444	0.698113	0.705882	0.9464	0.9559	0.9833	1	1	1
209410	Plus	59	55	63	41	40	47	57	52	61	59	55	63	0.644	0.636	0.714	0.536585	0.675	0.595745	0.9474	1	1	1	1	1
209411	Minus	62	71	61	46	55	45	57	67	61	62	71	61	0.306	0.352	0.295	0.73913	0.781818	0.8	0.9649	0.9552	0.9836	0.9706	1	0.9706
209498	Plus	59	55	67	49	38	56	55	52	57	59	55	67	0.847	0.818	0.851	0.591837	0.657895	0.767857	0.9818	0.9808	0.9825	0.8	1	0.9565
209499	Minus	62	71	62	47	55	41	60	69	58	62	71	62	0.903	0.901	0.871	0.914894	0.963636	0.95122	1	0.971	0.9483	1	0.9825	1
209507	Plus	59	55	67	34	33	41	55	45	58	59	55	67	0.644	0.764	0.642	0.735294	0.909091	0.829268	0.9273	0.9778	0.931	0.9706	1	1
209508	Minus	62	71	62	45	54	50	56	67	54	62	71	62	1	1	0.984	0.955556	0.888889	0.9	0.9464	0.9851	0.963	1	1	0.9474
210396	Plus	45	49	62	30	30	51	44	44	59	45	49	62	0.933	1	0.968	0.866667	0.8	0.901961	0.9545	0.9773	0.9831	1	1	0.963
210397	Minus	57	71	59	49	60	49	52	66	56	57	71	59	0.386	0.507	0.373	0.77551	0.816667	0.836735	0.9808	0.9545	1	0.8571	0.9643	1
210501	Plus	43	48	61	36	34	48	43	45	57	43	48	61	0.837	0.896	0.902	0.861111	0.970588	0.9375	0.9535	0.9778	0.9825	1	0.9394	0.913
210502	Minus	54	67	59	36	43	41	55	63	57	54	67	59	0.944	0.896	0.915	0.888889	0.860465	0.926829	1	1	0.9649	0.9459	1	0.9796
210585	Plus	42	47	60	33	33	39	40	44	58	42	47	60	0.881	0.809	0.75	0.757576	0.666667	0.74359	0.95	0.9318	0.931	1	0.9	0.9375
210586	Minus	54	69	57	45	49	42	56	63	51	54	69	57	0.926	0.884	0.93	0.733333	0.653061	0.642857	1	0.9841	0.9804	1	0.9714	1
210630	Plus	41	47	61	31	40	50	41	43	57	41	47	61	0.537	0.745	0.721	0.612903	0.775	0.72	0.9268	1	0.9825	0.9444	1	1
210631	Minus	54	69	55	44	43	44	56	61	54	54	69	55	0.611	0.594	0.673	0.681818	0.744186	0.568182	0.9286	0.9672	0.963	1	1	1
210702	Plus	40	46	62	28	26	38	37	44	57	40	46	62	0.85	0.957	0.887	0.964286	0.884615	0.947368	0.8649	0.9773	0.9298	1	1	1
210703	Minus	54	70	56	46	57	44	50	66	53	54	70	56	0.963	0.914	0.929	0.913043	0.947368	0.886364	0.92	0.9545	0.9811	1	0.9706	1
210753	Plus	42	47	62	32	32	47	40	43	54	42	47	62	0.738	0.702	0.774	0.65625	0.5	0.659574	0.975	1	0.9815	1	1	0.9778
210754	Minus	54	70	57	45	53	48	54	66	51	54	70	57	0.704	0.7	0.649	0.866667	0.90566	0.958333	0.9074	0.9697	0.9804	1	1	0.9767
210810	Plus	42	46	61	37	38	54	39	41	51	42	46	61	0.929	1	0.984	0.756757	0.789474	0.888889	0.9487	1	1	1	1	1
210811	Minus	53	69	57	44	55	47	51	66	57	53	69	57	0.925	0.913	0.912	0.818182	0.763636	0.765957	1	0.9545	1	0.7692	1	1
211123	Plus	42	49	57	31	31	41	39	47	51	42	49	57	0.929	0.939	0.807	0.967742	0.935484	0.97561	0.9744	0.9787	0.9804	1	1	1
211124	Minus	51	70	60	39	57	48	51	67	53	51	70	60	0.961	0.943	0.983	0.846154	0.842105	0.833333	0.9216	0.9851	0.9623	0.9048	0.9444	1
211138	Plus	42	49	56	29	27	35	40	47	50	42	49	56	0.929	0.939	0.839	0.758621	0.814815	0.942857	0.95	0.9574	0.98	1	1	1
211139	Minus	51	70	60	37	58	50	50	69	56	51	70	60	0.941	0.971	0.967	0.918919	0.87931	0.88	1	1	0.9821	0.913	1	0.9474
211203	Plus	43	49	57	36	38	46	39	47	50	43	49	57	0.953	0.918	0.912	0.916667	0.815789	0.869565	1	0.9362	0.98	0.9655	1	1
211204	Minus	51	70	59	33	44	38	50	64	52	51	70	59	0.922	0.814	0.797	0.727273	0.704545	0.763158	0.98	0.8906	0.9231	1	0.9231	0.9412
211245	Plus	43	49	57	32	39	49	40	46	52	43	49	57	1	1	0.93	0.96875	0.897436	0.857143	1	0.9783	0.9038	1	0.9677	1
211246	Minus	51	69	59	40	48	47	49	63	58	51	69	59	0.941	0.928	0.881	0.75	0.791667	0.723404	1	0.9683	0.9483	0.9615	0.9412	0.931
211360	Plus	43	49	58	31	39	49	41	44	52	43	49	58	0.907	0.918	0.828	0.903226	0.820513	0.857143	1	1	0.9231	0.9444	1	1
211361	Minus	49	66	57	44	52	48	50	65	54	49	66	57	1	0.924	0.912	0.886364	0.846154	0.958333	0.98	0.9538	0.9444	1	1	1
211374	Plus	43	48	57	38	40	47	38	46	48	43	48	57	0.256	0.5	0.386	0.710526	0.675	0.531915	0.9211	0.9565	0.8958	0.9091	1	0.9333
211375	Minus	50	66	57	35	55	46	47	63	58	50	66	57	1	0.909	0.982	0.628571	0.654545	0.543478	0.9787	0.9683	0.9828	0.9167	1	1
211393	Plus	43	48	57	24	24	35	41	46	50	43	48	57	0.674	0.792	0.702	0.916667	0.833333	0.971429	0.9268	0.9783	0.92	1	1	1
211394	Minus	49	65	57	42	51	46	48	64	56	49	65	57	0.98	0.969	0.982	0.833333	0.921569	0.891304	0.9792	0.9844	1	1	1	0.9688
211408	Plus	44	49	57	35	41	44	38	46	50	44	49	57	0.773	0.898	0.877	0.885714	0.902439	0.909091	0.9474	0.9783	0.88	0.96	1	1
211409	Minus	49	65	57	37	46	41	50	63	57	49	65	57	0.776	0.8	0.807	0.891892	0.804348	0.780488	0.96	0.9841	1	0.9615	0.9756	0.9697
211441	Plus	44	51	55	39	42	52	40	46	54	44	51	55	0.75	0.745	0.709	0.717949	0.833333	0.673077	1	0.9783	0.9815	0.9	1	0.9333
211442	Minus	50	64	57	44	52	49	48	59	55	50	64	57	0.86	0.828	0.807	0.840909	0.75	0.755102	1	1	0.9818	0.9583	0.9722	1
211455	Plus	45	51	54	38	34	50	42	46	53	45	51	54	0.689	0.588	0.704	0.763158	0.705882	0.76	0.9762	0.9565	0.9434	0.9545	0.9167	0.9429
211456	Minus	50	64	57	46	54	45	48	57	53	50	64	57	0.74	0.844	0.754	0.543478	0.555556	0.466667	0.9583	0.9649	0.9623	0.8824	0.6923	0.75
211480	Plus	45	51	55	29	26	32	42	47	51	45	51	55	0.844	0.804	0.745	0.551724	0.653846	0.625	0.9048	0.9574	0.9412	1	0.9444	0.9444
211481	Minus	51	65	57	43	54	43	49	62	54	51	65	57	0.922	0.892	0.842	0.860465	0.740741	0.767442	0.9184	0.9194	0.9815	0.973	1	1
211527	Plus	43	50	59	36	39	48	43	46	53	43	50	59	0.767	0.72	0.797	0.75	0.589744	0.708333	0.9767	0.9783	0.9245	1	1	0.9706
211528	Minus	52	64	56	35	46	44	43	57	50	52	64	56	0.808	0.75	0.821	0.714286	0.673913	0.590909	0.814	0.9474	0.9	0.9231	1	1
211623	Plus	44	50	58	27	40	46	42	47	57	44	50	58	0.773	0.76	0.707	0.740741	0.7	0.76087	0.9762	0.9574	0.9649	0.9333	0.9474	1
211624	Minus	49	62	58	34	48	36	49	58	55	49	62	58	0.837	0.806	0.793	0.911765	0.875	0.944444	0.9184	0.9828	0.9455	1	0.9756	0.9697
212193	Plus	47	58	62	31	34	41	43	53	57	47	58	62	1	0.983	0.984	0.806452	0.823529	1	0.907	0.9434	0.9474	0.9643	0.9744	1
212194	Minus	50	61	57	39	49	47	49	60	56	50	61	57	0.96	0.951	0.947	0.717949	0.77551	0.489362	1	0.95	0.9643	0.9091	0.8	0.9091
212229	Plus	48	56	63	33	37	35	43	53	58	48	56	63	0.979	0.982	0.968	0.848485	0.810811	0.828571	0.9767	1	0.9483	0.9615	0.9512	1
212230	Minus	51	61	56	41	47	47	48	62	53	51	61	56	0.863	0.869	0.768	0.853659	0.808511	0.680851	0.9792	0.9677	1	0.963	1	0.9565
212686	Plus	47	57	62	25	25	36	48	54	57	47	57	62	0.681	0.772	0.774	0.96	0.92	0.944444	0.9167	0.963	0.9474	1	0.9722	0.9714
212687	Minus	51	60	56	39	46	49	48	58	53	51	60	56	0.843	0.8	0.696	0.512821	0.652174	0.571429	1	0.9655	1	0.9474	1	1
212887	Plus	46	59	63	31	47	53	46	55	56	46	59	63	0.913	0.949	0.968	0.548387	0.617021	0.641509	0.9565	1	0.9821	0.75	0.9545	0.95
212888	Minus	52	64	57	31	37	39	53	64	55	52	64	57	0.962	0.969	0.93	0.774194	0.837838	0.846154	1	0.9688	0.9818	0.9545	1	1
213162	Plus	47	60	62	39	43	43	45	57	59	47	60	62	0.809	0.867	0.806	0.846154	0.860465	0.813953	0.9111	0.9474	0.9661	0.9667	0.9722	0.9688
213163	Minus	48	63	64	31	42	48	50	60	60	48	63	64	0.688	0.746	0.75	0.967742	0.928571	0.958333	0.96	0.9833	1	0.963	0.9697	1
214337	Plus	45	66	73	29	35	48	46	61	67	45	66	73	0.778	0.758	0.74	0.827586	0.742857	0.8125	0.8913	0.9672	0.9403	1	1	1
214338	Minus	49	64	59	39	46	44	48	61	55	49	64	59	0.878	0.781	0.712	0.923077	0.913043	0.840909	0.9792	1	0.9818	0.9688	1	0.973
214511	Plus	43	67	76	20	33	43	44	64	69	43	67	76	0.953	0.896	0.934	0.75	0.909091	0.906977	0.8864	0.8906	0.8986	1	0.9762	1
214512	Minus	48	64	61	38	42	51	45	63	61	48	64	61	0.646	0.594	0.721	0.447368	0.5	0.529412	0.9778	0.9365	0.9672	0.9565	1	0.9706
214730	Plus	39	65	76	27	45	58	41	57	73	39	65	76	1	0.969	0.947	0.777778	0.888889	0.827586	1	0.9825	0.9726	1	1	1
214731	Minus	46	67	64	31	38	37	46	63	59	46	67	64	0.978	0.896	0.938	0.83871	0.947368	0.837838	0.9783	0.9365	0.9492	0.9444	1	0.9655
214771	Plus	40	66	76	25	41	56	38	59	73	40	66	76	0.85	0.909	0.961	0.52	0.487805	0.607143	1	0.9661	0.9726	1	0.96	0.9643
214772	Minus	46	68	63	33	48	51	45	64	61	46	68	63	0.935	0.809	0.857	0.818182	0.729167	0.843137	0.9556	0.9688	0.9344	0.9737	1	1
214881	Plus	41	64	75	33	49	62	40	61	72	41	64	75	0.976	0.984	0.92	0.818182	0.877551	0.854839	0.95	0.9672	0.9861	0.95	0.9091	0.9762
214882	Minus	46	67	64	24	32	29	44	66	63	46	67	64	0.761	0.776	0.688	0.916667	0.9375	0.965517	0.9773	0.9091	0.9365	1	1	1
215022	Plus	44	68	75	36	53	66	44	68	71	44	68	75	1	0.985	0.987	0.861111	0.90566	0.848485	0.9773	0.9706	1	1	1	1
215023	Minus	44	67	65	33	50	56	41	66	61	44	67	65	0.659	0.672	0.754	0.757576	0.76	0.732143	1	0.9697	0.9836	1	1	1
215630	Plus	44	71	75	30	54	65	46	71	73	44	71	75	0.932	0.887	0.947	0.833333	0.759259	0.707692	0.9783	0.9718	0.9863	1	0.9737	0.9767
215631	Minus	46	62	64	33	43	48	43	61	63	46	62	64	1	1	0.984	0.848485	0.837209	0.8125	0.9535	0.9836	0.9206	0.9231	1	1
216302	Plus	48	69	73	35	57	62	45	68	65	48	69	73	0.958	0.971	0.918	0.857143	0.894737	0.806452	0.9333	0.9559	0.9231	0.96	1	0.9231
216303	Minus	47	65	63	38	44	51	43	59	59	47	65	63	0.83	0.785	0.778	0.894737	0.75	0.862745	0.9767	0.9492	0.9492	1	1	1
216605	Plus	47	66	69	32	50	47	42	66	61	47	66	69	0.83	0.924	0.855	0.9375	0.94	0.978723	0.9762	0.9242	0.9344	1	1	0.9792
216606	Minus	48	61	59	32	42	47	45	59	59	48	61	59	0.667	0.607	0.627	0.78125	0.809524	0.744681	0.9778	0.9661	0.9661	0.9444	1	0.9615
216666	Plus	47	65	69	31	40	46	39	65	66	47	65	69	0.936	0.923	0.957	0.741935	0.8	0.826087	0.9744	0.9846	0.8939	1	1	1
216667	Minus	52	62	61	30	44	43	46	58	56	52	62	61	0.846	0.871	0.885	0.866667	0.863636	0.883721	0.9348	0.9655	0.9107	0.9706	1	0.9783
216812	Plus	47	69	68	36	57	57	44	64	64	47	69	68	0.979	0.957	0.971	0.944444	0.947368	0.929825	1	0.9219	0.9375	1	0.9524	1
216813	Minus	53	60	61	39	46	48	48	50	55	53	60	61	0.755	0.633	0.541	0.794872	0.804348	0.770833	0.8958	0.94	0.8909	0.9048	1	0.9444
217199	Plus	48	68	68	35	41	51	46	66	67	48	68	68	0.917	0.853	0.941	0.8	0.853659	0.901961	0.9348	0.9545	0.9701	1	1	1
217200	Minus	55	59	61	31	33	40	49	58	58	55	59	61	0.709	0.729	0.869	0.870968	0.848485	0.85	1	0.9655	0.9828	1	1	1
217562	Plus	53	68	76	39	53	61	50	70	71	53	68	76	1	1	0.974	0.74359	0.735849	0.770492	1	0.9857	0.9859	0.9333	0.9167	0.9091
217563	Minus	53	61	59	42	52	47	50	56	59	53	61	59	0.792	0.754	0.78	0.904762	0.769231	0.829787	0.98	0.9286	0.9492	1	1	0.9231
217594	Plus	53	70	76	45	49	62	49	69	70	53	70	76	0.981	0.957	0.934	0.644444	0.877551	0.822581	0.9796	1	0.9857	0.9286	1	0.9091
217595	Minus	52	60	60	40	50	47	50	57	55	52	60	60	0.923	0.833	0.983	0.675	0.72	0.723404	0.94	0.9825	0.9636	0.88	1	1
217648	Plus	50	69	75	34	54	58	46	68	74	50	69	75	0.78	0.797	0.707	0.676471	0.777778	0.672414	1	0.9853	0.9865	0.9677	0.9556	0.9286
217649	Minus	51	59	62	37	41	48	51	57	57	51	59	62	0.922	0.932	0.919	0.972973	0.878049	0.854167	0.9608	0.9825	0.9649	1	0.9722	1
217873	Plus	49	67	80	36	49	53	47	65	74	49	67	80	0.98	1	1	0.777778	0.734694	0.773585	0.9574	0.9538	0.9595	1	0.9714	1
217874	Minus	50	64	61	28	41	37	48	60	58	50	64	61	0.92	0.969	0.918	0.928571	0.97561	0.891892	0.9583	0.9833	0.9655	1	1	1
218372	Plus	44	64	76	32	49	62	42	67	72	44	64	76	0.818	0.859	0.803	0.84375	0.816327	0.870968	0.9762	0.9851	0.9583	1	1	0.9487
218373	Minus	50	61	60	35	46	46	46	57	57	50	61	60	0.98	0.934	0.917	0.942857	0.826087	0.826087	0.9783	0.9649	0.9474	1	0.9697	0.9333
218576	Plus	44	66	74	36	50	45	43	67	74	44	66	74	0.886	0.909	0.932	0.888889	0.88	0.8	1	1	0.9054	1	1	1
218577	Minus	51	61	62	30	41	40	49	60	59	51	61	62	0.941	0.885	0.903	0.733333	0.829268	0.925	1	0.9833	0.9661	1	1	0.96
218681	Plus	46	66	74	33	49	59	43	66	72	46	66	74	0.913	0.939	0.973	0.69697	0.795918	0.79661	0.9767	0.9394	0.9306	0.9048	0.9697	0.9512
218682	Minus	51	60	62	34	46	48	48	59	58	51	60	62	0.843	0.967	0.903	0.882353	0.847826	0.895833	1	1	0.9828	1	1	1
218714	Plus	46	69	75	22	54	49	39	65	73	46	69	75	0.783	0.812	0.707	0.954545	0.888889	0.795918	0.9487	0.9231	0.9589	1	1	1
218715	Minus	51	63	61	37	46	43	49	57	57	51	63	61	0.863	0.762	0.77	0.837838	0.826087	0.860465	0.9796	1	0.9474	1	0.9677	1
219220	Plus	45	67	76	32	61	58	37	64	75	45	67	76	0.822	0.731	0.789	0.90625	0.819672	0.862069	0.973	0.9219	0.9867	0.9688	1	0.9767
219221	Minus	51	54	62	40	43	48	50	52	56	51	54	62	0.353	0.204	0.258	0.775	0.744186	0.666667	1	0.9615	1	0.9167	0.9091	0.7778
219419	Plus	46	66	78	33	49	58	45	68	75	46	66	78	0.848	0.758	0.833	0.969697	0.938776	0.931034	0.9778	0.9706	0.9867	1	0.9273	0.9836
219420	Minus	50	54	62	38	41	46	50	54	60	50	54	62	0.56	0.537	0.661	0.684211	0.707317	0.586957	0.94	0.9815	0.9667	0.875	1	0.9474
219801	Plus	47	58	78	37	50	64	46	59	75	47	58	78	1	0.948	0.962	1	1	0.984375	1	0.9322	0.9733	1	0.9792	0.9839
219802	Minus	52	55	62	37	34	40	50	53	59	52	55	62	0.654	0.691	0.629	0.783784	0.882353	0.8	1	0.9434	0.9661	0.9412	0.9375	1
219932	Plus	46	58	81	35	49	66	43	60	73	46	58	81	0.826	0.793	0.815	0.542857	0.714286	0.727273	0.9767	0.95	0.9589	0.9286	1	0.9355
219933	Minus	54	55	61	43	35	49	46	47	55	54	55	61	0.685	0.618	0.541	0.883721	0.885714	0.938776	0.913	0.8936	0.9273	1	0.9333	1
219979	Plus	46	58	82	38	46	66	41	58	71	46	58	82	0.935	0.931	0.866	0.947368	0.934783	0.863636	0.9512	0.9655	0.9296	0.9474	1	0.9333
219980	Minus	54	55	60	36	31	45	44	46	52	54	55	60	0.944	0.964	0.967	0.722222	0.774194	0.688889	0.8409	0.8913	0.9423	1	1	1
220015	Plus	46	59	83	38	51	68	41	57	76	46	59	83	0.696	0.746	0.783	0.578947	0.666667	0.720588	0.9268	0.9474	0.9474	1	1	1
220016	Minus	56	58	60	46	46	51	48	45	52	56	58	60	0.982	0.914	0.967	0.565217	0.521739	0.745098	0.9167	0.8889	0.9038	1	0.8182	1
220237	Plus	50	62	88	46	54	68	42	64	74	50	62	88	0.96	0.968	0.92	0.456522	0.518519	0.514706	1	0.9531	0.9595	0.9286	0.9231	1
220238	Minus	50	61	61	42	41	50	50	57	55	50	61	61	0.86	0.82	0.934	0.357143	0.512195	0.44	1	0.9825	1	1	1	1
220465	Plus	44	62	82	39	50	71	40	63	78	44	62	82	0.932	0.903	0.915	0.487179	0.48	0.408451	0.975	0.9841	0.9744	1	1	1
220466	Minus	52	65	61	40	46	47	49	60	52	52	65	61	0.75	0.723	0.672	0.9	0.869565	0.914894	0.9592	0.9	0.9423	1	1	0.9706
220635	Plus	44	62	82	22	31	42	40	59	79	44	62	82	0.795	0.758	0.793	0.909091	0.83871	0.809524	1	0.9831	0.962	1	0.9677	0.975
220636	Minus	50	62	60	42	46	50	50	56	56	50	62	60	0.84	0.823	0.817	0.642857	0.630435	0.54	0.98	1	0.9286	1	0.9737	1
220650	Plus	44	62	82	38	55	67	41	63	79	44	62	82	0.977	0.935	0.963	0.921053	0.854545	0.761194	0.9512	0.9841	0.9747	1	0.9677	1
220651	Minus	49	62	60	42	48	48	49	59	58	49	62	60	0.98	1	0.983	0.928571	0.916667	0.875	1	0.9831	0.9828	1	1	1
220842	Plus	44	60	84	35	48	72	38	57	79	44	60	84	0.864	0.833	0.798	0.685714	0.5625	0.708333	0.9737	0.9825	0.962	0.8889	0.7143	0.7059
220843	Minus	48	61	61	39	44	47	48	59	56	48	61	61	0.375	0.393	0.508	0.948718	0.840909	0.829787	1	0.9492	0.9643	1	1	0.9706
220880	Plus	44	59	85	29	41	67	40	58	77	44	59	85	0.909	0.847	0.871	0.793103	0.780488	0.731343	0.975	0.8966	0.961	1	1	1
220881	Minus	48	61	61	38	45	52	47	58	59	48	61	61	0.708	0.705	0.754	0.684211	0.733333	0.769231	0.9787	0.931	0.9492	0.9231	0.8519	0.9545
220885	Plus	44	59	86	30	44	70	40	57	78	44	59	86	0.932	0.814	0.86	0.7	0.636364	0.7	0.95	0.9649	0.9487	1	0.9167	0.9737
220886	Minus	48	61	61	40	46	51	45	60	58	48	61	61	0.812	0.738	0.869	0.625	0.673913	0.509804	0.9556	1	0.9655	1	1	0.9615
221224	Plus	43	62	88	30	50	63	42	60	85	43	62	88	0.884	0.806	0.807	0.766667	0.78	0.761905	1	0.95	0.9294	1	1	0.9375
[truncated: 36,237 more rows]
