# Supplementary material for: Differential adenine methylation analysis reveals increased variability in 6mA in the absence of methyl-directed mismatch repair
Source: mBio. 2023 Oct 5;14(5):e01289-23. doi: 10.1128/mbio.01289-23 (PMC10653831; doi:10.1128/mbio.01289-23)
Supplement: Data Set S2 — Methylation data for the Ancestor and Evolved clones called with Megalodon. [file mbio.01289-23-s0002.xlsx]

## Sheet: Key
Dataset S2: Raw methylation values of WT and evolved clones as determined by Megalodon.
Key for Dataset S2
Chrom	Accession number for E. coli K-12 MG1655 reference genome
Position	Nucleotide position within E. coli K-12 MG1655 reference genome
cov_	Total read coverage from Megalodon
methyl_	Percent of reads containing a methylated adenine from Megalodon

## Sheet: Dataset_S2
Chrom	Position	cov_WT1	cov_WT2	cov_WT3	cov_113.1	cov_113.2	cov_125.6	cov_125.7	cov_126.2	cov_126.4	cov_129.1	cov_129.3	methyl_WT1	methyl_WT2	methyl_WT3	methyl_113.1	methyl_113.2	methyl_125.6	methyl_125.7	methyl_126.2	methyl_126.4	methyl_129.1	methyl_129.3
NC_000913.3	620	22	43	49	18	42	40	24	32	14	75	38	1	0.9535	1	0.8889	0.9762	1	0.9583	0.9688	0.9286	0.96	0.9474
NC_000913.3	621	35	41	35	14	36	41	22	32	15	85	41	0.9429	0.9756	0.9714	1	0.9444	0.9756	1	0.9688	1	1	1
NC_000913.3	727	19	42	47	19	42	39	26	32	14	75	39	0.8947	0.881	0.9574	0.7368	0.881	0.9744	1	0.9688	1	0.9467	0.9744
NC_000913.3	728	36	43	35	14	38	41	23	33	15	85	41	1	0.9767	1	1	0.9737	0.9512	1	1	1	0.9765	0.9512
NC_000913.3	782	22	45	48	21	43	41	27	35	16	75	39	1	0.9111	1	1	0.9535	0.9756	0.963	0.9143	1	1	1
NC_000913.3	783	37	43	37	13	36	43	24	32	15	85	42	1	0.9535	1	1	0.9722	1	1	1	1	0.9882	1
NC_000913.3	881	24	45	49	22	44	41	26	34	16	80	38	0.9583	0.9778	0.9592	0.9545	0.9318	0.9512	0.9615	0.8824	0.8125	0.9875	1
NC_000913.3	882	39	42	39	15	39	43	26	34	15	88	40	0.9744	0.9762	1	1	1	1	1	1	0.9333	0.9886	0.925
NC_000913.3	1168	23	44	50	22	43	42	30	37	14	79	41	0.913	0.9091	0.94	1	0.9302	0.9524	1	0.9189	0.9286	0.9114	1
NC_000913.3	1169	39	47	34	20	38	44	31	37	16	90	41	0.9487	0.9574	1	1	0.9737	0.9773	0.9677	0.973	1	0.9889	0.9512
NC_000913.3	1570	24	49	55	25	42	48	27	40	14	90	43	1	1	0.9636	0.92	0.9048	0.9375	0.963	0.975	0.9286	0.9778	1
NC_000913.3	1571	45	50	39	19	41	46	35	37	17	99	47	0.9778	0.98	1	1	0.9512	0.9565	1	0.9189	1	1	0.9362
NC_000913.3	1635	25	53	51	26	47	46	28	39	18	91	46	1	1	0.9804	0.9615	0.9787	0.9565	1	0.9487	1	0.956	0.9565
NC_000913.3	1636	44	50	37	19	42	46	35	36	18	96	47	1	0.94	0.9459	1	1	1	0.9714	0.9722	0.9444	0.9583	0.9574
NC_000913.3	1724	26	53	57	26	43	51	29	38	18	92	47	0.9615	0.9811	0.9649	0.9231	1	1	1	0.9474	0.9444	1	1
NC_000913.3	1725	44	51	37	18	43	45	38	37	20	101	49	1	1	1	1	0.9767	0.9778	1	1	1	0.9901	1
NC_000913.3	2021	27	53	56	26	47	53	26	41	22	94	47	1	0.9623	1	1	0.9787	1	1	1	0.9545	0.9681	1
NC_000913.3	2022	50	58	39	22	42	45	43	40	23	105	51	0.96	1	1	0.9091	0.9524	0.9556	0.9767	0.975	1	0.9619	0.9804
NC_000913.3	2354	29	53	63	28	46	55	31	44	23	104	49	1	0.9811	0.9206	0.9286	0.9783	0.9636	0.9355	0.9545	0.9565	0.9519	0.898
NC_000913.3	2355	47	58	40	25	40	48	44	41	22	106	49	1	1	0.95	0.92	1	0.9792	0.8864	0.9756	1	0.934	1
NC_000913.3	2516	28	52	62	29	46	58	32	43	22	104	47	0.9643	1	0.9355	1	0.8913	0.9828	1	0.9535	1	0.9519	1
NC_000913.3	2517	49	61	44	28	41	54	43	42	24	109	51	0.9592	1	1	1	1	0.9815	1	1	1	0.9817	0.9804
NC_000913.3	2633	29	53	65	31	48	55	31	42	22	107	51	0.931	0.9623	0.9692	1	0.9375	0.9818	0.9355	0.9762	1	0.9907	0.9804
NC_000913.3	2634	46	54	42	26	41	51	46	42	23	109	49	0.9783	0.9815	0.9524	0.9615	0.9756	0.9412	1	0.9286	0.9565	0.9541	0.9184
NC_000913.3	2762	27	52	66	31	49	54	31	46	21	105	52	0.9259	0.8654	0.9242	1	0.898	0.9259	1	0.8913	1	0.9619	0.9615
NC_000913.3	2763	46	55	43	29	41	52	43	40	23	108	52	0.913	0.9636	0.9767	0.9655	0.9756	0.9615	0.907	0.925	0.9565	0.963	0.9615
NC_000913.3	3074	31	59	65	29	49	61	32	49	22	109	52	0.9677	0.8983	1	1	0.9796	0.9508	0.875	0.9796	1	0.945	0.9808
NC_000913.3	3075	49	52	45	31	43	53	52	43	24	110	49	1	0.9038	0.9778	1	1	0.9811	0.9423	1	1	0.9818	0.8571
NC_000913.3	3263	31	62	71	26	53	62	32	50	23	110	54	1	0.9839	1	0.9615	1	0.9677	1	1	1	0.9909	0.9815
NC_000913.3	3264	48	52	43	30	40	57	52	43	24	118	49	0.9792	0.9808	1	1	0.975	0.9825	0.9231	1	0.9583	0.9661	0.898
NC_000913.3	3756	32	57	62	27	54	60	32	47	23	109	57	0.9062	0.8421	0.871	0.8519	0.9259	0.8333	0.9062	0.8723	0.8261	0.9083	0.9298
NC_000913.3	3757	51	59	49	30	42	60	57	49	23	121	50	0.8824	0.9831	0.9184	0.9667	0.9762	0.9833	0.9825	0.9388	1	0.9669	0.98
NC_000913.3	3905	35	58	62	29	54	62	33	45	24	112	59	0.9143	0.9483	0.9194	0.931	0.9259	0.9516	0.9394	0.9556	0.875	0.9196	0.9322
NC_000913.3	3906	48	57	49	31	46	62	59	47	23	122	47	0.9583	0.9825	1	0.9677	1	0.9839	0.9831	0.9787	1	0.9754	1
NC_000913.3	4821	39	59	74	27	53	70	39	49	25	123	69	1	0.9661	0.9865	1	1	0.9571	0.9744	0.9796	1	0.9919	0.971
NC_000913.3	4822	50	63	53	34	46	61	60	50	21	129	53	0.98	1	0.9623	0.9118	0.9783	1	0.9667	0.98	1	1	0.9811
NC_000913.3	4917	37	61	75	25	52	67	39	47	24	117	71	0.973	0.9672	0.9733	0.96	1	1	1	0.9787	1	1	0.9718
NC_000913.3	4918	48	61	54	35	42	63	59	47	19	129	49	0.9792	0.9836	0.963	0.9714	0.9286	0.9841	0.9322	0.9574	1	0.969	0.9796
NC_000913.3	5346	43	62	70	22	51	70	37	52	22	121	70	0.9767	0.9839	0.9714	1	1	0.9857	1	0.9808	1	0.9504	0.9571
NC_000913.3	5347	53	59	54	35	45	63	58	53	21	135	52	0.9245	0.9661	1	0.9714	0.9778	0.9841	0.9828	0.9623	0.9048	0.963	1
NC_000913.3	5490	43	64	71	22	48	64	41	51	22	119	69	0.907	0.9375	0.9296	0.9545	0.9583	0.9375	0.9268	1	1	0.958	0.971
NC_000913.3	5491	52	61	56	39	51	66	59	55	22	140	56	0.9808	0.9672	0.9821	0.9487	1	0.9848	0.9831	0.9636	0.9545	0.9929	0.9643
NC_000913.3	5852	48	53	74	24	47	69	41	53	26	124	67	0.9583	1	0.973	0.9583	0.9574	0.9565	0.9756	0.9623	1	0.9435	0.9701
NC_000913.3	5853	53	60	55	37	50	61	56	55	19	141	52	0.9245	0.95	0.9818	0.8919	1	0.9508	0.9107	1	1	0.9787	0.9808
NC_000913.3	6034	45	53	69	23	45	63	42	50	26	112	62	0.8889	0.8868	0.942	0.913	0.8889	0.8254	0.7857	0.92	0.8846	0.8929	0.8871
NC_000913.3	6035	46	60	55	35	49	59	55	54	19	149	53	0.9783	0.9	1	1	0.8776	0.9831	0.9455	0.9815	0.9474	0.9664	0.9434
NC_000913.3	6062	47	53	62	20	45	68	42	53	27	116	61	0.9787	0.9811	1	0.95	0.8889	0.9706	0.9524	0.9434	0.963	0.9655	0.9672
NC_000913.3	6063	51	57	55	37	53	61	55	53	22	146	54	0.9804	1	0.9818	0.9459	0.9434	0.9672	0.9636	0.9623	1	0.9589	0.963
NC_000913.3	6356	47	57	73	24	48	67	45	49	29	125	69	1	1	0.9726	1	1	0.9851	0.9556	0.9592	1	0.984	1
NC_000913.3	6357	52	58	59	34	51	60	60	54	27	147	55	0.9615	1	0.9831	1	0.9412	1	0.95	0.9259	0.963	0.9796	0.9636
NC_000913.3	6515	43	56	70	22	49	72	47	50	26	123	71	0.9767	0.9821	0.9857	1	0.9592	1	0.9787	0.98	1	0.9919	0.9437
NC_000913.3	6516	50	57	54	33	50	58	57	52	28	148	53	0.94	0.8772	0.963	0.9697	0.96	0.9483	0.9649	0.9231	0.8929	0.9527	0.9245
NC_000913.3	6598	44	58	71	21	48	73	47	50	26	124	70	0.9773	0.9655	0.9718	1	1	1	0.9787	1	1	0.9839	0.9857
NC_000913.3	6599	49	59	58	34	54	60	59	54	32	146	52	0.9796	0.9661	0.9483	1	0.9815	1	0.9831	0.963	1	0.9863	0.9808
NC_000913.3	6788	42	58	70	24	50	74	46	49	26	120	73	1	0.9655	0.9857	0.9167	0.96	0.973	0.9348	0.9592	0.9615	0.9417	0.9726
NC_000913.3	6789	50	63	56	38	57	63	58	56	31	148	52	0.98	1	0.9643	0.9737	0.9825	0.9841	0.9828	0.9821	1	0.9662	0.9808
NC_000913.3	6803	41	58	67	23	45	69	47	47	24	117	71	0.9756	0.9483	0.9403	0.9565	1	0.942	0.9574	0.9787	0.9583	0.9145	0.9296
NC_000913.3	6804	52	61	56	35	54	64	63	58	31	153	52	1	0.9672	1	0.9714	1	0.9844	0.9524	0.9828	1	0.9804	0.9808
NC_000913.3	7917	41	61	64	27	49	75	40	44	35	114	64	0.9268	0.918	0.9375	0.9259	0.9184	0.9467	0.875	1	0.9714	0.8684	0.9062
NC_000913.3	7918	50	59	62	33	52	70	51	60	32	158	49	0.96	0.9831	0.9839	0.9394	0.9231	0.9857	0.9804	0.9333	1	0.9367	0.9796
NC_000913.3	8431	41	63	66	23	52	74	40	49	37	124	64	1	0.9683	0.9848	1	0.9808	0.973	0.975	0.898	0.9459	0.9919	1
NC_000913.3	8432	56	55	65	32	55	70	54	62	32	161	48	0.9643	1	1	0.9688	0.9818	1	0.963	1	1	0.9876	0.9583
NC_000913.3	8445	39	62	61	25	48	73	39	49	37	115	65	0.9744	0.9355	0.9508	0.92	0.9792	0.9315	0.9487	0.9184	0.9459	0.9739	0.9846
NC_000913.3	8446	53	54	64	33	55	70	49	61	32	162	46	0.9623	0.9815	1	0.9697	1	0.9857	0.898	0.9836	0.9062	0.963	1
NC_000913.3	8583	41	62	62	28	50	73	40	50	39	125	63	0.9512	0.9839	0.9839	0.9286	0.94	0.9863	0.975	1	1	0.968	0.9524
NC_000913.3	8584	53	55	62	33	53	70	51	61	32	160	47	1	0.9818	0.9839	1	0.9811	0.9571	1	0.9836	1	0.975	0.9787
NC_000913.3	8617	40	60	64	25	51	68	38	48	34	125	61	0.975	0.95	0.9844	0.92	0.902	1	0.8947	0.9583	1	0.96	0.9836
NC_000913.3	8618	53	55	59	33	54	69	52	60	30	160	47	0.9811	1	0.9661	0.9697	1	0.9855	1	0.9833	1	0.9875	1
NC_000913.3	8628	41	64	64	28	49	73	38	46	35	121	63	1	0.9531	0.9531	1	0.9388	0.9863	0.9737	0.9783	0.9714	0.9835	0.9841
NC_000913.3	8629	51	58	62	34	55	69	51	61	30	160	47	0.9216	0.9655	0.9677	1	0.9818	0.9275	0.9804	0.9508	1	0.9812	0.9787
NC_000913.3	8760	42	63	68	27	47	73	39	48	34	122	63	1	0.9683	0.8971	0.9259	0.9362	0.9726	1	0.9583	0.9706	0.9754	0.9365
NC_000913.3	8761	49	56	60	32	54	68	51	61	32	159	45	0.9796	0.9464	1	0.9688	0.9444	0.9853	0.9804	1	0.9688	0.9748	1
NC_000913.3	8836	42	64	68	27	48	72	39	48	33	126	60	0.9762	0.9688	0.9706	0.9259	0.9375	0.9583	0.8974	0.9583	0.9394	0.9365	0.9833
NC_000913.3	8837	51	54	59	33	55	69	50	62	32	160	46	0.9608	0.9815	0.9661	0.9697	0.9273	1	0.98	0.9839	0.9062	0.9563	0.9565
NC_000913.3	9100	42	69	63	26	48	71	42	51	33	124	59	0.9762	0.9855	0.9365	1	0.9583	0.9859	0.9524	1	1	0.9839	1
NC_000913.3	9101	48	54	60	34	53	71	50	61	35	160	45	0.9583	1	1	1	1	0.9718	1	0.9836	0.9714	1	0.9778
NC_000913.3	9174	41	70	61	28	50	69	40	52	36	127	60	1	0.9857	0.9672	1	0.96	1	0.95	0.9808	1	0.9843	0.95
NC_000913.3	9175	47	55	55	33	51	65	46	61	33	155	45	0.9574	0.9273	0.9273	1	1	0.9846	0.8913	0.9508	0.9091	0.9742	0.9333
NC_000913.3	9181	41	70	61	29	48	71	40	49	34	127	59	0.9512	0.9857	0.9672	0.9655	0.9792	0.9859	0.925	1	0.9706	0.9685	0.9661
NC_000913.3	9182	44	55	57	32	53	67	48	57	33	154	45	0.9318	0.9818	0.9825	0.9062	1	0.9552	0.9583	0.9825	0.9091	0.9481	1
NC_000913.3	9343	40	72	57	29	48	68	42	53	35	126	61	1	1	1	0.9655	0.9583	1	0.9286	0.9811	1	0.9444	0.918
NC_000913.3	9344	44	53	59	30	54	67	51	58	36	156	46	0.9318	0.9434	0.9831	0.9333	0.963	0.9851	0.9804	0.9655	0.8889	0.9231	0.9348
NC_000913.3	9462	43	74	60	28	46	65	42	49	35	130	62	1	1	0.9667	1	1	0.9538	0.9286	0.8776	1	0.9846	0.9839
NC_000913.3	9463	47	52	61	34	53	67	51	56	36	150	46	0.9787	1	0.9836	0.9706	1	0.9701	0.9804	1	0.9444	0.9667	0.9783
NC_000913.3	9621	45	75	61	26	47	67	41	50	34	126	63	0.9556	0.9467	0.9344	0.9615	0.9787	0.9403	0.9512	0.96	0.9412	0.9683	0.9841
NC_000913.3	9622	48	51	65	35	53	67	53	58	34	157	45	0.9792	0.9804	0.9538	0.9714	0.9623	0.9851	0.9811	0.9655	1	0.9618	1
NC_000913.3	9648	47	74	62	27	47	68	42	51	35	126	62	0.9574	0.973	0.9839	0.963	0.9787	1	0.9286	0.8824	0.9429	0.9603	0.9677
NC_000913.3	9649	47	51	67	33	53	69	50	58	35	158	45	1	0.9804	0.9254	0.9697	0.9811	1	0.96	0.9483	1	1	0.9778
NC_000913.3	9690	46	77	58	27	48	65	43	49	34	124	59	0.9348	0.9481	0.9655	1	0.9583	1	0.9535	0.9388	1	0.9758	0.9831
NC_000913.3	9691	49	52	65	34	51	67	51	61	37	156	45	1	1	0.9846	1	0.9804	0.9254	0.9804	0.9672	0.973	0.9423	1
NC_000913.3	9916	43	76	61	27	49	70	45	48	34	133	67	0.9535	0.9605	0.9344	1	0.9796	0.9857	0.9556	0.9792	0.9118	0.9474	0.9701
NC_000913.3	9917	47	51	69	34	57	66	48	55	38	159	45	0.9574	0.9608	0.942	1	0.9649	0.9242	0.9792	1	0.9474	0.9623	0.8889
NC_000913.3	10019	44	76	61	25	45	67	44	49	31	133	66	0.9091	0.9605	0.9508	1	0.9333	0.9552	0.9545	1	1	0.9774	0.9394
NC_000913.3	10020	50	51	69	34	54	64	53	56	40	153	46	0.98	0.9804	1	0.9412	1	1	0.9811	1	0.975	0.9608	1
NC_000913.3	10076	44	77	64	25	46	65	44	46	30	128	62	0.8864	0.961	0.9844	0.92	0.9565	0.9538	0.9091	0.9348	0.8667	0.9688	0.9677
NC_000913.3	10077	50	55	70	34	54	62	53	58	40	163	49	0.94	1	1	1	0.9815	0.9839	1	0.9483	1	0.9755	0.9796
NC_000913.3	10601	46	74	52	19	41	67	46	51	30	132	67	1	0.9324	0.9231	0.8947	0.878	0.9254	0.8913	0.8824	0.9333	0.9394	0.9552
NC_000913.3	10602	51	53	69	28	49	57	49	48	33	139	49	0.9608	0.9811	0.9565	0.8929	0.8571	0.9649	0.9184	0.9792	0.9394	0.9496	0.8776
NC_000913.3	11327	49	76	61	28	40	68	47	53	30	119	64	0.9388	0.9737	0.9344	0.8929	0.925	0.9265	0.8723	0.9057	0.9333	0.958	0.9375
NC_000913.3	11328	52	50	69	31	50	54	44	55	36	144	48	0.9615	0.9	0.8986	0.9355	0.9	0.9444	0.8636	0.9273	0.9167	0.9097	0.9167
NC_000913.3	11494	45	77	60	28	39	65	47	52	29	135	61	0.9556	0.9091	0.8833	0.9643	0.9487	0.9692	0.8936	0.8654	0.9655	0.9481	0.9672
NC_000913.3	11495	55	55	76	31	49	59	49	62	38	152	49	1	0.9455	0.9605	0.9677	1	1	1	0.9839	0.9737	0.9868	1
NC_000913.3	11664	53	78	55	34	42	73	50	52	29	139	64	0.9811	0.9103	1	0.9412	0.9762	1	0.96	0.9615	1	1	0.9844
NC_000913.3	11665	54	52	75	31	51	60	49	66	37	153	51	0.9815	0.9615	1	1	0.9804	0.9833	0.9592	0.9848	1	0.9869	1
NC_000913.3	12260	49	77	60	36	45	65	48	45	26	136	60	0.9388	0.8961	0.8833	0.9167	0.8444	0.9231	0.7708	0.9333	0.9231	0.9265	0.9333
NC_000913.3	12261	56	55	66	28	46	67	49	59	32	148	47	0.9107	0.8364	0.8636	1	0.9565	0.8806	0.9184	0.9831	0.9062	0.9054	0.9149
NC_000913.3	12871	55	77	64	37	43	73	50	42	26	144	61	0.9636	0.987	0.9531	0.973	0.9767	1	0.92	1	1	0.9583	0.9508
NC_000913.3	12872	57	51	69	28	43	60	50	60	36	150	51	0.9649	1	0.9565	1	0.9767	1	0.98	1	1	0.9667	0.9412
NC_000913.3	12902	54	74	67	38	44	72	47	41	26	142	58	1	0.9865	0.9701	1	1	0.9861	0.9574	1	1	0.9507	0.9655
NC_000913.3	12903	58	49	70	27	45	65	47	60	34	147	49	0.9655	0.9796	0.9286	0.963	1	0.9538	0.9787	0.9667	0.9412	0.9728	0.9388
NC_000913.3	12926	54	76	64	38	43	74	50	43	26	145	61	1	1	1	0.9474	0.9535	0.9865	0.98	1	0.9615	0.9862	1
NC_000913.3	12927	59	48	70	25	43	68	46	60	36	151	51	1	0.9792	0.9857	0.96	1	0.9706	1	0.9833	1	0.9801	0.9804
NC_000913.3	13094	49	77	63	37	43	71	45	43	25	142	58	0.9388	0.974	0.9524	0.8919	0.9767	0.9437	0.9111	0.9767	1	0.9577	0.9655
NC_000913.3	13095	55	48	70	26	49	69	46	61	29	149	51	0.9636	0.9167	0.9571	0.9615	0.9592	0.971	0.9348	0.9836	0.9655	0.9396	0.9412
NC_000913.3	13396	50	73	60	37	42	78	48	45	24	136	60	0.98	1	0.9667	0.9459	0.9762	1	0.9375	0.9333	0.9583	0.9926	0.9667
NC_000913.3	13397	60	49	72	29	49	70	46	62	34	152	53	0.9667	0.9592	0.9722	0.931	1	0.9857	0.9783	0.9677	0.9706	0.9934	0.9057
NC_000913.3	13576	50	72	58	35	43	73	47	46	25	131	63	0.9	0.9444	0.9655	0.9429	1	0.9726	0.9574	0.9348	0.96	0.9771	0.9683
NC_000913.3	13577	57	50	70	28	45	67	43	61	37	150	48	0.9649	0.96	0.9571	0.9643	0.9556	1	0.9302	0.9672	1	0.9667	0.9792
NC_000913.3	13657	49	70	58	37	45	71	47	45	24	126	59	0.9592	0.9429	0.9138	0.9459	0.9556	0.9859	0.9149	0.9333	0.875	0.9762	0.9492
NC_000913.3	13658	59	50	74	25	51	66	42	61	37	151	50	0.9661	1	0.9189	1	0.9804	1	0.9286	0.9672	0.9459	0.947	0.96
NC_000913.3	14315	51	68	61	41	44	69	53	41	23	130	60	0.9412	0.9118	0.9672	0.9756	0.9318	0.971	0.9057	0.9024	0.9565	0.9308	0.9333
NC_000913.3	14316	55	47	76	22	48	66	40	59	33	139	51	0.9455	0.8723	0.9737	0.9091	0.9167	0.9394	0.975	0.9661	0.9394	0.9209	0.9412
NC_000913.3	14367	51	69	60	40	42	75	54	40	24	136	63	0.9804	0.9855	0.9667	0.975	1	0.9867	0.9815	0.975	1	0.9926	0.9683
NC_000913.3	14368	54	48	76	25	50	68	40	61	34	143	55	0.963	1	0.9868	1	1	0.9853	0.975	0.9836	1	0.951	0.9818
NC_000913.3	14573	50	68	61	37	47	77	52	40	23	127	64	1	0.9853	0.9672	0.9189	1	0.987	0.9615	0.95	0.9565	0.9606	1
NC_000913.3	14574	55	45	74	24	50	64	39	55	34	134	55	0.9091	0.9778	0.973	0.9167	0.98	0.9688	1	0.9636	0.9118	0.9627	0.9636
NC_000913.3	14744	48	68	62	38	44	74	50	41	23	132	63	0.9583	0.9853	0.9032	1	0.9545	0.973	0.96	0.9756	1	0.9394	1
NC_000913.3	14745	54	48	74	24	50	65	42	58	34	137	56	1	1	0.9595	0.9583	1	0.9692	1	0.9655	0.9412	0.9635	1
NC_000913.3	14751	46	65	60	39	47	72	47	39	23	125	58	0.9565	1	0.9	0.9744	0.8723	0.9444	0.8936	0.9744	0.9565	0.92	0.9138
NC_000913.3	14752	52	47	71	23	47	65	41	57	34	132	52	0.9231	0.9362	0.9718	1	0.9574	1	1	0.9474	0.9412	0.9621	0.9615
NC_000913.3	14895	48	70	60	39	46	73	52	43	22	127	57	1	0.9429	0.95	0.9744	1	0.9589	0.9615	0.9767	1	0.9843	0.9298
NC_000913.3	14896	54	47	71	26	49	60	44	57	31	126	54	0.9815	1	0.9718	0.9615	0.898	1	0.9545	0.9825	0.9355	0.9683	0.9444
NC_000913.3	14972	48	69	63	40	48	72	51	42	22	130	60	1	0.942	0.9365	0.95	0.9375	0.9444	0.9608	0.9286	1	0.9615	0.9667
NC_000913.3	14973	51	48	73	25	47	60	44	59	30	129	54	0.9804	0.9792	0.9726	0.92	1	0.95	0.9545	0.9492	0.9667	0.969	0.9444
NC_000913.3	15382	45	65	57	35	46	66	50	42	19	125	61	0.9333	0.9538	0.9474	0.9143	0.8696	0.9545	0.98	0.9524	0.9474	0.944	0.9344
NC_000913.3	15383	53	40	59	25	45	59	43	55	27	130	53	0.8868	0.875	0.9831	0.92	0.9556	0.9322	0.9302	0.8909	1	0.8846	0.9057
NC_000913.3	15851	54	69	72	30	48	73	48	42	20	132	60	1	0.971	1	1	0.9375	0.9589	0.9792	0.9524	0.95	0.9848	0.95
NC_000913.3	15852	56	40	74	30	52	68	43	58	29	143	67	1	0.975	0.9865	0.9333	1	0.9853	1	0.9828	0.9655	0.972	0.9701
NC_000913.3	16539	50	64	73	27	43	75	50	40	21	129	60	0.96	0.9531	0.9726	1	0.907	0.96	0.98	1	0.9524	0.9612	0.9667
NC_000913.3	16540	57	38	76	32	51	64	43	57	28	138	64	1	0.9474	0.8684	0.9375	1	1	0.9767	0.9825	0.9643	0.942	0.9375
NC_000913.3	16731	50	64	75	26	44	75	45	40	22	130	64	1	0.9531	1	1	0.9545	0.9733	0.9556	0.95	0.9545	0.9308	0.9531
NC_000913.3	16732	56	44	70	31	50	70	40	53	26	134	56	0.9286	0.9773	0.9143	0.9677	0.98	0.9857	0.95	0.9434	1	0.9328	0.9286
NC_000913.3	16869	50	59	74	27	44	80	50	38	19	131	60	0.96	0.9322	0.9595	1	0.9773	0.9625	0.98	0.8947	1	0.9542	0.9833
NC_000913.3	16870	54	42	64	30	46	70	41	50	26	139	53	0.9074	1	0.9531	0.9333	1	0.9857	0.9756	0.94	0.9231	0.9424	0.9434
NC_000913.3	17461	38	63	69	25	46	74	49	47	20	124	60	0.9211	0.9841	0.971	0.84	0.9783	0.9595	0.9592	0.9362	0.9	0.9274	0.9833
NC_000913.3	17462	51	36	58	25	38	57	35	50	22	117	45	0.8235	0.8889	0.7241	0.76	0.7895	0.7719	0.8	0.74	0.8636	0.812	0.7556
NC_000913.3	17746	46	65	63	26	48	72	46	45	22	126	61	0.9565	0.9385	0.9683	1	1	0.9444	0.9348	1	1	0.9762	0.9672
NC_000913.3	17747	54	42	73	29	51	64	44	53	32	135	55	1	0.9524	0.9315	1	1	0.9688	0.9773	1	1	0.9407	0.9455
NC_000913.3	17844	45	63	63	25	51	69	41	47	21	129	61	1	0.9841	0.9841	1	0.9412	0.971	0.9512	0.9787	1	0.9845	0.9836
NC_000913.3	17845	56	42	74	29	50	66	47	53	32	134	56	0.9821	1	0.9865	1	1	0.9848	0.9787	1	0.9375	1	1
NC_000913.3	17870	43	65	63	25	48	70	44	45	21	125	60	0.9302	0.9538	0.9841	1	0.9375	0.9429	0.9318	0.9778	1	0.96	0.9833
NC_000913.3	17871	54	42	74	27	48	64	47	53	32	135	60	0.9815	0.9524	1	1	0.9792	1	0.9574	0.9811	1	0.9407	0.9667
NC_000913.3	17948	45	61	61	26	49	70	42	49	20	123	60	0.8889	0.9016	0.9016	0.9231	0.9592	0.9	0.9286	0.9592	1	0.9268	0.9667
NC_000913.3	17949	55	40	72	28	44	66	47	53	30	134	55	0.9636	1	0.9722	0.9286	0.9545	0.9697	0.9149	0.9434	0.9667	0.9851	0.9818
NC_000913.3	17979	40	65	66	27	49	72	43	50	21	130	59	0.95	0.9538	0.9394	0.963	0.9796	0.9861	1	1	1	0.9615	0.9831
NC_000913.3	17980	54	40	75	27	49	65	47	54	31	137	59	1	0.95	0.9733	1	0.9592	0.9846	0.9574	0.8889	1	0.9635	0.8983
NC_000913.3	18362	49	66	61	27	50	72	43	50	22	125	60	0.9796	0.9848	1	1	1	0.9583	0.9767	1	1	0.968	0.9667
NC_000913.3	18363	52	51	74	22	53	66	43	49	33	133	54	0.9615	0.9412	0.9595	0.8636	0.9811	0.9545	0.9302	1	0.9697	0.9474	0.9815
NC_000913.3	18485	48	66	62	29	51	75	41	50	23	123	60	0.9792	0.9848	0.9839	1	0.9804	0.96	0.9756	0.98	1	0.9756	0.9833
NC_000913.3	18486	52	51	68	24	51	69	43	52	33	133	51	0.9423	0.9608	0.9706	0.9583	0.9412	0.942	1	0.8846	0.9394	0.9549	0.9804
NC_000913.3	18549	45	66	60	27	49	69	41	50	23	123	60	0.9111	0.8788	0.95	0.8519	0.9796	1	0.9756	0.96	0.8696	0.9593	0.9667
NC_000913.3	18550	52	51	64	24	50	63	45	55	31	129	54	0.9615	1	0.9531	0.9583	0.92	0.9683	0.9778	0.9636	0.9677	0.969	0.9815
NC_000913.3	19156	45	67	61	25	48	64	41	51	22	129	59	0.9111	0.9104	0.9016	0.84	0.9375	0.9688	0.9024	0.9216	0.9545	0.9535	0.9153
NC_000913.3	19157	54	54	65	30	47	65	38	59	29	120	57	0.9444	0.9444	0.9692	0.9333	0.9149	0.9538	0.8684	0.9661	1	0.9417	0.9474
NC_000913.3	20831	47	70	58	21	45	67	41	51	23	138	58	0.8936	0.9857	0.9138	1	0.9778	0.9851	1	0.9412	0.913	0.9638	0.9655
NC_000913.3	20832	52	54	58	39	41	61	49	51	34	123	55	0.8269	0.9259	0.9483	0.9744	0.9268	0.8852	0.9388	0.9608	0.9706	0.9268	0.9273
NC_000913.3	20879	46	68	58	19	44	69	41	53	27	142	61	0.9783	0.9412	0.9828	1	1	0.9855	1	0.9434	1	0.9437	0.9508
NC_000913.3	20880	56	56	62	41	42	65	48	56	36	132	53	0.9107	0.9464	0.9516	0.9756	0.9524	0.9692	0.9167	0.9821	0.9722	0.9924	0.9245
NC_000913.3	20909	49	71	57	23	44	69	41	54	28	137	63	0.9796	0.9859	1	0.9565	0.9773	1	0.9756	0.9444	1	0.9854	0.9841
NC_000913.3	20910	58	56	62	41	42	65	48	55	37	126	56	0.931	0.9821	0.9194	1	0.9524	0.9538	0.9375	0.9636	0.9459	0.9683	0.9107
NC_000913.3	21735	48	72	62	23	45	66	46	52	30	131	58	1	0.9583	0.9677	0.9565	0.9778	0.9545	0.9565	1	1	0.9542	0.9828
NC_000913.3	21736	68	62	61	42	43	67	43	53	29	138	56	1	0.9516	0.918	0.9762	1	0.9403	0.9767	0.9245	1	0.9493	0.9643
NC_000913.3	22449	54	70	63	20	42	68	41	50	27	119	57	0.963	0.9857	0.9524	1	1	0.9559	1	0.96	0.9259	0.9412	0.9649
NC_000913.3	22450	66	57	64	36	39	61	46	50	36	131	51	0.9545	0.9123	0.9531	0.9722	0.9231	0.9836	0.913	0.98	0.9167	0.9924	0.9608
NC_000913.3	22497	53	69	62	20	42	65	43	50	24	126	57	0.9434	0.971	0.9355	0.95	0.9762	0.9692	0.9302	0.98	1	0.9524	0.9649
NC_000913.3	22498	65	53	64	35	36	61	48	42	38	134	52	0.9077	0.9623	0.9375	0.8857	1	0.918	0.9583	0.881	0.9211	0.9478	0.9808
NC_000913.3	22694	51	73	66	22	44	67	44	51	26	128	56	0.9608	0.9726	0.9848	0.9091	1	1	1	0.9608	0.9615	0.9766	0.9464
NC_000913.3	22695	66	58	66	34	40	68	46	47	37	139	54	0.9394	0.9483	1	0.9412	0.95	0.9559	0.9783	1	0.9459	0.9784	1
NC_000913.3	23043	54	74	61	25	46	64	47	47	27	132	59	0.9815	0.973	0.9836	0.92	1	0.9688	0.9787	0.9787	1	0.9848	0.9831
NC_000913.3	23044	64	59	67	35	39	69	45	50	37	142	55	0.9688	0.9661	0.9851	0.9714	1	0.9855	1	1	1	0.9648	0.9818
NC_000913.3	23186	53	72	63	26	46	64	46	48	26	129	58	0.9623	0.9722	0.9841	1	1	0.9844	0.9783	0.9792	0.9615	0.9845	1
NC_000913.3	23187	66	57	65	34	40	69	45	49	37	139	51	0.9394	0.9649	0.8923	0.9706	0.95	0.9565	0.9556	0.9796	0.9189	0.9065	0.9608
NC_000913.3	23217	51	68	61	25	46	61	43	45	26	134	59	0.9608	0.9706	0.9836	0.96	1	0.9344	0.9767	0.9778	0.9231	0.9851	0.9831
NC_000913.3	23218	65	58	62	34	42	65	47	46	39	144	48	0.9538	0.9828	0.9839	0.9412	0.9524	0.9846	0.9362	0.9783	0.9744	0.9583	0.9792
NC_000913.3	23352	52	70	61	24	46	62	43	48	27	134	62	0.9808	0.9429	0.9836	0.9167	1	0.9839	1	0.9792	0.963	0.9627	0.9839
NC_000913.3	23353	66	59	64	32	42	64	46	51	37	142	51	0.9697	0.9831	0.9531	1	0.9762	0.9688	0.9565	1	0.9459	0.9366	0.9608
NC_000913.3	23423	55	72	64	24	44	64	45	50	28	140	65	0.9455	0.9722	0.9688	1	1	1	1	1	1	0.9929	1
NC_000913.3	23424	65	58	62	34	42	64	49	51	38	139	54	0.9692	0.9655	1	1	0.9762	0.9688	0.9796	0.9804	0.9211	0.9568	0.963
NC_000913.3	23627	54	76	59	25	43	62	45	50	23	138	65	0.9815	0.9605	0.9831	0.92	1	1	0.9556	1	0.8696	0.9928	0.9692
NC_000913.3	23628	70	59	62	37	38	64	49	52	40	142	52	1	1	0.9677	1	0.9737	0.9844	1	1	1	0.993	1
NC_000913.3	23667	55	74	63	24	44	61	43	48	27	143	65	0.9636	0.9865	0.9841	0.9583	1	1	0.9767	1	0.963	0.979	0.9846
NC_000913.3	23668	69	57	60	36	39	63	48	52	37	142	49	0.9565	1	0.9667	0.9722	0.9487	1	0.8958	0.9615	0.9189	0.9859	1
NC_000913.3	23702	54	75	60	23	42	63	44	48	26	136	66	0.9815	0.9733	0.9667	1	0.9762	0.9683	0.9773	0.9583	0.9615	0.9779	0.9697
NC_000913.3	23703	65	59	60	34	38	59	47	50	37	138	47	0.9846	0.9322	0.9833	0.9412	1	1	1	0.94	0.9459	0.9783	0.9787
NC_000913.3	23720	52	77	64	25	43	63	44	49	27	140	65	0.9808	0.987	0.9844	1	1	0.9841	1	0.9796	1	0.9929	0.9692
NC_000913.3	23721	68	59	61	37	40	63	51	50	40	147	48	0.9706	0.9831	0.9508	1	1	0.9524	0.9216	0.96	0.975	0.9456	0.9792
NC_000913.3	23919	53	74	65	22	40	65	43	50	24	142	66	0.9811	0.9595	0.9846	1	1	0.9692	0.9767	1	1	0.9789	1
NC_000913.3	23920	70	57	60	40	40	61	51	51	41	141	48	1	0.9474	0.9667	1	0.975	1	0.9804	0.9608	1	0.9645	1
NC_000913.3	23936	52	75	67	24	41	65	45	51	25	140	66	1	0.9333	0.9851	0.9583	0.9512	1	0.9778	0.9608	1	1	0.9545
NC_000913.3	23937	71	58	61	39	37	62	52	52	41	141	45	0.9859	0.9655	0.9836	0.9487	0.973	1	0.9808	0.9231	0.9512	0.9645	0.9778
NC_000913.3	23955	52	72	62	24	41	63	42	48	25	141	67	0.9423	0.9583	0.9677	0.9583	1	0.9841	0.9762	1	0.96	0.9929	0.9701
NC_000913.3	23956	72	59	61	38	37	60	49	48	41	143	48	0.9722	0.9661	0.9672	0.8947	0.9459	0.9833	0.9592	0.9583	0.9512	0.965	0.9792
NC_000913.3	24004	54	72	65	20	43	65	42	46	24	141	65	0.9259	0.9583	0.9846	1	1	0.9385	1	0.9565	0.9583	0.9716	0.9692
NC_000913.3	24005	67	57	58	36	41	61	49	51	41	138	48	0.9403	0.9474	1	0.9722	0.9512	0.9836	0.9184	1	0.9512	0.942	0.9792
NC_000913.3	24116	53	67	66	24	43	63	44	48	22	135	64	0.9811	1	0.9545	1	0.9767	0.9683	0.9545	0.9583	0.9091	0.9481	0.9375
NC_000913.3	24117	65	59	60	38	40	55	49	47	42	141	47	0.9692	0.9831	0.9667	0.8947	0.95	0.9636	0.898	0.9574	0.9286	0.9645	0.9574
NC_000913.3	24320	52	69	67	27	47	69	43	54	25	139	68	0.9808	0.971	1	1	0.9787	1	0.9767	0.9444	0.96	0.9856	0.9853
NC_000913.3	24321	63	59	63	41	44	60	52	53	43	145	48	1	1	0.9683	1	0.9091	0.9833	0.9038	1	0.9767	0.9724	1
NC_000913.3	24399	51	74	68	27	47	68	44	51	26	137	69	0.9804	0.9324	0.9559	0.8889	0.9574	0.9559	0.9773	0.9804	0.9615	0.9781	0.971
NC_000913.3	24400	65	59	60	39	43	57	52	52	39	142	45	1	0.9831	1	1	0.9767	0.9649	1	0.9808	1	0.9718	0.9556
NC_000913.3	24444	49	70	67	27	45	67	39	53	26	136	64	0.9592	0.8429	0.9403	0.8148	0.8444	0.9403	0.9744	0.9057	0.9615	0.9191	0.9219
NC_000913.3	24445	71	56	62	39	45	56	53	51	41	140	48	0.9437	0.9821	0.9839	1	0.9778	0.9643	0.9434	0.9608	0.9512	0.9643	0.9583
NC_000913.3	25219	55	68	71	25	47	67	50	53	25	137	68	0.9818	0.9706	0.9859	1	0.9787	0.9851	0.96	0.9623	1	0.9708	0.9412
NC_000913.3	25220	72	57	58	32	45	63	55	45	44	141	48	0.9444	0.9649	0.9828	0.9375	0.9778	0.9683	0.9818	1	0.9773	0.9716	0.9583
NC_000913.3	25274	51	71	68	27	45	65	50	54	24	138	70	0.9804	0.9296	0.9412	0.9259	0.9556	0.9385	0.98	0.963	0.9167	0.971	0.9571
NC_000913.3	25275	67	56	60	29	44	62	55	49	39	139	46	1	0.9821	0.95	0.931	0.9318	0.9839	0.9091	0.9184	0.9744	0.9856	0.9348
NC_000913.3	25294	52	72	73	26	46	65	50	51	25	136	68	1	0.9444	0.9726	0.9615	1	0.9692	0.98	1	1	0.9853	0.9853
NC_000913.3	25295	67	60	59	29	41	65	53	48	41	146	48	0.9403	0.95	0.9492	0.9655	1	1	0.9811	0.9792	1	0.9932	0.9375
NC_000913.3	25450	53	72	72	25	44	66	53	55	24	141	66	0.9811	0.9861	0.9861	0.96	1	1	0.9811	0.9818	1	0.9929	1
NC_000913.3	25451	70	59	59	30	42	66	54	47	40	147	50	0.9571	0.9831	0.9831	0.9667	0.9524	0.9697	1	0.9362	0.975	0.9864	0.98
NC_000913.3	25579	54	71	71	26	44	65	56	60	24	140	70	0.9815	0.9859	1	0.9615	1	1	0.9821	0.9	0.9167	0.9786	0.9857
NC_000913.3	25580	67	57	58	31	40	65	55	48	43	146	55	0.9851	0.9649	0.9828	0.9677	0.975	1	0.9636	0.9167	0.9767	0.9658	0.9455
NC_000913.3	26162	50	73	63	21	47	60	59	58	22	143	63	1	0.9863	1	0.9524	1	0.9333	0.9661	0.9828	1	0.993	0.9841
NC_000913.3	26163	64	60	61	31	42	61	46	45	39	140	52	0.9531	0.9333	0.918	0.9677	0.9524	0.9672	0.9348	0.9556	0.9744	0.9571	0.9423
NC_000913.3	26256	47	74	61	21	47	63	58	56	24	139	62	0.9787	0.973	0.9836	1	0.9574	0.9841	0.9655	1	1	0.9856	0.9839
NC_000913.3	26257	66	58	55	32	41	59	53	48	37	137	53	0.9545	0.9483	0.9818	1	0.9756	0.9661	0.9811	0.9792	1	0.9781	1
NC_000913.3	26283	46	71	58	19	46	60	58	57	24	135	62	0.9565	0.9859	0.9483	1	0.9348	1	0.931	0.9298	1	0.9556	0.9355
NC_000913.3	26284	62	58	56	32	38	61	49	47	39	136	53	1	0.9655	0.9643	1	0.9474	0.9836	0.9388	1	1	0.9706	1
NC_000913.3	26478	48	70	65	20	46	61	55	58	25	141	63	1	0.9714	0.9692	1	0.9783	0.9672	0.9455	0.9828	0.92	0.9504	0.9841
NC_000913.3	26479	64	59	57	35	40	62	50	44	41	137	50	0.9531	0.9831	0.9649	0.9143	0.95	0.9839	0.98	0.9091	0.9756	0.9781	0.96
NC_000913.3	26808	45	72	64	19	47	59	56	56	25	145	63	1	0.9583	0.9688	1	1	0.9492	0.9643	1	0.96	0.9931	1
NC_000913.3	26809	67	58	57	36	39	60	53	43	42	142	47	0.9552	0.9828	0.9298	0.9167	0.9231	0.9833	0.9434	0.9535	0.9524	0.9507	1
NC_000913.3	27734	47	71	60	16	44	59	58	41	24	147	66	0.9787	0.9155	0.95	1	1	1	1	1	0.9167	0.9796	0.9848
NC_000913.3	27735	54	61	57	32	41	62	52	42	35	154	48	0.963	0.9508	0.9474	0.9062	0.9756	0.9839	0.9808	0.9524	1	0.974	1
NC_000913.3	27798	44	68	59	19	44	62	60	44	22	151	63	0.9773	0.9412	1	0.9474	0.9773	0.9677	0.9833	0.9773	0.9545	0.9338	0.9683
NC_000913.3	27799	50	60	53	34	41	59	51	42	35	157	47	0.98	1	1	0.9706	1	1	1	0.9762	1	0.9936	1
NC_000913.3	27993	50	73	58	16	45	61	60	41	22	153	63	0.94	0.9178	0.9655	1	0.9556	0.9344	0.9667	0.9756	0.8182	0.9477	0.9841
NC_000913.3	27994	51	59	54	35	40	54	56	42	33	161	49	0.9804	0.9661	0.9444	0.9714	1	0.9815	0.9643	0.9286	0.9394	0.9565	0.9592
NC_000913.3	28149	45	65	58	17	45	59	60	39	16	149	59	0.8889	0.9538	0.9655	0.8824	1	0.9661	0.8833	0.9231	0.875	0.9329	0.9661
NC_000913.3	28150	52	58	56	32	39	56	52	41	34	158	50	0.9808	0.9655	0.9643	0.875	0.8462	1	0.9038	0.9512	0.9412	0.943	0.92
NC_000913.3	28496	50	72	60	16	50	60	60	43	21	157	62	0.96	0.9306	0.9833	1	0.98	0.9667	0.9833	0.9535	0.9524	0.9618	1
NC_000913.3	28497	59	62	54	31	42	56	52	42	34	156	53	1	0.9516	0.963	1	0.9524	0.9286	0.9615	0.9524	1	0.9487	0.9811
NC_000913.3	28674	47	75	59	15	50	61	62	44	19	156	59	1	0.9867	0.9831	1	1	0.9836	1	0.9773	1	0.9744	1
NC_000913.3	28675	54	59	52	32	43	59	53	45	35	157	52	0.9259	0.9492	0.9423	0.9375	0.9302	0.9153	0.9623	0.8667	0.9714	0.9618	0.9615
NC_000913.3	28905	48	68	57	17	48	59	61	39	20	152	55	0.8958	0.8824	0.9298	0.9412	0.9583	0.8814	0.9672	0.9487	0.9	0.9211	0.9818
NC_000913.3	28906	57	58	49	30	37	60	49	44	34	159	56	0.9825	0.9655	1	0.9333	0.973	0.9	0.9592	0.9318	0.8529	0.9434	0.9643
NC_000913.3	28927	48	64	57	16	47	62	63	40	21	154	54	0.9792	0.9688	0.9649	1	1	0.9839	0.9524	1	0.9524	0.9286	1
NC_000913.3	28928	56	58	49	27	40	57	52	43	37	155	50	0.9464	0.9828	0.9388	0.9259	0.975	0.9649	0.9231	0.9535	0.973	0.9548	0.96
NC_000913.3	29070	49	69	54	17	49	60	56	38	20	153	54	0.9796	0.9565	0.963	1	0.9388	0.9667	0.9643	0.9737	0.95	0.9412	0.963
NC_000913.3	29071	59	59	56	28	44	60	54	45	38	150	50	0.9831	0.9831	0.9464	1	0.9545	1	0.9259	1	1	0.9867	1
NC_000913.3	29120	48	73	51	17	46	55	61	39	20	152	58	0.9792	0.9315	0.9608	0.9412	1	1	0.9672	0.9744	0.85	0.9605	0.931
NC_000913.3	29121	53	58	58	26	43	56	53	47	39	148	54	0.9245	0.931	0.8793	0.9615	0.9302	0.8929	0.9811	0.9149	1	0.9392	0.9815
NC_000913.3	29179	40	54	53	17	47	50	56	34	18	130	54	0.65	0.7222	0.7547	0.6471	0.7234	0.86	0.6786	0.6471	0.6667	0.7077	0.7778
NC_000913.3	29180	53	59	57	28	37	53	50	45	37	146	53	0.8868	0.8305	0.9298	0.8929	0.8378	0.8113	0.84	0.8222	0.7838	0.8288	0.8113
NC_000913.3	29445	41	55	40	16	41	53	54	34	23	138	51	0.8049	0.8182	0.85	0.5	0.8049	0.7736	0.7778	0.7059	0.8261	0.7754	0.8824
NC_000913.3	29446	57	63	64	23	42	52	48	40	40	140	51	0.8772	0.8889	0.875	0.6522	0.7857	0.8077	0.875	0.85	0.825	0.7929	0.9216
NC_000913.3	29784	49	63	59	15	46	53	62	39	21	147	54	0.9592	0.9206	0.9831	0.9333	0.9565	0.8679	0.9355	0.9744	0.9048	0.9388	0.9815
NC_000913.3	29785	59	68	70	28	44	58	57	45	43	137	50	0.9831	0.9853	0.9857	0.9643	0.9318	0.9828	0.9825	1	1	0.9562	0.96
NC_000913.3	30120	53	62	56	18	53	49	64	40	20	145	56	0.9623	1	1	0.9444	0.9434	0.9796	0.9844	0.95	0.95	0.9793	0.9643
NC_000913.3	30121	56	61	72	25	43	61	51	47	43	134	47	0.9286	0.918	0.9306	1	0.9535	0.9836	0.9608	0.9574	0.9302	0.9328	0.9787
NC_000913.3	30569	57	62	54	20	54	52	60	40	20	140	61	0.9825	0.9677	0.9815	0.95	0.963	0.9808	0.9333	0.975	0.8	0.95	0.9344
NC_000913.3	30570	58	61	66	31	49	53	55	48	42	139	48	0.9828	0.9344	0.9848	1	0.9388	0.9245	0.9636	0.9792	0.9762	0.9856	1
NC_000913.3	31406	55	58	59	17	53	59	56	43	23	137	60	1	0.9828	1	1	0.9434	0.9492	0.9643	0.9535	1	0.9781	0.9833
NC_000913.3	31407	61	63	70	34	52	54	58	52	41	152	47	0.9836	1	1	0.9412	0.9615	1	0.9828	0.9808	1	0.9671	0.9787
NC_000913.3	31447	56	59	58	17	54	61	57	42	22	141	61	0.9821	0.9661	1	1	1	0.9672	1	0.9524	0.9545	0.9787	0.9508
NC_000913.3	31448	60	61	73	33	50	54	57	52	40	154	47	0.9833	1	0.9726	0.9697	0.98	1	0.9298	0.9615	1	0.9091	0.9574
NC_000913.3	32117	53	57	54	20	49	63	55	40	22	143	58	0.8868	0.9649	0.963	0.95	0.9388	0.9683	0.8909	0.95	0.9545	0.9371	0.9828
NC_000913.3	32118	59	67	75	33	55	62	55	53	39	142	59	1	0.9851	0.96	1	0.9273	0.9677	1	1	1	0.9648	0.9661
NC_000913.3	34030	52	58	59	24	42	74	53	46	30	146	63	0.9231	0.9655	0.9153	0.9167	0.9524	0.9189	0.9623	0.9783	0.9667	0.9521	0.9365
NC_000913.3	34031	60	54	65	32	57	66	46	56	35	141	60	0.9667	0.9815	1	0.9062	1	0.9697	0.9783	0.9821	1	0.9929	0.9667
NC_000913.3	34077	53	56	61	25	42	74	51	45	27	145	64	0.9623	0.9643	0.9344	1	1	0.973	0.9804	0.9778	1	0.9586	0.9219
NC_000913.3	34078	59	55	67	32	54	67	45	56	39	140	59	0.9153	0.9818	0.9254	0.9062	0.9444	0.9552	0.9111	1	1	0.95	0.9831
NC_000913.3	34387	53	56	62	29	38	68	50	45	32	136	58	0.8679	0.9107	0.871	0.8966	0.9211	0.9412	0.9	0.9333	0.9375	0.8676	0.8966
NC_000913.3	34388	56	56	59	23	49	61	40	56	33	122	52	0.8571	0.875	0.8475	0.6957	0.8571	0.9016	0.9	0.8929	0.9697	0.8607	0.7115
NC_000913.3	34483	56	58	63	28	46	68	52	46	31	130	60	0.875	0.8966	0.9048	0.8571	0.8913	0.8676	0.8462	0.8913	0.9032	0.9154	0.95
NC_000913.3	34484	58	60	61	31	54	74	48	61	34	143	58	0.9655	0.9667	0.9672	0.9677	0.963	0.9595	1	0.9672	1	0.9371	0.9828
NC_000913.3	34780	60	59	64	30	48	66	54	51	34	139	62	0.85	0.8983	0.9688	0.9667	0.9375	0.8788	0.9259	0.9608	0.9118	0.8993	0.8387
NC_000913.3	34781	67	61	67	30	53	76	46	59	39	141	59	0.9403	0.9672	0.9851	0.9333	0.9811	0.9605	0.9783	0.9831	1	0.9645	0.9831
NC_000913.3	34889	60	65	64	31	51	66	50	51	35	144	62	0.9833	0.9538	0.9844	0.9355	0.9804	0.9242	0.96	0.9804	0.9714	0.9306	1
NC_000913.3	34890	66	58	61	29	51	76	47	59	35	140	59	0.9394	0.9828	0.9344	1	0.9804	0.9737	0.9787	0.9831	1	0.9929	0.9661
NC_000913.3	35118	58	67	59	34	49	67	53	49	31	141	64	0.9655	0.9851	0.9492	0.9412	0.9796	0.9552	0.9811	0.9796	0.871	0.9645	0.9531
NC_000913.3	35119	66	60	64	31	51	76	50	55	39	143	61	0.9545	0.95	1	1	0.9412	0.9868	1	0.9818	0.9487	0.965	0.9672
NC_000913.3	35220	57	67	63	36	48	68	52	50	27	144	63	1	0.9552	0.9841	0.9722	0.9583	0.9706	0.9615	0.96	0.963	0.9653	0.9206
NC_000913.3	35221	65	57	63	31	54	72	49	56	36	148	62	0.9846	0.9298	0.9524	1	0.963	0.9722	0.9592	1	0.9722	0.9865	1
NC_000913.3	35398	56	64	72	34	49	65	53	53	31	148	63	0.9821	0.9375	1	0.9706	0.9796	0.9692	1	1	0.9355	0.9324	0.9841
NC_000913.3	35399	65	61	65	30	55	71	52	59	38	153	65	0.9846	0.9508	0.9846	0.9667	0.9818	1	1	0.9831	0.9737	0.9804	0.9077
NC_000913.3	35534	49	56	62	33	41	55	49	51	28	132	52	0.898	0.9286	0.9355	0.8182	0.9268	0.9091	0.8367	0.8235	0.75	0.8788	0.9038
NC_000913.3	35535	65	59	63	30	53	65	51	53	33	148	65	0.9231	0.9492	0.9206	0.9333	0.9245	0.9385	0.9412	0.9245	0.9697	0.9324	0.9538
NC_000913.3	35717	58	59	64	35	46	56	55	54	28	146	52	0.9828	0.9661	0.9844	1	0.9783	0.9464	0.9818	1	0.9643	0.9726	0.9808
NC_000913.3	35718	63	58	66	29	52	64	49	55	35	145	60	0.9524	0.931	0.8788	0.931	0.9038	0.9531	0.7959	0.9455	1	0.9724	0.9667
NC_000913.3	36031	52	62	69	37	45	62	55	52	29	148	60	0.9615	0.9194	1	0.9459	1	0.9839	0.9273	0.9808	0.9655	0.9865	1
NC_000913.3	36032	62	61	66	30	53	70	51	53	37	145	69	0.9839	0.9508	0.9697	0.9667	0.9811	0.9714	0.9412	0.9811	0.973	0.9793	0.9855
NC_000913.3	36106	49	57	62	36	47	61	56	51	27	144	56	0.9388	0.9298	0.9839	0.8889	0.9149	0.9836	0.9464	0.8627	0.963	0.9028	0.9643
NC_000913.3	36107	61	55	63	31	51	68	47	52	35	140	65	0.8689	0.9091	0.9841	0.8387	0.9216	0.9265	0.9574	0.9615	0.9143	0.95	0.9692
NC_000913.3	36129	50	56	60	34	42	51	51	49	28	129	51	0.92	0.8571	0.9167	0.7941	0.881	0.9216	0.9216	0.8571	0.8929	0.876	0.8824
NC_000913.3	36130	57	49	61	28	50	63	48	49	34	136	67	0.8421	0.9796	0.9344	0.6786	0.96	0.9048	0.9375	0.898	0.9118	0.9412	0.9851
NC_000913.3	36319	48	59	53	32	44	54	49	43	28	124	54	0.7708	0.7288	0.6604	0.5625	0.8409	0.6852	0.7347	0.6977	0.75	0.8468	0.7222
NC_000913.3	36320	56	54	59	29	46	52	41	42	31	134	62	0.6607	0.7963	0.6949	0.5517	0.8043	0.7308	0.7317	0.6429	0.7097	0.7388	0.7419
NC_000913.3	36329	52	61	52	33	42	51	53	47	28	138	55	0.8269	0.8197	0.9231	0.6364	0.9048	0.902	0.8113	0.8511	0.9643	0.8841	0.8182
NC_000913.3	36330	57	58	59	26	49	63	45	45	33	128	61	0.7193	0.7586	0.7627	0.5769	0.7755	0.7937	0.7556	0.7556	0.6061	0.75	0.7377
NC_000913.3	36571	53	65	61	36	46	61	56	47	30	153	69	0.9434	0.9846	1	0.9722	1	0.9672	0.9821	0.9574	0.9667	0.9739	1
NC_000913.3	36572	64	55	60	35	54	65	45	51	34	141	66	0.9219	0.9818	0.9333	0.9714	0.9444	1	0.9778	0.9804	0.8824	0.9504	0.9394
NC_000913.3	36728	49	62	65	35	43	61	55	48	28	144	63	0.9184	0.9194	0.9692	0.9143	0.907	0.9016	0.9091	0.9375	0.9643	0.9514	0.9206
NC_000913.3	36729	62	61	59	35	54	63	48	51	36	143	67	0.9355	0.9344	0.9492	0.9429	0.9815	0.9683	1	0.9412	0.9444	0.986	0.9403
NC_000913.3	36757	53	68	67	37	46	59	61	49	30	148	63	0.9811	0.9706	0.9851	0.973	0.9348	0.9831	0.9672	0.9592	0.9333	0.9527	0.9365
NC_000913.3	36758	64	60	59	31	51	61	47	51	34	137	65	0.9531	0.8333	0.8644	0.8387	0.9608	0.918	0.9362	0.9608	0.9412	0.8905	0.9385
NC_000913.3	36767	51	63	65	38	44	59	61	48	29	147	61	0.9608	1	0.9538	0.9737	0.9545	0.9661	0.9344	0.9583	1	0.9592	0.9836
NC_000913.3	36768	63	61	59	33	54	63	47	53	38	142	66	0.9524	0.9344	0.9492	0.9394	0.9444	0.9683	0.9787	0.9245	0.9211	0.9366	0.9091
NC_000913.3	36832	54	66	65	37	46	59	60	47	29	148	62	0.9444	1	0.9692	0.9459	0.913	0.9661	0.9833	0.9787	0.931	0.973	0.9839
NC_000913.3	36833	64	63	59	35	52	55	51	51	37	145	64	0.9219	1	0.9661	1	0.9423	0.9636	0.9608	0.9608	1	0.9793	0.9531
NC_000913.3	36970	53	64	67	36	43	60	60	48	31	144	66	1	1	1	1	0.9767	0.9833	1	0.9583	0.9677	0.9931	0.9848
NC_000913.3	36971	63	61	60	36	56	60	49	52	36	147	68	0.9683	0.9836	0.9667	0.9167	0.9464	0.9833	0.9592	1	0.9722	0.9796	0.9853
NC_000913.3	37007	51	64	65	38	43	59	60	47	27	139	63	1	0.9531	0.9538	0.9474	0.9767	0.9492	1	0.9787	1	0.9496	0.9683
NC_000913.3	37008	66	63	61	37	55	60	51	51	40	146	66	0.9697	0.9841	0.9508	0.973	1	0.9833	0.9412	0.9804	0.95	0.9726	0.9848
NC_000913.3	37514	51	73	73	32	45	57	59	48	30	147	62	1	0.9589	0.9863	1	1	0.9298	0.9661	0.9583	1	0.9456	1
NC_000913.3	37515	62	63	60	38	56	57	51	48	35	139	67	0.9677	1	0.9833	0.9211	1	0.9825	0.9608	1	1	0.9928	0.9701
NC_000913.3	37780	48	71	68	31	45	61	61	48	30	146	65	0.9792	0.9577	0.9559	0.9355	0.9556	0.9672	0.9836	0.9792	0.9667	0.9589	0.9385
NC_000913.3	37781	57	58	61	37	56	65	52	50	36	143	74	1	0.9828	1	1	0.9464	1	0.9808	1	0.9444	0.979	0.9459
NC_000913.3	38426	55	70	67	28	50	55	63	50	26	144	59	1	0.9857	1	0.8929	1	0.9818	0.9841	0.98	1	0.9792	0.9831
NC_000913.3	38427	53	54	56	24	59	56	53	46	35	137	63	0.7736	0.9259	0.8214	0.8333	0.9322	0.8929	0.8679	0.8913	0.9429	0.9124	0.9048
NC_000913.3	38988	55	70	63	30	49	54	66	54	29	148	60	0.9273	0.9714	0.9841	0.9667	0.9796	0.9815	0.9394	0.963	0.931	0.9865	0.95
NC_000913.3	38989	55	54	64	28	59	68	60	49	32	142	72	0.9818	1	0.9688	1	1	1	0.9833	1	1	0.9789	0.9861
NC_000913.3	39110	58	67	60	28	50	55	70	55	28	145	60	1	0.9851	0.95	0.9286	0.98	0.9636	0.9571	0.9636	0.9286	0.9931	0.9833
NC_000913.3	39111	51	55	61	26	51	65	60	49	32	139	72	1	1	0.9836	1	0.9804	0.9846	1	0.9796	0.9688	0.9856	0.9583
NC_000913.3	39284	56	68	60	29	53	53	67	58	28	140	57	0.9821	0.9853	0.8833	0.9655	1	0.9623	1	1	1	0.95	0.9825
NC_000913.3	39285	50	53	53	28	50	65	61	47	32	134	72	0.98	0.9811	0.9811	0.9643	0.94	0.9846	0.9508	0.9574	0.9688	0.9627	0.9861
NC_000913.3	39300	56	67	60	29	52	54	67	56	28	144	53	0.9286	0.9701	0.95	1	0.9615	1	1	0.9821	0.9643	0.9583	0.9623
NC_000913.3	39301	51	55	56	28	55	63	62	52	34	140	72	1	0.9455	1	0.8929	0.8909	0.9524	0.9194	0.9615	0.9706	0.9714	0.9722
NC_000913.3	39328	53	65	55	27	48	55	66	53	27	140	56	0.9245	0.9077	0.8364	0.8889	0.8958	0.8545	0.9394	0.8868	1	0.9071	0.9286
NC_000913.3	39329	51	52	55	27	55	63	63	52	33	140	70	0.9804	0.9808	0.9818	1	0.9818	0.9841	0.9365	1	0.9697	0.9786	1
NC_000913.3	39524	54	68	57	30	54	55	65	60	25	144	59	0.9074	0.9559	0.9474	0.9667	0.9815	1	0.9692	0.95	0.92	0.9236	0.9831
NC_000913.3	39525	50	56	53	24	55	58	63	47	33	136	64	0.98	0.9286	0.9811	0.9167	0.9455	0.931	0.9683	0.9362	0.9394	0.9338	1
NC_000913.3	40070	54	66	70	30	53	58	63	56	27	143	59	0.9444	0.9697	0.9571	1	0.9057	0.9483	0.9683	0.9464	1	0.9301	0.9322
NC_000913.3	40071	53	54	55	25	53	57	65	44	37	146	70	0.9623	0.963	1	0.96	0.9623	0.9825	0.9846	0.9773	1	0.9932	0.9571
NC_000913.3	40220	55	70	73	26	56	60	72	57	26	148	59	1	1	1	0.9615	1	0.9667	1	0.9825	1	0.973	0.9831
NC_000913.3	40221	51	57	53	24	50	58	62	37	35	137	69	0.9608	0.9123	1	0.9583	0.96	0.9655	0.9677	0.973	0.9714	0.9416	0.9565
NC_000913.3	40778	53	72	68	20	55	67	71	61	28	144	59	0.9057	0.9583	0.9118	0.95	1	0.9403	0.9577	0.9508	0.9643	0.9653	0.9661
NC_000913.3	40779	53	54	51	25	49	62	63	44	35	143	65	0.9623	1	0.9608	1	0.9796	1	0.9841	0.9545	0.9714	0.965	0.9846
NC_000913.3	40850	53	71	65	21	52	66	70	58	27	144	57	0.9811	1	0.9846	0.9524	1	1	0.9429	0.9655	0.963	0.9653	1
NC_000913.3	40851	51	57	49	23	51	63	61	44	36	144	64	0.8627	0.9825	0.9388	0.913	1	0.9841	0.9344	1	1	0.9861	0.9844
NC_000913.3	41017	58	68	71	19	56	66	74	62	26	150	56	1	0.9853	1	1	1	0.9848	0.9865	0.9677	1	0.98	0.9821
NC_000913.3	41018	50	58	48	26	46	63	62	48	33	144	64	0.98	0.9483	0.9167	1	0.9783	0.9365	0.9516	0.9375	0.9394	0.9722	0.8906
NC_000913.3	41330	56	67	72	18	52	63	72	64	26	150	52	0.9286	0.9552	0.9444	0.9444	0.9423	0.9365	0.875	0.9219	0.9231	0.9067	0.9231
NC_000913.3	41331	54	62	56	26	46	67	62	47	35	156	67	1	0.9677	0.9821	1	0.9783	1	0.9355	0.9574	0.9714	0.9615	1
NC_000913.3	41597	45	70	65	20	48	58	68	52	22	131	50	0.8	0.8714	0.7538	0.7	0.7708	0.7414	0.8824	0.8462	0.8182	0.8015	0.78
NC_000913.3	41598	51	59	52	24	45	67	56	43	31	149	64	0.9804	0.9153	0.9423	1	0.9778	0.9254	0.9821	0.907	0.9355	0.9597	0.9688
NC_000913.3	41607	51	70	68	21	49	65	66	59	25	150	51	1	0.9714	0.9706	0.8095	0.9184	0.9538	0.9545	0.9661	1	0.9667	0.9608
NC_000913.3	41608	54	57	56	25	46	66	62	47	32	151	66	0.9259	0.9123	0.9821	0.92	0.9565	0.9697	0.9194	0.9787	1	0.947	0.9545
NC_000913.3	41657	51	69	66	23	44	64	68	57	24	141	52	0.9608	1	0.9091	0.8696	0.8636	0.9531	0.9412	0.9649	0.9167	0.9645	0.9808
NC_000913.3	41658	55	61	56	27	46	66	63	45	31	153	65	0.9818	0.9836	1	0.9259	1	0.9848	0.9841	0.9778	0.9677	0.9804	0.9692
NC_000913.3	41836	56	65	70	21	48	64	56	61	26	145	52	0.9821	0.9385	0.9286	0.9048	0.9375	0.9219	0.9821	0.9508	0.9231	0.9448	0.9231
NC_000913.3	41837	54	61	51	23	45	64	59	45	32	139	58	0.963	0.8689	1	1	0.9778	0.9688	0.9661	0.9556	0.9375	0.9496	0.9483
NC_000913.3	42195	56	61	70	18	44	65	54	55	24	135	53	0.8929	0.7213	0.7571	0.7222	0.8182	0.8462	0.7593	0.8182	0.75	0.9037	0.8868
NC_000913.3	42196	52	59	46	25	38	55	55	39	24	131	56	0.6538	0.8305	0.8261	0.76	0.7368	0.7273	0.7636	0.7692	0.8333	0.771	0.6786
NC_000913.3	42515	56	66	74	23	52	64	59	65	23	150	53	0.9464	0.9697	0.973	1	0.9615	0.9688	0.9831	0.9231	0.913	0.9333	0.9245
NC_000913.3	42516	55	63	52	24	42	64	66	46	25	134	65	0.9273	0.9524	0.9615	0.9167	1	0.9844	0.9697	0.9783	0.96	0.9552	1
NC_000913.3	42743	58	66	75	21	54	62	62	69	25	154	55	0.9483	1	0.96	0.9524	0.963	1	1	1	1	0.9675	0.9818
NC_000913.3	42744	51	60	59	24	43	64	64	45	25	127	64	0.9412	0.9833	0.9831	1	0.9767	0.9531	1	0.9556	0.92	0.9606	0.9844
NC_000913.3	42748	57	65	76	22	53	63	57	70	24	151	56	0.9649	0.9846	1	0.8636	0.9623	0.9841	1	1	0.9583	0.9868	0.9821
NC_000913.3	42749	55	60	58	25	43	67	68	48	25	129	66	0.9636	1	0.9828	0.96	0.9767	1	0.9853	1	0.96	0.9845	1
NC_000913.3	43135	57	63	75	25	51	62	60	60	26	158	55	0.9298	0.8889	0.9867	0.8	0.9216	0.8871	0.9667	1	0.9231	0.9494	0.9636
NC_000913.3	43136	55	58	63	19	42	67	67	46	23	136	62	0.9636	0.9483	0.9206	0.8947	1	0.9552	0.9552	1	0.9565	0.9338	0.9355
NC_000913.3	43369	58	66	80	26	49	61	58	62	25	161	55	0.9828	0.9848	1	0.9615	0.9592	0.9836	0.9828	0.9839	1	0.9814	0.9636
NC_000913.3	43370	57	62	71	19	43	65	66	48	27	138	65	0.9825	0.9839	0.9859	1	1	0.9846	1	0.9583	1	0.9638	0.9846
NC_000913.3	43377	57	67	76	25	48	61	60	66	26	164	53	1	1	0.9868	1	1	0.9836	0.9833	0.9848	1	0.9756	1
NC_000913.3	43378	56	63	70	18	45	64	67	48	26	141	66	0.9464	1	0.9857	1	0.8889	0.9688	0.9851	0.9792	0.9615	0.9858	1
NC_000913.3	43759	56	62	70	24	44	57	59	59	28	160	51	0.9643	0.9032	0.9714	0.9583	0.9773	0.9298	0.9661	0.9322	0.9286	0.9875	0.9608
NC_000913.3	43760	56	60	68	19	45	61	71	48	29	142	63	0.9643	1	0.9706	0.9474	1	0.9672	1	1	1	0.993	0.9841
NC_000913.3	43968	53	64	68	23	47	60	59	57	26	163	47	0.9811	1	0.9853	1	0.9787	0.9667	0.9831	0.9825	0.9231	0.9571	1
NC_000913.3	43969	53	58	67	18	45	62	69	48	24	135	58	0.8868	0.931	0.9403	0.7778	0.9778	0.8871	0.8841	1	0.9167	0.9778	0.931
NC_000913.3	43980	54	65	69	21	48	60	58	57	26	158	45	0.9444	0.9846	0.9855	0.9524	1	0.9833	0.9655	0.9474	0.9615	0.962	1
NC_000913.3	43981	58	62	70	19	42	60	68	48	26	133	62	0.9138	0.9677	0.9571	0.8421	0.9524	0.9667	0.9706	0.9792	0.9231	0.9549	0.9839
NC_000913.3	44049	55	65	69	25	46	61	57	59	26	166	49	0.9091	0.9385	1	1	0.9565	0.9672	0.9825	0.9492	1	0.9639	0.9184
NC_000913.3	44050	59	62	73	20	43	64	69	49	26	139	61	0.9831	1	0.9863	1	0.9535	0.9844	0.942	0.9592	0.9615	0.9712	0.9672
NC_000913.3	44094	55	64	65	22	46	55	57	58	25	163	44	0.9273	0.8594	0.9231	0.8636	0.9783	0.8909	0.8596	0.8966	0.88	0.8957	0.9545
NC_000913.3	44095	57	61	69	20	45	62	69	50	26	139	59	0.9298	0.9672	0.9565	0.9	0.9333	0.9677	0.9565	1	0.9615	0.9568	0.9492
NC_000913.3	44129	52	65	70	23	45	59	58	58	27	162	49	0.9808	1	1	0.9565	0.9333	0.9661	0.9828	0.9828	1	0.9691	0.9796
NC_000913.3	44130	58	62	73	21	44	64	69	47	26	142	62	0.9828	1	0.9863	1	0.9773	0.9844	1	1	0.9615	0.9789	0.9839
NC_000913.3	44393	52	62	69	23	47	56	59	53	24	160	48	1	0.9677	0.9565	0.9565	0.9574	0.9821	0.9661	1	1	0.975	0.9583
NC_000913.3	44394	54	64	70	20	45	62	68	47	26	139	60	0.9815	0.9688	0.9571	1	1	0.9839	1	0.9574	0.9615	0.9856	0.9667
NC_000913.3	44564	55	65	73	21	51	58	60	52	22	160	49	0.9636	1	0.9726	1	1	0.9483	1	0.9808	1	0.975	0.9592
NC_000913.3	44565	59	59	66	21	45	64	69	50	24	139	60	0.9831	0.9831	0.9848	1	0.9556	0.9531	1	0.96	1	0.9496	0.9667
NC_000913.3	44648	54	61	69	23	51	57	58	54	22	160	49	1	0.9508	1	0.9565	0.9804	0.9825	0.9828	0.9815	1	0.9625	0.9184
NC_000913.3	44649	60	61	74	21	44	66	69	51	25	139	59	0.9833	1	1	1	1	1	1	1	1	1	0.9661
NC_000913.3	44744	56	66	72	21	53	58	58	53	22	159	52	0.9107	0.9242	0.9722	1	0.9811	0.9655	0.9828	1	1	0.9748	0.9231
NC_000913.3	44745	56	60	71	20	44	65	67	49	27	137	59	0.9821	0.9833	1	1	0.9773	0.9538	0.9851	0.9388	0.963	0.9854	0.9831
NC_000913.3	44821	56	64	70	21	51	54	56	54	19	157	52	0.9643	0.9375	0.9857	0.9524	1	0.8704	0.9821	0.963	0.9474	0.9682	0.9808
NC_000913.3	44822	57	63	70	19	43	65	64	48	27	134	60	1	0.9841	0.9714	1	1	0.9538	0.9375	0.9792	1	0.9851	0.9833
NC_000913.3	44981	54	66	71	22	47	55	60	57	21	160	52	0.9074	0.9848	0.9718	1	1	0.9636	0.9667	0.9649	1	0.9563	0.9615
NC_000913.3	44982	59	65	69	20	44	63	64	50	26	137	59	1	0.9692	0.9565	0.95	1	1	1	0.98	0.9231	0.9635	1
NC_000913.3	45132	56	68	70	23	48	54	57	57	20	159	54	1	1	0.9714	1	1	0.9815	0.9825	0.9825	1	0.9937	1
NC_000913.3	45133	55	63	70	19	41	61	62	51	25	135	55	0.9091	0.9524	0.9571	0.9474	0.9024	0.9344	0.9516	0.8824	1	0.9481	0.9455
NC_000913.3	45832	50	70	63	23	48	58	50	57	21	145	51	0.96	0.9286	0.9524	0.9565	1	0.9655	0.94	0.9825	0.8095	0.9379	0.9216
NC_000913.3	45833	56	66	71	26	45	61	57	43	29	137	53	1	0.9394	0.9718	1	1	0.9836	0.9298	0.9767	1	0.9781	0.9811
NC_000913.3	46197	55	71	63	17	50	63	48	63	19	136	53	0.9818	0.9437	0.9048	1	1	0.9683	0.9583	0.9683	0.9474	0.9706	0.9623
NC_000913.3	46198	56	68	69	25	39	61	59	45	27	135	57	0.9821	0.9559	0.971	0.96	0.9744	0.9508	0.9661	0.9333	0.963	0.963	0.9474
NC_000913.3	46282	54	69	63	19	51	61	46	59	19	135	51	0.9444	0.9275	0.9048	0.8947	0.9608	0.9672	0.9783	0.8983	0.8947	0.9778	0.902
NC_000913.3	46283	53	70	69	25	41	58	59	44	27	136	51	1	0.9714	0.9855	1	0.9512	0.9655	0.9322	0.9545	1	0.9779	0.9412
NC_000913.3	46347	56	73	64	19	53	63	48	61	19	139	59	0.9821	0.9315	0.9219	0.9474	0.9245	0.9206	0.9583	0.9836	0.9474	0.9712	0.9661
NC_000913.3	46348	56	70	70	25	41	62	59	46	28	139	53	1	0.9714	0.9571	1	1	0.9516	0.9831	0.9348	0.9643	0.9784	0.9811
NC_000913.3	46446	55	76	59	18	55	64	52	62	20	139	56	1	0.9474	0.9661	0.9444	1	0.9844	0.9615	1	1	0.9712	0.9464
NC_000913.3	46447	55	69	71	24	41	57	61	49	28	138	51	0.9818	0.9565	0.9437	0.9167	0.9756	0.9649	0.9672	1	0.9643	0.971	0.9804
NC_000913.3	46510	55	76	61	17	52	65	51	62	21	134	56	0.9818	0.9868	0.918	1	0.9615	0.9692	0.9804	0.9839	1	0.9403	0.9286
NC_000913.3	46511	54	68	71	21	43	59	56	46	29	128	48	0.963	0.9559	0.9155	0.8095	0.9767	0.9492	0.9643	0.9783	0.9655	0.9453	0.9583
NC_000913.3	46575	55	71	62	15	50	62	48	61	20	132	56	0.9636	0.9718	0.9032	0.9333	0.94	1	0.8958	1	1	0.9015	0.9464
NC_000913.3	46576	56	71	71	22	42	60	59	44	28	138	53	1	1	1	0.9091	0.9286	0.9667	0.9492	0.9773	1	0.9783	0.9434
NC_000913.3	46806	53	73	65	19	52	63	50	57	20	129	57	0.9811	0.9589	0.9692	0.8947	0.9615	0.9048	0.96	0.9474	0.95	0.9612	0.9474
NC_000913.3	46807	56	70	73	23	41	58	59	42	28	132	53	0.9107	0.9714	1	0.8696	1	1	0.9661	0.9048	0.9643	0.9091	0.9811
NC_000913.3	46980	51	76	61	19	53	60	50	52	19	125	59	0.9412	0.9605	0.918	0.9474	0.9245	0.9167	0.94	0.9038	0.9474	0.888	0.9153
NC_000913.3	46981	51	73	70	23	42	57	61	40	28	136	55	0.9608	0.9863	0.9429	1	0.9286	0.9649	0.9672	0.925	0.9643	0.9485	0.9273
NC_000913.3	47115	52	80	58	17	56	64	46	60	24	130	63	0.9808	0.9625	0.9828	1	0.9286	0.9219	0.913	0.9833	1	0.9846	0.9365
NC_000913.3	47116	51	71	68	24	45	60	62	40	29	137	56	0.9804	0.9718	1	0.9583	0.9333	0.9667	0.9839	1	1	0.9635	0.9286
NC_000913.3	47415	52	77	60	16	54	65	40	54	22	130	63	0.9038	0.9481	0.9667	1	0.963	0.9385	0.975	0.9444	0.9545	0.9231	0.9206
NC_000913.3	47416	58	69	75	23	45	57	59	47	31	140	55	0.9828	1	0.96	0.9565	0.9333	0.9474	0.9661	0.9574	0.9677	0.9786	1
NC_000913.3	47420	50	76	60	15	53	65	45	59	23	130	65	0.94	0.9605	0.9333	1	0.9623	0.9846	1	0.9831	0.9565	0.9846	0.9231
NC_000913.3	47421	55	67	74	24	43	56	61	48	30	141	56	0.9636	0.9851	0.9865	0.9583	0.9535	0.9821	0.9672	0.8958	0.9	0.9645	0.9643
NC_000913.3	47477	52	78	61	16	54	62	45	60	24	135	62	0.9808	1	1	1	0.963	0.9677	0.9778	0.9833	1	0.9852	0.9839
NC_000913.3	47478	59	70	74	25	47	56	61	46	30	140	56	0.9831	0.9857	0.9865	0.92	0.9149	0.9643	0.9836	0.9783	0.9667	0.9571	1
NC_000913.3	47855	55	78	61	18	54	68	44	58	28	133	61	0.9636	0.9744	0.9344	0.9444	1	1	0.9773	1	1	0.9549	1
NC_000913.3	47856	52	71	75	24	49	52	60	44	31	143	55	0.9808	0.9859	0.9733	0.9583	1	1	1	0.9773	1	0.979	0.9636
NC_000913.3	47874	51	77	58	17	52	69	44	60	28	129	60	0.9608	0.974	0.9828	0.8824	0.9615	0.971	0.9545	1	1	0.9922	1
NC_000913.3	47875	55	69	75	24	49	56	60	44	31	143	55	0.9636	0.9565	1	1	0.9592	1	1	0.9545	1	0.979	0.9636
NC_000913.3	47992	57	76	59	18	52	68	44	58	27	130	61	0.9649	0.9605	1	1	1	0.9706	0.9091	0.931	0.963	0.9846	0.9344
NC_000913.3	47993	56	70	75	24	49	55	58	42	30	145	53	0.9821	0.9857	0.9733	0.9583	0.9796	0.9818	0.9655	1	1	0.9862	1
NC_000913.3	48120	61	75	56	16	52	68	44	62	28	133	64	0.9836	0.9467	0.9821	1	0.9615	0.9559	0.9773	0.9516	0.9643	1	0.9375
NC_000913.3	48121	52	66	74	22	46	55	58	43	31	140	52	0.9038	0.9091	0.8784	0.9545	0.9565	0.9091	0.9138	1	0.9355	0.9571	0.9423
NC_000913.3	48246	62	74	55	16	51	68	40	65	29	130	61	0.9677	1	0.9455	1	0.902	0.9559	0.975	0.9692	0.9655	0.9692	0.9672
NC_000913.3	48247	53	67	73	24	47	57	57	46	28	149	52	1	0.9851	1	0.9583	1	1	0.9825	0.9348	0.9643	0.9933	0.9808
NC_000913.3	48897	58	70	56	19	49	70	42	67	28	131	66	0.9828	0.9714	0.9643	0.9474	0.9592	0.9714	0.9762	1	1	0.9618	0.9697
NC_000913.3	48898	52	60	70	23	49	58	62	44	26	137	52	0.9808	0.9333	0.9429	1	1	1	0.9839	0.9545	0.9615	0.9489	0.9423
NC_000913.3	48951	59	69	58	19	47	69	43	68	26	131	65	0.9831	0.942	0.9828	0.9474	1	0.9565	1	0.9706	1	0.9924	0.9846
NC_000913.3	48952	50	60	71	22	50	56	61	48	26	138	51	0.96	0.95	0.9718	1	0.94	0.9821	0.9672	0.9583	0.9615	0.8986	0.9804
NC_000913.3	49054	55	69	59	19	51	70	43	66	26	130	61	0.9091	0.971	0.9492	0.8947	0.9216	0.9857	0.9535	0.9242	0.9615	0.9462	0.9672
NC_000913.3	49055	54	60	73	23	51	59	64	44	27	138	55	1	0.9667	0.9726	1	1	1	0.9375	0.9773	1	0.9855	0.9636
NC_000913.3	49060	60	68	59	20	50	72	45	67	24	129	63	0.9833	0.9559	1	0.95	0.96	0.9861	1	0.9552	0.9583	1	0.9841
NC_000913.3	49061	55	59	74	22	50	57	62	44	27	137	55	1	1	0.973	0.9545	1	1	1	0.9773	0.963	0.9781	1
NC_000913.3	49186	62	63	59	19	49	75	44	67	25	136	64	0.9516	0.9841	1	0.9474	0.9796	1	0.9773	0.9851	1	0.9706	1
NC_000913.3	49187	49	59	73	23	52	58	64	45	26	133	49	1	0.9831	0.9589	1	0.9423	0.9655	0.9375	0.8889	0.9615	0.985	0.9184
NC_000913.3	49512	51	66	58	23	51	71	45	68	27	135	64	0.9804	0.9394	0.9828	0.913	1	0.9577	0.9556	0.9559	1	0.9556	1
NC_000913.3	49513	57	57	67	25	53	58	62	49	25	129	55	0.9474	0.9474	0.9701	0.92	0.9623	1	0.9516	0.9796	1	0.9612	0.9818
NC_000913.3	49826	55	58	53	24	46	70	47	72	26	141	62	0.9636	0.9483	0.9811	0.9583	0.9783	0.9571	0.9787	0.9861	0.9615	0.9716	0.9516
NC_000913.3	49827	57	59	71	25	55	58	60	53	24	141	56	0.9825	1	0.9859	0.96	1	1	0.9833	0.9811	0.9583	0.9716	0.9464
NC_000913.3	49854	52	57	54	26	47	69	48	70	25	141	58	0.9615	0.9123	0.963	0.8846	0.9362	0.9275	0.9583	0.9571	0.92	0.9504	0.9655
NC_000913.3	49855	56	59	69	22	56	55	57	51	25	138	49	0.9643	0.9831	1	0.8636	0.9643	1	0.8772	0.8431	1	0.9348	0.9796
NC_000913.3	49902	52	60	52	26	49	66	46	75	25	140	56	1	0.95	0.9808	0.9615	0.9796	0.8788	0.9565	0.96	0.92	0.9429	0.9464
NC_000913.3	49903	56	56	73	24	54	57	58	53	23	141	55	0.9821	0.9821	0.9863	1	1	1	0.9828	0.9811	0.9565	0.9787	0.9818
NC_000913.3	50031	53	60	50	25	47	69	51	71	26	149	59	0.9811	1	1	1	0.9574	0.971	0.9804	0.9859	1	0.9933	0.9492
NC_000913.3	50032	59	54	70	25	57	55	56	55	24	137	50	0.9661	0.9815	0.9714	1	0.9825	0.9455	1	0.9273	1	0.9635	0.98
NC_000913.3	50839	52	58	59	28	49	66	47	69	27	140	53	0.9808	0.9655	0.9322	1	0.9592	0.9394	0.9574	0.8986	0.963	0.9214	1
NC_000913.3	50840	55	59	72	29	58	57	59	61	23	149	59	0.9818	1	0.9861	0.8966	0.9655	1	0.9492	0.9836	1	0.9329	0.9492
NC_000913.3	50855	53	57	60	27	49	64	48	70	26	145	54	0.9811	0.9649	0.9333	1	0.9184	0.9531	0.9792	0.9571	0.9231	0.9931	0.9815
NC_000913.3	50856	51	52	71	23	54	56	51	51	17	127	53	0.7255	0.6731	0.7887	0.7391	0.8148	0.8214	0.8235	0.8431	0.8824	0.7795	0.6792
NC_000913.3	50971	55	56	66	26	47	63	50	71	27	142	55	0.9455	0.9821	0.9848	0.9231	0.9574	0.9524	0.98	0.9718	1	0.9859	1
NC_000913.3	50972	56	58	72	28	60	63	59	59	23	145	61	1	0.9828	0.9583	1	1	0.9683	0.9492	0.9322	0.9565	0.9724	0.9508
NC_000913.3	50993	52	54	66	27	43	63	50	69	27	143	51	0.9615	0.9815	0.9394	0.9259	1	0.9841	0.98	0.971	0.963	0.993	0.9608
NC_000913.3	50994	55	56	73	29	60	62	59	59	22	147	59	0.9818	1	0.9863	1	0.95	0.9839	1	0.9661	1	0.9592	0.9831
NC_000913.3	51022	53	57	66	26	45	61	48	71	26	137	52	0.9811	0.9649	0.9545	1	0.8667	0.9672	0.9583	0.9577	1	0.9708	0.9615
NC_000913.3	51023	54	56	74	29	59	63	58	61	23	145	60	1	1	1	0.9655	0.9661	0.9841	1	0.9672	0.9565	0.9793	0.9333
NC_000913.3	51112	54	50	64	25	46	64	49	72	25	134	53	0.963	0.96	0.9219	0.96	0.9783	0.9219	0.9592	0.9444	0.96	0.9627	0.9811
NC_000913.3	51113	55	55	73	27	61	62	57	56	22	147	60	1	1	0.9726	0.8889	1	1	1	1	0.9545	0.9456	0.95
NC_000913.3	51173	51	52	59	25	49	63	49	74	27	138	56	0.9804	0.9423	0.9492	1	0.9592	0.9841	0.9592	0.973	0.963	0.9638	0.9821
NC_000913.3	51174	52	54	73	25	60	62	56	54	24	146	55	0.9808	0.9815	0.9863	0.88	0.9667	1	1	0.963	0.9583	0.9521	0.9818
NC_000913.3	51302	52	50	61	25	46	61	46	71	25	137	55	1	0.94	0.9344	0.92	0.9565	0.9344	0.9348	0.9718	0.96	0.9416	0.9818
NC_000913.3	51303	55	58	67	26	65	67	58	57	23	144	61	0.9818	0.9828	0.9701	1	0.9692	0.9851	0.9828	0.9649	1	0.9792	0.9672
NC_000913.3	51452	55	49	66	27	48	64	47	68	24	146	61	1	0.9796	0.9545	1	0.9583	1	0.9362	0.9265	1	0.9932	1
NC_000913.3	51453	52	56	65	21	61	64	59	57	22	137	57	0.9423	0.9464	0.9692	0.9524	1	1	0.9661	0.9649	1	0.9489	0.9649
NC_000913.3	51602	49	46	63	23	49	57	46	62	25	132	59	0.9388	0.913	0.9048	0.913	0.8776	0.8947	0.9348	0.9194	0.92	0.9318	0.9322
NC_000913.3	51603	54	59	67	28	60	69	61	60	22	140	58	0.9259	0.9661	0.9851	0.9643	0.9667	1	0.9836	0.9833	1	0.9714	0.9655
NC_000913.3	51703	52	49	66	22	49	62	49	64	27	145	62	0.9808	0.9796	0.9394	0.9545	0.9592	0.9516	1	0.9844	0.963	0.9724	0.9839
NC_000913.3	51704	53	59	67	28	60	67	58	59	25	141	62	1	0.9661	0.9403	0.9643	0.9667	1	0.9828	0.9831	0.92	0.9574	0.9677
NC_000913.3	51919	55	48	67	21	48	63	49	62	29	143	60	0.9636	0.9583	0.9701	0.9524	0.9792	0.9683	0.9592	0.9677	1	0.986	0.95
NC_000913.3	51920	54	57	65	25	63	66	57	59	23	140	63	0.9815	1	0.9385	1	0.9841	1	0.9649	0.9831	1	0.9786	0.9206
NC_000913.3	52221	56	51	71	21	49	61	47	58	29	140	56	0.9821	0.9804	0.9718	0.9524	0.898	1	0.9787	0.9828	0.9655	0.9714	0.9643
NC_000913.3	52222	57	58	63	30	60	68	58	57	24	139	71	0.9649	1	0.9683	0.9667	0.9667	0.9706	0.931	0.9474	1	0.9496	0.9577
NC_000913.3	52354	56	47	70	22	46	61	48	50	28	137	56	0.9643	0.9574	0.9571	0.9545	0.9348	0.9836	0.9583	0.98	0.9286	0.9708	0.9643
NC_000913.3	52355	53	57	61	27	60	68	58	57	27	135	71	1	1	1	1	0.9833	1	1	0.9825	1	0.9926	1
NC_000913.3	52365	56	51	70	22	49	61	49	53	27	141	58	0.9643	1	0.9857	1	1	0.9672	0.9592	1	1	0.9716	0.9828
NC_000913.3	52366	54	57	59	28	58	68	56	55	27	135	71	1	1	0.9831	1	0.9483	0.9265	0.9464	0.9818	0.963	0.963	0.9718
NC_000913.3	52616	54	50	68	25	52	62	46	52	27	148	56	1	1	0.9853	0.96	0.9808	0.9839	0.9565	0.9808	0.963	0.973	0.9821
NC_000913.3	52617	55	61	63	29	58	64	54	56	31	143	65	1	0.9508	0.9683	0.931	0.9828	0.9844	1	1	1	0.965	1
NC_000913.3	53067	59	52	66	24	52	61	46	55	25	146	55	0.9831	0.9808	0.9545	0.9583	0.9808	0.9508	0.913	0.9455	1	0.9795	1
NC_000913.3	53068	59	62	59	30	56	66	55	53	28	139	67	1	1	0.9831	1	0.9643	0.9848	0.9818	1	1	0.9856	0.9701
NC_000913.3	53391	57	50	65	23	46	59	42	54	24	146	49	0.9825	0.94	0.9231	0.9565	0.9348	0.9661	0.9286	0.9815	0.9167	0.9452	1
NC_000913.3	53392	60	61	57	24	49	62	53	51	24	140	69	0.95	0.9508	0.9825	0.75	0.9796	0.9516	0.9811	0.9412	0.9583	0.9214	0.971
NC_000913.3	53518	58	54	67	25	53	53	42	53	24	146	49	0.9828	0.9259	0.9701	1	0.9623	0.9057	0.9524	0.9434	1	0.9932	0.9796
NC_000913.3	53519	61	59	62	20	52	65	51	49	25	138	67	0.9508	0.9492	0.9839	0.95	0.9615	0.9692	1	0.9592	0.96	0.9928	0.9851
NC_000913.3	53653	62	56	68	27	55	55	43	48	25	144	49	0.9839	1	1	0.9259	1	0.9818	0.9767	0.9792	1	0.9792	0.9388
NC_000913.3	53654	57	59	68	22	50	62	51	51	25	141	68	0.9298	0.9322	0.9706	0.9545	0.98	0.9516	0.902	0.9804	1	0.9716	1
NC_000913.3	53683	61	57	70	26	55	58	41	54	24	142	51	1	0.9825	0.9571	0.9615	0.9818	0.9828	1	0.9259	0.9583	0.9648	0.9608
NC_000913.3	53684	58	56	66	21	51	61	52	50	27	139	72	0.9138	0.9643	0.9545	0.9524	0.9608	0.8689	0.9038	0.98	0.963	0.9568	0.9444
NC_000913.3	53710	60	57	69	26	54	56	40	51	25	141	52	0.9667	1	0.9565	1	0.9444	0.9821	0.925	0.9608	0.92	0.9858	0.9808
NC_000913.3	53711	58	59	65	21	49	61	50	53	27	139	73	0.9655	0.9831	0.9538	0.9524	0.9592	0.9672	0.98	1	0.963	0.9784	0.9315
NC_000913.3	53813	61	54	68	27	54	56	43	52	26	147	55	0.9508	0.9815	1	0.963	0.9444	1	0.9767	0.9808	1	0.9864	0.9455
NC_000913.3	53814	56	62	63	20	48	61	52	51	25	132	69	0.9464	0.9355	0.9683	0.95	0.9583	0.9508	0.8846	0.9804	0.96	0.947	1
NC_000913.3	53978	60	54	63	25	52	56	41	50	25	135	52	0.9333	0.9259	0.9524	0.92	0.9231	0.9286	0.9512	0.94	0.84	0.963	0.9038
NC_000913.3	53979	55	63	64	21	49	60	50	52	26	138	74	1	0.9524	0.9688	0.9048	0.9796	0.9833	0.94	0.9423	1	0.9855	0.9595
NC_000913.3	54091	61	62	66	26	56	62	43	51	28	147	54	1	0.9677	0.9697	0.9231	1	0.9839	0.9767	1	0.9643	1	0.963
NC_000913.3	54092	57	61	67	21	52	60	53	57	25	142	74	0.9825	0.9672	0.9851	0.9524	0.9808	0.95	0.9811	1	0.92	0.9648	0.9865
NC_000913.3	54133	64	61	67	25	53	60	42	54	26	146	54	0.9688	0.9836	0.9851	1	0.9623	0.9667	0.9762	0.9815	1	0.9795	0.963
NC_000913.3	54134	58	59	66	19	52	60	51	57	26	141	74	1	1	0.9697	0.9474	0.9423	0.9667	0.9804	0.9825	1	0.9645	0.973
NC_000913.3	54161	62	60	65	26	53	60	42	52	27	147	51	0.9677	0.9833	1	1	0.9811	0.9667	1	0.9808	0.963	0.9728	0.9412
NC_000913.3	54162	56	61	65	22	51	59	51	55	25	137	73	1	0.9508	0.9538	0.9091	0.9804	0.9661	0.9216	0.9636	1	0.9489	0.9863
NC_000913.3	54308	62	61	62	26	53	61	43	52	25	145	51	0.9839	0.9672	0.9839	0.9231	0.9811	0.9508	0.9767	0.9808	0.96	0.9862	0.9804
NC_000913.3	54309	55	62	70	19	52	60	47	57	26	135	68	0.9273	1	0.9429	1	0.9808	0.9667	0.9787	0.9825	0.9615	0.963	0.9559
NC_000913.3	54367	62	62	61	29	51	60	42	51	24	148	51	1	0.9839	0.9836	0.9655	0.9608	0.9667	1	0.9608	1	0.9932	1
NC_000913.3	54368	55	60	66	22	51	60	48	54	28	134	73	0.9818	0.9833	0.9848	0.9545	0.9804	0.9667	0.9375	0.9444	0.9643	0.9925	1
NC_000913.3	54412	61	60	59	26	50	59	41	51	24	148	50	0.9672	0.9667	0.9831	0.9615	0.94	0.9831	1	0.9412	0.9583	0.973	0.94
NC_000913.3	54413	56	60	66	21	52	58	49	57	27	140	73	0.9643	0.9667	0.9848	0.9524	0.9808	0.9483	0.9796	0.9825	1	0.9643	0.9863
NC_000913.3	54472	65	59	63	30	50	58	41	50	24	145	51	0.9538	0.9661	0.9841	1	0.98	1	1	0.98	0.9167	0.9931	1
NC_000913.3	54473	52	61	68	20	52	59	47	56	27	137	75	0.8846	0.9672	0.9853	0.95	0.9808	0.9492	0.9787	0.9643	1	0.9562	0.9867
NC_000913.3	54479	63	60	63	30	51	60	40	48	26	144	52	1	0.9667	0.9841	0.9667	0.9608	0.9833	0.95	0.9583	1	0.9653	0.9615
NC_000913.3	54480	54	60	69	20	52	58	48	55	26	138	71	1	1	0.9855	0.95	0.9808	0.9655	0.9792	1	1	0.9928	0.9859
NC_000913.3	54662	62	59	64	28	47	63	40	47	25	140	54	0.9516	0.9492	0.9844	0.9643	0.9362	0.9365	0.95	0.9362	0.96	0.9286	0.9444
NC_000913.3	54663	53	60	66	20	51	61	45	57	23	136	71	0.9057	1	0.9394	0.85	0.9608	0.9672	0.9556	0.9649	1	0.9706	1
NC_000913.3	55025	59	60	63	28	44	62	35	47	26	142	55	0.9661	0.9667	0.9365	0.9643	0.9545	0.9032	0.9714	0.9362	0.9231	0.9577	0.9636
NC_000913.3	55026	54	61	68	23	53	57	48	56	25	132	75	0.9815	0.9508	0.8824	0.8261	0.9434	0.9825	0.9167	0.9464	0.96	0.9242	0.92
NC_000913.3	55547	66	56	69	29	42	62	36	51	25	146	56	0.9848	0.9643	0.9855	1	0.9524	0.9677	0.9722	0.9804	1	0.9658	0.9464
NC_000913.3	55548	55	61	63	21	47	58	49	51	23	144	76	0.9636	0.9344	1	0.9524	0.9362	0.9483	1	0.9608	1	0.9583	0.9868
NC_000913.3	56102	65	52	66	32	36	63	39	48	28	152	57	0.9692	0.9615	0.9848	0.9375	0.9722	0.9683	0.9487	0.9792	0.9643	0.9737	0.9825
NC_000913.3	56103	52	63	59	26	52	61	48	52	23	141	83	0.9808	0.9524	1	0.9231	0.9423	0.9836	0.9583	0.9423	1	0.9574	0.988
NC_000913.3	56144	63	51	66	32	37	63	41	49	28	151	54	1	0.9804	0.9848	0.9688	1	0.9683	0.9512	0.9592	0.9286	0.9735	0.9815
NC_000913.3	56145	52	61	61	25	50	61	50	49	23	143	77	0.9808	0.9836	1	0.92	1	0.9672	0.98	0.9796	0.9565	0.9441	0.974
NC_000913.3	56421	62	53	69	28	35	60	40	51	25	141	52	1	0.9434	0.971	0.9643	1	0.9833	0.975	0.9804	0.96	0.9858	1
NC_000913.3	56422	51	54	63	27	52	58	43	51	23	140	76	0.9608	0.9074	0.9365	0.963	0.9423	0.9483	0.9535	0.9608	0.913	0.9571	0.9474
NC_000913.3	56481	63	51	63	30	31	62	40	47	27	143	51	0.9683	0.9412	0.9206	0.9	0.9355	0.9194	0.925	1	0.963	0.9301	0.9608
NC_000913.3	56482	49	52	65	28	48	57	48	51	23	136	83	0.898	0.8846	0.8769	0.9286	0.9167	0.8772	0.9167	0.902	0.9565	0.9412	0.9277
NC_000913.3	56517	60	56	65	27	35	60	39	45	27	148	53	0.9333	0.9464	0.9846	0.9259	0.9714	0.95	1	0.9556	0.9259	0.9595	0.9434
NC_000913.3	56518	48	52	66	27	49	59	50	49	22	136	81	0.9375	0.8846	0.9242	0.9259	0.9388	0.8475	0.9	0.898	0.8636	0.9044	0.9383
NC_000913.3	56757	63	55	71	26	34	62	41	49	28	146	54	0.9841	0.9818	1	0.9231	1	0.9839	0.9512	0.9796	1	0.9658	1
NC_000913.3	56758	53	58	67	29	51	60	52	50	23	140	80	0.9623	0.9828	0.9552	0.8621	0.9804	0.9833	0.9808	0.96	1	0.9714	0.9625
NC_000913.3	57766	63	53	70	30	33	67	37	48	27	136	45	0.9683	0.9811	1	0.9667	1	1	1	1	1	0.9485	0.9333
NC_000913.3	57767	57	58	54	29	53	62	56	49	30	138	71	0.9649	0.9828	0.963	1	0.9434	0.9677	1	0.9796	0.9667	0.9493	0.9718
NC_000913.3	57850	64	54	71	31	32	68	37	50	25	134	45	0.8906	0.9444	0.9296	1	0.9375	0.9412	1	0.96	0.96	0.9478	0.9333
NC_000913.3	57851	54	55	48	27	49	62	53	49	27	137	73	0.9074	0.9273	0.9167	0.963	0.9796	0.9355	0.9434	0.898	0.963	0.927	0.9452
NC_000913.3	58934	58	51	60	29	27	62	35	42	24	121	41	0.8276	0.8431	0.7667	0.931	0.8889	0.8871	0.8286	0.8333	0.75	0.8017	0.878
NC_000913.3	58935	56	54	57	31	43	66	51	48	25	131	75	0.8393	0.7222	0.8947	0.8387	0.9535	0.9242	0.9804	0.8958	0.8	0.8931	0.96
NC_000913.3	59408	61	57	66	31	34	59	39	47	22	133	39	0.9344	0.9298	0.9545	0.9032	0.8824	0.8644	0.8718	0.8511	0.9545	0.8647	0.8205
NC_000913.3	59409	47	53	60	30	43	64	47	50	27	122	81	0.9362	0.8868	0.9167	0.8	0.9302	0.9062	0.8936	0.92	0.963	0.918	0.9259
NC_000913.3	59813	60	59	64	40	34	70	42	52	25	138	44	1	0.9661	0.9688	0.95	0.9706	0.9714	0.9762	0.9808	1	0.971	0.9773
NC_000913.3	59814	48	56	57	26	43	68	55	48	29	129	85	0.9792	0.9464	0.9825	1	1	0.9412	0.9818	0.9583	0.9655	0.9302	0.9882
NC_000913.3	60011	62	58	67	43	31	69	46	55	26	137	45	0.9355	0.8448	0.8955	0.907	0.9677	0.8986	1	0.9455	0.8846	0.9051	0.9111
NC_000913.3	60012	49	54	58	29	43	68	54	48	29	128	84	0.9796	0.9815	0.9483	1	1	0.9559	0.9074	1	1	0.9766	0.9524
NC_000913.3	60377	64	60	63	42	38	71	48	49	26	138	45	0.9688	0.9667	0.9206	1	0.9474	0.9296	0.9583	0.898	0.9231	0.9638	1
NC_000913.3	60378	47	58	59	24	48	68	56	49	30	130	78	1	1	0.9661	1	0.9792	0.9853	0.9821	0.9796	0.9667	0.9846	0.9872
NC_000913.3	60412	65	61	63	44	38	73	46	52	26	141	48	1	0.9672	0.9683	0.9318	1	0.9863	0.9565	0.9808	0.9615	0.9787	0.9792
NC_000913.3	60413	48	58	59	26	47	69	57	49	32	128	79	1	1	0.9831	0.9615	0.9787	0.971	0.9825	1	1	0.9453	0.9747
NC_000913.3	60581	66	56	64	39	37	71	46	49	23	140	49	0.9394	0.9464	0.875	0.9487	0.9459	0.9296	0.9783	0.9184	0.913	0.9643	0.9388
NC_000913.3	60582	50	56	58	26	48	69	57	47	30	125	78	0.98	0.9464	1	0.9231	0.9792	0.9565	0.9649	0.9787	1	0.968	0.9744
NC_000913.3	60893	66	59	70	41	39	69	42	49	24	147	53	1	0.9831	0.9857	1	0.9744	1	0.9524	1	0.9583	0.9796	0.9623
NC_000913.3	60894	48	58	53	25	48	68	54	47	31	130	74	0.9167	1	0.9623	0.96	1	1	0.9815	0.9787	1	0.9308	0.9459
NC_000913.3	60898	65	59	68	37	38	69	43	47	23	140	50	0.9846	1	0.9412	0.973	0.9474	0.942	0.9302	1	1	0.9714	0.96
NC_000913.3	60899	46	60	56	24	49	71	54	50	32	132	74	0.9783	0.9833	1	1	1	0.9577	0.9815	0.96	1	0.9848	0.9865
NC_000913.3	60914	65	58	70	39	39	70	40	48	23	145	53	0.9385	0.9655	1	0.9487	0.9487	0.9857	0.975	0.9792	1	0.9862	0.9623
NC_000913.3	60915	48	60	57	22	50	70	53	47	32	129	77	0.9792	1	0.9825	1	0.98	1	1	1	1	0.9535	0.987
NC_000913.3	60973	62	56	68	38	39	69	42	48	24	146	54	0.9516	0.9821	0.9853	1	1	0.971	1	1	0.9583	0.9863	0.9815
NC_000913.3	60974	49	60	56	23	48	72	49	48	31	132	74	0.9592	0.9833	0.9821	0.9565	0.9583	0.9722	0.9796	0.9792	1	0.9697	1
NC_000913.3	61033	64	57	69	37	40	69	41	48	24	148	54	0.9844	0.9825	0.9855	1	0.95	1	1	0.9792	1	0.9932	1
NC_000913.3	61034	46	57	57	24	49	67	51	47	30	130	75	0.9783	0.9298	0.9825	0.9583	0.9796	0.9701	0.9804	0.9787	0.9333	0.9385	0.96
NC_000913.3	61052	62	54	66	33	39	67	40	46	24	144	52	0.9677	0.9259	0.9697	0.9394	0.9487	0.9552	0.975	0.9565	1	0.9653	0.9615
NC_000913.3	61053	46	57	56	25	46	67	51	44	31	128	74	0.9565	0.9298	1	0.96	0.9783	0.9851	0.9804	1	0.9677	0.9531	0.9595
NC_000913.3	61069	65	56	71	36	38	69	42	46	25	149	53	0.9538	0.9643	0.9577	1	0.9737	1	0.9762	1	1	0.9933	0.9811
NC_000913.3	61070	47	59	54	24	50	68	52	48	32	131	76	0.9787	0.9831	0.9815	1	1	0.9853	0.9808	1	1	0.9466	0.9737
NC_000913.3	61118	65	57	70	35	38	68	41	49	24	148	50	1	1	0.9714	0.9714	1	0.9706	0.9512	0.9796	1	0.9797	1
NC_000913.3	61119	46	58	54	23	51	68	46	46	32	127	72	0.9348	0.9828	0.963	1	1	1	0.9565	0.913	0.9375	0.9764	0.9722
NC_000913.3	61265	64	58	67	39	37	65	41	50	23	149	55	0.9844	1	1	1	0.9459	0.9692	0.9512	1	0.9565	0.9664	0.9818
NC_000913.3	61266	46	53	55	24	53	68	52	48	35	132	75	0.9783	0.9623	0.9636	1	0.9623	0.9706	0.9423	0.9792	1	0.9773	0.9867
NC_000913.3	61270	64	58	70	40	37	68	41	50	24	148	56	1	0.9828	0.9286	1	1	0.9853	0.9268	0.9	1	0.9797	0.9464
NC_000913.3	61271	46	53	58	25	53	68	53	49	34	132	77	0.9783	0.9811	0.9828	0.96	0.9811	1	0.9623	0.9796	1	0.9848	0.974
NC_000913.3	61291	64	58	70	38	37	68	41	50	24	149	52	0.9844	1	1	0.9737	1	0.9706	1	0.98	1	0.9799	1
NC_000913.3	61292	45	54	58	23	51	68	53	47	33	132	79	1	1	0.9828	1	0.9608	0.9853	0.9057	1	0.9697	0.9848	0.9873
NC_000913.3	61318	64	59	69	38	38	66	41	48	25	147	53	0.9531	0.9831	0.9855	1	1	1	0.9756	1	1	0.9864	1
NC_000913.3	61319	46	54	55	25	51	69	49	51	32	132	79	0.9783	0.963	0.9818	1	0.9804	0.9855	0.9796	0.9804	1	0.9621	1
NC_000913.3	61442	65	58	66	37	35	69	41	50	24	150	53	1	0.9655	0.9848	1	1	1	0.9756	0.98	1	1	0.9811
NC_000913.3	61443	44	52	57	23	53	70	52	48	28	126	75	0.8864	0.9231	0.9298	1	0.9434	0.9571	0.9423	0.9583	1	0.9683	0.9333
NC_000913.3	61471	65	57	69	38	36	68	39	47	26	147	53	1	0.9649	0.942	0.9737	0.9722	0.9559	0.9231	0.9574	0.8846	0.966	0.9623
NC_000913.3	61472	45	53	55	23	53	70	49	49	32	129	76	0.9778	0.9811	1	1	1	0.9714	0.9592	1	0.9688	0.9767	1
NC_000913.3	61501	62	57	63	36	35	68	40	48	23	142	52	0.9355	0.8947	0.9841	0.9722	0.9714	0.9706	0.975	0.875	0.9565	0.9859	0.9038
NC_000913.3	61502	46	51	56	22	53	69	50	51	32	127	73	0.8913	0.9608	0.9821	1	0.9623	0.9565	0.98	0.9804	0.9688	0.9764	0.9863
NC_000913.3	61739	59	54	65	39	34	66	39	51	25	151	55	0.9153	0.9074	0.8769	0.9487	0.9118	0.9394	0.9487	0.9804	0.92	0.9536	0.9455
NC_000913.3	61740	43	53	60	23	50	70	53	55	30	127	71	0.9767	0.9811	0.9167	0.9565	0.98	1	0.9623	0.9455	1	0.9606	0.9437
NC_000913.3	61801	61	55	66	38	33	66	44	53	26	153	55	0.9836	1	0.9394	0.9737	1	0.9697	0.9773	1	1	0.9739	0.9636
NC_000913.3	61802	44	52	56	23	49	66	52	54	30	128	75	0.9773	0.9808	0.9821	0.9565	0.9592	1	1	0.9815	1	0.9609	0.96
NC_000913.3	61879	61	56	70	37	34	65	43	50	28	153	56	0.9836	0.9821	0.9571	0.9459	0.8824	0.8769	0.907	0.96	0.8929	0.9673	0.9821
NC_000913.3	61880	46	49	56	23	52	68	50	52	30	128	71	0.9565	0.9592	0.9643	1	0.9038	0.9412	0.98	0.9615	0.9667	0.9297	0.9437
NC_000913.3	62038	61	57	72	42	34	66	45	50	25	151	54	0.9672	0.9298	0.9861	1	0.9412	0.9848	0.9556	0.98	0.96	0.947	0.963
NC_000913.3	62039	45	51	60	21	45	64	48	52	30	122	71	0.9333	0.9608	0.9667	1	1	0.9375	1	0.9423	1	0.9344	0.9296
NC_000913.3	62135	58	54	74	41	34	62	44	48	28	149	57	0.9483	0.9259	0.9595	0.9512	0.8824	0.9516	0.9773	0.9167	0.9286	0.9597	0.9123
NC_000913.3	62136	48	55	61	23	52	69	52	53	30	130	74	0.9583	1	0.9836	1	1	0.9565	1	1	0.9667	0.9615	0.9865
NC_000913.3	62696	60	58	59	37	31	59	39	45	28	148	56	0.9833	0.9483	0.9322	0.9189	1	1	0.9231	1	1	0.9527	0.9643
NC_000913.3	62697	42	50	59	22	50	66	51	51	29	133	69	0.9524	0.96	0.9831	0.9545	0.98	0.9697	0.9804	0.9608	1	0.9323	0.971
NC_000913.3	62801	60	56	57	36	33	58	38	48	27	157	56	0.9167	0.9643	0.9825	0.9722	1	0.9828	0.9737	1	0.9259	0.9745	0.9643
NC_000913.3	62802	47	50	58	22	50	65	51	53	30	134	69	1	0.94	0.9138	1	0.98	0.9538	0.9412	0.9623	0.9	0.9701	0.9855
NC_000913.3	63236	60	55	56	32	32	56	37	46	28	154	57	1	0.8727	0.8571	1	0.9375	0.9643	0.9189	0.9565	0.9643	0.9351	0.9649
NC_000913.3	63237	45	53	59	20	44	64	52	53	29	122	63	0.9556	0.9434	0.9661	0.95	0.9545	0.9219	0.9615	0.9811	1	0.9344	0.9841
NC_000913.3	64204	61	59	51	37	42	59	36	45	27	150	65	0.9344	0.9831	0.9804	0.9459	1	0.9831	0.9722	0.9778	1	0.9867	1
NC_000913.3	64205	44	48	57	26	43	62	53	49	32	119	72	0.9545	1	0.9825	0.9615	0.9302	0.9839	0.9623	0.9388	1	0.9832	0.9722
NC_000913.3	64225	65	61	51	37	42	58	36	49	27	153	64	1	1	1	1	1	1	1	1	0.963	0.9804	0.9844
NC_000913.3	64226	45	45	56	25	39	55	56	47	30	118	70	0.9111	0.9111	0.9286	0.96	0.9487	0.8545	0.9643	0.9362	0.9667	0.8983	0.9571
NC_000913.3	64245	66	63	48	36	42	58	36	49	26	151	65	0.9697	1	0.9792	0.9722	1	1	1	0.9592	1	0.9801	0.9846
NC_000913.3	64246	43	51	57	24	44	59	57	51	34	116	75	0.9535	0.9804	1	0.875	0.9773	0.9492	0.9649	0.9804	1	0.9828	1
NC_000913.3	64443	65	60	56	35	41	57	35	46	25	150	61	0.9538	0.9667	0.9643	0.8857	0.9756	0.9649	1	1	0.96	0.9667	1
NC_000913.3	64444	41	51	52	20	41	52	58	41	29	101	69	0.9756	0.902	0.8462	0.65	0.9268	0.9231	0.8966	0.9756	0.8966	0.8713	0.8986
NC_000913.3	64479	67	62	55	36	41	58	38	49	26	153	63	0.9851	0.9677	0.9818	0.9444	0.9756	1	1	1	1	0.9935	1
NC_000913.3	64480	42	53	56	22	43	57	55	47	30	117	75	0.9762	0.9811	0.9464	0.9545	0.9302	0.9298	0.9091	0.9574	0.9667	0.9915	0.9467
NC_000913.3	64501	67	63	55	35	42	59	37	50	25	156	63	0.9851	0.9524	1	0.9714	0.9762	0.9831	1	1	1	0.9936	0.9841
NC_000913.3	64502	43	53	55	24	43	57	58	48	32	116	71	0.9302	0.9623	0.9091	0.9167	0.9302	0.8947	0.9483	0.9583	0.9375	0.9397	0.9859
NC_000913.3	64756	66	63	52	34	40	64	38	50	24	153	63	0.9545	0.9524	0.9615	0.9706	1	0.9688	1	1	0.9583	0.9804	0.9524
NC_000913.3	64757	45	55	57	26	45	60	54	47	29	122	72	0.8889	0.9455	0.9298	0.9615	0.9556	0.9167	0.9074	0.9787	0.9655	0.959	0.9583
NC_000913.3	64845	66	61	49	32	42	62	39	49	26	150	62	0.9394	0.9508	0.9796	0.875	1	0.9516	1	0.9592	1	0.94	0.9677
NC_000913.3	64846	45	58	56	25	42	61	60	48	32	128	75	0.9333	1	0.9821	1	0.9762	0.9836	0.95	0.9583	1	0.9609	0.9867
NC_000913.3	65094	68	57	48	36	43	65	37	49	28	146	65	0.9412	0.9649	0.9583	0.9444	1	0.9846	0.973	0.9796	0.9643	0.9589	0.9846
NC_000913.3	65095	47	57	57	24	44	64	58	48	31	119	72	0.9787	0.9474	0.9474	0.9583	1	1	1	0.9792	0.9677	0.9496	0.9444
NC_000913.3	65122	68	60	49	36	43	65	38	50	27	142	65	0.9412	0.9667	0.9796	0.9444	0.9302	0.9692	0.9737	1	0.963	0.9648	0.9538
NC_000913.3	65123	46	57	57	25	44	64	57	49	31	122	71	1	0.9298	0.9825	0.96	0.9773	0.9844	0.9649	1	1	0.9754	0.9577
NC_000913.3	65133	67	62	49	35	44	64	37	49	27	143	68	0.9851	0.9516	1	1	1	1	1	0.9796	0.963	0.979	1
NC_000913.3	65134	46	58	59	24	43	65	59	48	30	124	71	1	0.9828	1	1	0.9767	0.9538	1	0.9792	0.9667	0.9839	0.9859
NC_000913.3	65637	64	60	42	32	46	66	39	49	27	144	65	0.9844	0.9667	0.9524	0.9688	0.9783	0.9848	1	0.9796	1	0.9653	1
NC_000913.3	65638	45	60	59	20	41	61	58	49	32	123	68	0.9556	0.9833	0.9322	0.9	1	1	1	0.9388	0.9688	0.9268	0.9559
NC_000913.3	66429	63	61	56	28	48	67	39	50	27	152	64	0.9524	0.9672	0.9643	0.9643	0.9792	0.9851	1	0.98	1	0.9474	0.9062
NC_000913.3	66430	43	60	65	29	49	69	51	49	32	123	58	0.9535	0.9667	0.9692	1	0.9796	0.9565	0.9608	0.9388	1	0.9675	0.9828
NC_000913.3	66452	64	60	55	29	46	67	38	51	28	153	64	0.9531	0.9667	1	0.931	1	0.9701	0.9737	0.9608	0.9643	0.9739	0.9688
NC_000913.3	66453	42	62	63	29	50	66	51	47	31	121	61	1	0.9677	0.9683	0.9655	0.96	0.9697	1	0.9574	1	0.9917	0.9672
NC_000913.3	66539	64	60	52	27	47	65	35	50	27	149	60	0.9688	0.95	1	0.8889	0.9574	0.9692	1	0.94	0.963	0.9933	0.9667
NC_000913.3	66540	41	62	61	31	48	63	51	46	29	123	58	0.9512	0.9839	0.9672	0.9677	0.9792	0.9683	0.9608	0.9783	1	0.9675	0.9828
NC_000913.3	67010	64	52	50	26	47	67	40	60	29	154	68	0.9688	0.9231	0.94	1	1	0.9851	0.925	0.9833	0.9655	0.9545	0.9265
NC_000913.3	67011	46	61	60	30	45	69	58	49	33	123	54	0.9783	0.9672	0.9833	1	0.9778	0.9855	1	1	0.9697	0.9512	0.9815
NC_000913.3	67036	63	53	49	27	48	69	40	56	29	155	65	0.9365	0.9623	0.9184	0.963	0.9792	0.9565	0.95	0.9643	0.9655	0.9419	0.9692
NC_000913.3	67037	48	60	59	29	47	69	56	49	33	125	54	0.9792	0.9833	1	1	0.9574	1	0.9464	1	1	0.984	0.9259
NC_000913.3	67135	63	53	52	27	48	65	40	56	31	157	68	0.9683	1	0.9423	1	1	1	0.975	1	0.9355	0.9873	0.9559
NC_000913.3	67136	50	59	60	28	45	68	54	49	32	127	52	0.96	0.9153	0.9667	1	0.9778	0.9706	0.9815	0.9388	0.875	0.9685	0.9423
NC_000913.3	67144	62	55	54	27	48	66	40	56	31	156	66	1	1	0.9815	1	0.9792	0.9545	1	0.9643	1	0.9872	0.9848
NC_000913.3	67145	50	62	58	28	46	70	54	48	33	126	55	1	1	1	1	0.9783	0.9857	1	0.9792	0.9697	0.9841	0.9818
NC_000913.3	67190	63	50	51	26	48	64	40	54	31	150	63	0.9683	1	0.8824	0.9231	0.8542	0.9688	0.9	1	0.9032	0.9333	0.9524
NC_000913.3	67191	51	63	57	27	45	68	54	50	30	124	55	0.9608	1	0.9649	0.9259	0.9778	0.9853	0.9444	0.96	1	0.9839	0.9455
NC_000913.3	67204	59	53	53	27	49	65	41	54	28	152	66	0.9661	0.9811	0.9434	1	1	0.9846	0.9756	0.9815	0.9643	0.9737	0.9848
NC_000913.3	67205	51	61	61	27	43	69	55	49	30	133	56	0.9804	0.9508	0.9672	1	1	0.971	0.9455	0.9388	0.9667	0.9549	0.9821
NC_000913.3	67244	64	54	52	26	50	64	40	56	30	149	65	0.9062	0.9444	0.9423	1	0.96	0.9688	0.975	0.9821	0.9667	0.9866	0.9846
NC_000913.3	67245	47	60	58	27	45	72	55	46	33	134	53	0.9574	0.9333	0.9483	1	0.9778	0.9583	0.9273	0.9783	1	0.9478	0.9811
NC_000913.3	67265	64	55	51	25	52	65	44	58	30	154	67	0.875	0.9818	0.9412	0.96	0.9615	0.9692	0.9318	1	0.9667	0.987	0.9254
NC_000913.3	67266	47	54	56	26	44	67	54	46	34	131	58	1	0.9074	0.9464	1	1	0.9851	0.9444	0.9565	1	0.9542	0.9483
NC_000913.3	67699	66	52	50	25	48	66	46	53	29	149	62	0.9545	0.9615	0.98	0.92	0.8542	0.9697	0.9565	0.9623	0.931	0.953	0.9677
NC_000913.3	67700	44	59	54	28	45	65	54	52	36	138	59	0.9773	0.9831	0.9815	1	1	1	1	0.9615	1	0.971	0.9831
NC_000913.3	67739	66	52	51	27	51	67	48	53	27	151	64	0.9697	0.9808	0.9216	0.9259	0.9608	0.9552	0.9792	0.9434	1	0.9735	0.9688
NC_000913.3	67740	45	60	54	21	41	66	55	48	33	131	52	0.9778	0.95	0.9259	1	0.9024	0.9545	0.9818	0.9167	0.9394	0.9084	0.9808
NC_000913.3	68069	67	51	49	22	50	68	48	58	32	146	64	0.9851	1	0.9184	0.9091	0.94	0.9559	0.9792	0.9483	0.9375	0.9521	0.9219
NC_000913.3	68070	47	58	55	26	44	70	56	50	37	139	60	1	0.9828	0.9636	1	1	0.9571	1	0.94	1	0.9856	1
NC_000913.3	68125	65	52	49	28	50	69	46	59	30	150	64	0.9846	0.9808	1	0.9643	0.96	0.971	0.9565	0.9831	1	0.96	0.9844
NC_000913.3	68126	48	59	55	28	45	69	57	48	34	136	58	0.9375	0.9831	0.9818	0.9643	0.9333	0.9565	0.9649	0.9792	0.9706	0.9706	0.9655
NC_000913.3	68700	67	52	47	26	50	67	47	63	33	152	63	1	1	0.9787	1	0.98	1	1	0.9206	1	0.9671	0.9841
NC_000913.3	68701	47	61	55	25	43	66	61	49	31	134	54	1	0.9672	0.9818	1	0.907	1	0.9836	1	0.9677	0.9851	0.9815
NC_000913.3	68708	67	50	47	26	49	67	47	62	33	150	64	1	0.96	0.9787	0.9231	1	0.9701	0.9574	1	1	0.98	0.9844
NC_000913.3	68709	47	62	54	24	39	67	59	49	30	136	53	0.9787	0.9839	1	0.9167	0.9744	1	0.9831	1	1	0.9853	0.9623
NC_000913.3	68801	66	51	47	25	50	66	45	60	33	154	64	0.9848	0.9412	0.9574	0.92	0.94	0.9545	0.9778	0.9667	1	0.9675	0.9844
NC_000913.3	68802	50	57	55	27	45	67	58	48	30	130	55	0.96	0.9649	0.9455	1	0.8889	0.9403	0.9655	0.8958	0.9333	0.9077	0.9455
NC_000913.3	68882	69	54	47	24	48	66	46	61	33	156	65	1	0.9815	0.9362	1	1	0.9545	0.9565	1	0.9697	0.9679	1
NC_000913.3	68883	50	62	57	29	45	69	56	47	29	130	56	0.96	0.9839	0.9649	0.9655	0.9778	0.942	0.9464	0.9787	1	0.9462	0.9464
NC_000913.3	69363	62	57	46	20	49	68	46	58	32	156	56	0.9839	0.9649	0.9565	0.95	0.9592	0.9853	0.9565	1	0.9688	0.9359	0.9286
NC_000913.3	69364	52	63	59	24	48	65	55	50	29	145	54	0.9615	0.9683	0.9153	0.9583	0.9375	0.9692	0.9455	0.96	1	0.9517	0.9074
NC_000913.3	69969	64	43	47	25	54	66	46	56	30	152	64	0.9688	0.9535	0.9574	0.96	0.8889	0.9545	0.913	0.9821	1	0.9671	0.9219
NC_000913.3	69970	50	57	57	23	42	65	51	51	29	130	52	1	0.9474	0.9649	0.9565	0.9762	0.9231	0.9216	0.9216	0.9655	0.9615	0.9423
NC_000913.3	70119	62	48	50	23	49	69	44	56	32	156	60	1	0.9792	0.98	1	0.9796	0.942	0.9091	0.9821	0.9688	0.9551	0.95
NC_000913.3	70120	48	66	56	24	47	68	51	45	29	129	50	0.9167	0.9545	0.9464	0.9167	0.9149	0.9706	0.9412	0.9333	0.9655	0.9302	0.86
NC_000913.3	70406	59	49	47	20	50	69	42	57	31	150	58	0.9831	0.9592	0.9574	1	0.92	0.913	0.9762	0.9649	0.9355	0.96	0.9828
NC_000913.3	70407	50	69	53	25	46	68	51	49	32	137	51	0.96	0.971	0.9245	0.96	0.9783	0.9853	0.9804	0.9592	0.9688	0.9854	0.9412
NC_000913.3	70949	59	58	51	24	54	68	40	51	30	144	62	0.9831	0.9828	0.9608	0.9583	0.9259	0.9853	0.975	0.9608	0.9333	0.9306	0.9839
NC_000913.3	70950	51	57	58	25	48	67	47	43	32	132	52	1	0.9649	1	1	0.9583	0.9851	0.9787	0.9767	1	0.9773	0.9808
NC_000913.3	71156	55	57	48	23	49	63	40	50	30	141	61	0.9818	0.9474	0.9792	0.9565	0.9184	0.9524	0.975	0.98	0.9	0.9645	0.9672
NC_000913.3	71157	51	60	55	28	50	70	49	44	30	130	54	0.9804	0.95	0.9636	0.9286	0.98	0.9714	0.9796	0.9773	0.9333	0.9615	0.9815
NC_000913.3	71751	54	57	53	25	51	66	36	49	32	143	60	0.963	0.9825	0.9811	1	0.9804	0.9394	0.9167	0.9592	0.9688	0.965	0.9667
NC_000913.3	71752	48	52	52	27	49	66	44	41	31	137	53	0.875	0.8654	0.9038	0.8148	0.9184	0.9394	1	0.9024	0.9677	0.9124	0.9811
NC_000913.3	71846	55	56	54	25	53	69	35	52	29	142	62	1	0.9286	0.9815	1	0.9623	0.9565	0.9714	0.9231	1	0.9577	0.9516
NC_000913.3	71847	49	57	55	28	48	72	44	44	30	149	54	1	0.9649	0.9818	0.9643	0.9792	0.9722	1	0.9773	1	0.9799	1
NC_000913.3	72341	53	54	56	22	53	68	37	48	26	140	59	0.9434	1	1	1	0.9434	0.9412	0.973	0.9583	0.9615	0.9643	0.9322
NC_000913.3	72342	49	60	53	32	46	70	44	46	35	142	55	1	0.9333	0.9623	0.9688	1	0.9714	0.9545	0.9348	1	1	0.9818
NC_000913.3	72445	54	54	54	24	54	70	35	49	27	143	61	1	1	0.9815	1	0.963	0.9857	1	1	0.963	0.986	0.9836
NC_000913.3	72446	49	64	51	33	46	72	46	49	34	146	56	0.9592	0.9531	0.9608	1	1	0.9722	0.9565	0.9796	1	0.9863	1
NC_000913.3	72742	56	60	57	30	55	68	36	50	28	137	61	0.9821	0.9333	0.9474	0.9	1	1	1	0.94	0.9643	0.9854	1
NC_000913.3	72743	50	59	52	31	48	73	46	47	33	140	57	0.96	0.9661	0.9423	0.9355	0.8958	0.9041	0.8696	0.9362	0.9394	0.9143	0.8947
NC_000913.3	72794	57	60	58	30	56	68	37	50	29	140	59	0.9825	0.95	0.9655	0.9333	0.9464	0.9853	1	1	1	0.9571	0.9492
NC_000913.3	72795	48	63	51	28	48	74	48	47	34	144	59	1	0.9683	0.9216	0.9643	0.9583	0.9865	0.9583	1	1	0.9931	0.9831
NC_000913.3	72839	56	61	54	30	56	69	38	47	28	141	58	1	0.9836	0.9444	0.9333	0.9821	1	1	0.9362	0.9643	0.9858	0.9828
NC_000913.3	72840	46	59	52	31	49	72	48	45	35	138	57	0.8913	0.9661	0.9038	0.9355	0.9388	0.9444	0.9375	0.8667	0.9714	0.9638	0.9649
NC_000913.3	73272	59	57	54	29	54	67	40	48	28	141	60	1	0.9649	0.9815	0.8966	1	1	1	0.9792	1	1	0.9833
NC_000913.3	73273	44	60	54	27	48	68	44	42	33	136	61	1	0.9333	0.963	0.963	0.9583	0.9559	0.9318	0.9524	0.9697	0.9559	0.9672
NC_000913.3	73389	58	61	53	31	54	70	38	47	27	144	58	0.9828	0.9672	1	1	0.963	0.9571	0.9474	0.9362	0.963	0.9653	0.9138
NC_000913.3	73390	43	61	53	24	46	63	44	40	33	134	56	0.9767	0.9508	0.9057	1	0.913	0.9841	0.9773	0.975	1	0.9627	0.9821
NC_000913.3	73593	59	61	53	27	53	69	40	51	28	138	61	1	0.9672	0.9623	0.963	0.9623	0.9855	1	1	1	0.9783	0.9836
NC_000913.3	73594	45	61	53	27	45	68	45	41	35	148	60	0.9778	0.9672	0.9811	1	0.9778	1	0.9556	0.9756	0.9714	0.9797	0.9833
NC_000913.3	73673	59	61	52	27	51	69	38	47	28	141	58	0.9831	0.9672	0.9808	1	0.9804	1	0.9474	0.9574	1	0.9716	0.9655
NC_000913.3	73674	46	61	54	27	44	65	46	42	36	148	59	1	0.9672	0.9815	1	0.9773	1	0.9783	1	1	0.9662	0.9831
NC_000913.3	73805	61	63	52	27	56	69	40	48	30	144	57	1	1	1	1	0.9821	1	0.975	0.9583	0.9667	0.9931	0.9825
NC_000913.3	73806	49	62	52	23	44	67	48	45	32	143	60	1	0.9839	0.9808	0.9565	0.9773	0.9552	0.9792	1	0.9688	0.9371	0.9833
NC_000913.3	74220	58	58	49	25	55	69	44	44	27	136	58	1	0.9483	1	1	0.9818	1	1	0.9773	1	0.9853	0.9828
NC_000913.3	74221	51	60	55	33	45	68	51	40	33	144	62	0.9608	0.9667	0.9636	0.9697	1	0.9706	0.9804	0.875	0.9697	0.9514	0.9677
NC_000913.3	74657	64	59	53	29	59	73	46	49	26	135	58	0.9844	1	1	0.8966	0.9661	0.9726	0.9565	0.9796	0.9615	0.963	1
NC_000913.3	74658	50	58	49	31	44	66	47	35	31	127	59	0.96	0.9655	0.9388	0.9677	0.9773	0.9394	0.9787	0.9429	0.9677	0.9449	0.9153
NC_000913.3	74851	59	58	56	29	58	70	45	47	24	132	56	0.9831	0.931	0.9464	0.8966	0.9483	0.9571	0.9556	0.9149	1	0.947	0.9643
NC_000913.3	74852	45	56	46	30	44	68	48	35	31	138	59	0.9111	0.9286	0.913	0.9	0.8409	0.8676	1	0.9143	0.9032	0.913	0.8305
NC_000913.3	75010	61	64	55	27	53	72	44	52	23	135	56	0.9508	0.9844	0.9818	0.963	0.9811	0.9861	1	0.9615	0.9565	0.963	0.9643
NC_000913.3	75011	49	53	46	25	47	63	48	36	29	138	57	0.9796	0.9811	0.9565	0.96	0.9149	0.9524	0.9792	0.9722	0.9655	0.9565	0.9474
NC_000913.3	75037	61	59	55	26	52	73	45	49	21	132	57	0.9836	0.9831	0.9818	0.9231	0.9615	0.9589	0.9333	0.9388	0.9524	0.947	0.9649
NC_000913.3	75038	46	54	48	24	43	62	47	35	29	139	56	0.8696	1	0.9792	0.875	0.9302	0.9516	1	0.9429	0.931	0.964	0.9464
NC_000913.3	75551	64	62	55	26	50	69	48	51	25	135	58	0.9844	1	0.9455	1	1	0.9855	0.9792	1	0.96	0.9852	0.9828
NC_000913.3	75552	49	48	45	26	46	70	45	34	29	132	57	0.9388	0.9792	0.9778	0.9231	0.9783	0.9714	1	0.9412	0.9655	0.9318	0.9649
NC_000913.3	75650	62	62	54	24	50	71	47	49	23	138	60	0.9839	0.9355	1	1	1	1	0.9574	0.9796	1	1	1
NC_000913.3	75651	45	50	45	30	49	70	39	36	28	138	56	1	1	1	0.9667	1	1	1	0.9444	1	0.9638	1
NC_000913.3	75738	62	59	54	25	49	72	48	48	23	137	59	0.9677	1	0.9815	0.96	0.9592	1	0.9792	1	1	0.9854	0.9661
NC_000913.3	75739	50	48	51	28	47	70	40	36	25	139	55	1	0.9583	0.9412	0.9643	0.9574	0.9286	0.925	0.9722	0.92	0.964	0.9818
NC_000913.3	75957	59	63	48	23	53	74	48	47	22	132	58	0.9492	0.9524	0.9583	0.8696	0.9434	0.9595	0.8958	0.8723	0.9545	0.9167	0.931
NC_000913.3	75958	49	47	51	31	47	69	37	35	24	140	57	1	1	1	0.9677	0.9787	0.9855	1	0.9429	1	0.9786	0.9649
NC_000913.3	75977	58	63	51	24	49	72	48	45	23	136	61	0.9655	0.9841	0.9216	0.875	0.9796	0.9306	0.9375	0.9333	0.9565	0.9412	0.9508
NC_000913.3	75978	50	48	51	32	47	70	36	34	25	142	56	0.96	0.9792	1	0.9062	0.9787	1	0.9722	1	0.92	0.9648	1
NC_000913.3	75987	59	64	50	23	51	69	48	43	23	136	59	0.9492	0.9375	0.8	0.913	0.9608	0.9565	0.9375	0.907	1	0.9559	1
NC_000913.3	75988	52	49	49	33	45	70	36	36	24	145	57	0.9423	1	1	0.9697	0.9778	0.9857	0.9722	1	0.9583	0.9862	1
NC_000913.3	76038	57	59	48	24	52	75	46	43	21	129	57	0.9474	0.9831	0.8958	0.7917	0.9231	0.9467	0.8913	0.8837	1	0.8837	0.9123
NC_000913.3	76039	52	47	50	33	48	70	37	36	25	146	58	0.9808	0.9787	0.94	0.9697	0.9375	0.9571	0.973	1	0.96	0.9863	1
NC_000913.3	76067	57	64	47	26	50	74	46	46	23	132	59	0.9474	0.9531	0.9574	0.7692	0.94	0.973	0.9348	0.9565	1	0.9545	0.8644
NC_000913.3	76068	52	49	51	34	45	72	38	35	25	145	57	0.9615	1	1	0.9706	0.9333	0.9722	1	0.9429	0.96	0.9793	0.9649
NC_000913.3	76551	58	65	57	27	51	73	42	51	23	141	60	1	1	1	0.963	1	1	0.9762	1	0.9565	0.9787	0.9833
NC_000913.3	76552	49	50	54	33	48	73	39	38	24	137	58	1	1	0.9444	0.8788	0.8958	0.9863	0.9744	0.9737	0.9583	0.9927	0.9828
NC_000913.3	76695	58	66	58	27	54	71	41	50	22	143	63	0.9138	0.9697	0.931	0.963	0.9444	0.9296	1	0.98	0.9545	0.993	0.9365
NC_000913.3	76696	51	53	55	36	47	67	40	35	22	140	55	0.9216	0.9245	0.9818	0.8611	0.9787	0.9403	0.95	0.9143	0.9545	0.9643	0.9636
NC_000913.3	77027	55	68	54	28	52	69	39	50	22	143	60	0.9818	0.9412	0.9815	0.9643	0.9231	0.913	1	0.98	0.9545	0.972	0.9667
NC_000913.3	77028	48	54	52	34	47	71	41	35	23	137	56	1	0.9815	0.9808	0.9706	0.9574	0.9437	1	1	1	0.9854	0.9464
NC_000913.3	77036	55	68	57	30	51	71	39	52	23	143	61	1	0.9706	1	0.9667	0.9412	0.9577	0.9744	0.9808	0.913	0.979	0.9508
NC_000913.3	77037	47	55	53	34	48	71	42	35	23	139	54	0.9787	1	1	1	0.9583	0.9577	1	0.9714	1	0.9856	0.9815
NC_000913.3	77153	53	64	54	30	54	73	39	52	23	145	60	0.9811	0.9531	0.963	1	0.963	0.9863	0.9231	0.9808	0.9565	0.9655	0.9333
NC_000913.3	77154	48	55	52	32	46	70	38	36	24	137	52	0.9583	0.9636	0.9615	1	0.9348	0.9714	0.9737	0.9722	0.9583	0.9781	0.9808
NC_000913.3	77624	53	68	48	29	55	75	40	49	24	140	61	0.9811	0.9706	1	0.9655	0.9636	0.9733	0.95	0.9592	0.9167	0.9857	0.918
NC_000913.3	77625	41	48	56	28	42	69	38	40	24	129	51	0.9512	0.9792	0.9464	1	0.9524	0.9565	0.9474	0.975	0.9167	0.938	0.9608
NC_000913.3	77771	54	66	53	29	57	76	41	51	26	148	61	0.9815	0.9697	0.9434	0.9655	0.9825	0.9737	1	1	0.9615	0.9797	0.9836
NC_000913.3	77772	37	51	54	25	44	68	41	38	23	137	54	0.9459	0.9216	0.963	0.88	0.9091	0.8529	0.9268	0.9211	1	0.9635	1
NC_000913.3	77807	52	67	51	27	58	80	41	52	25	142	61	0.9808	0.9701	1	0.963	0.9828	0.9625	0.9756	0.9615	0.96	1	0.9672
NC_000913.3	77808	40	48	54	21	45	65	41	40	24	135	55	0.9	0.8958	0.963	0.9048	0.8222	0.9231	0.878	0.975	0.9167	0.9333	0.9091
NC_000913.3	77853	55	65	52	29	54	76	40	52	25	146	63	1	0.9846	1	1	1	0.9737	0.975	1	1	1	0.9683
NC_000913.3	77854	33	48	54	24	42	61	38	40	25	133	52	1	0.875	0.9074	0.9583	0.9524	0.8852	0.9211	0.9	0.88	0.9173	0.9038
NC_000913.3	78344	62	65	53	28	51	68	42	53	23	141	66	0.9839	0.9692	0.9811	0.8929	0.9804	0.9412	1	0.9623	0.913	0.9858	0.9848
NC_000913.3	78345	35	51	52	24	38	55	41	41	23	140	55	0.9429	0.9412	1	1	1	0.9455	0.9512	0.9268	0.913	0.9929	0.9273
NC_000913.3	79013	68	58	60	31	56	68	41	49	25	129	69	0.9412	0.9483	0.95	0.9355	0.9821	0.9412	1	0.9184	0.96	0.9612	0.971
NC_000913.3	79014	39	62	61	25	40	65	45	50	22	136	55	0.9744	0.9839	1	0.92	0.975	0.9538	1	0.96	0.9091	0.9706	0.9818
NC_000913.3	79029	70	62	59	31	55	71	43	52	26	134	69	0.9714	0.9839	0.9661	1	0.9636	1	0.9535	1	1	0.9851	0.9855
NC_000913.3	79030	38	60	61	27	38	62	44	49	23	135	56	0.8684	1	0.9508	0.963	1	0.9839	1	0.9388	0.9565	1	0.9821
NC_000913.3	79783	67	61	58	29	52	72	39	46	23	121	69	0.9403	0.9672	0.9483	1	0.9808	0.9444	0.9231	0.9565	1	0.9752	0.942
NC_000913.3	79784	37	57	65	25	35	70	40	55	23	147	49	0.9459	0.9474	0.9538	1	1	0.9571	0.975	0.9818	1	0.966	0.898
NC_000913.3	79929	69	59	57	28	49	76	43	47	25	119	70	1	0.9831	0.9825	1	1	0.9868	1	0.9787	0.96	0.9832	1
NC_000913.3	79930	40	60	70	28	38	69	43	52	25	142	53	0.95	0.9333	1	0.9643	1	0.9855	0.9767	1	0.96	1	0.9623
NC_000913.3	79947	72	58	56	27	46	73	44	48	27	125	70	1	0.9828	0.9643	0.963	0.9565	0.9589	0.9545	0.8958	0.963	0.944	0.9857
NC_000913.3	79948	39	58	66	28	38	69	43	54	25	143	56	0.9231	0.9828	0.9848	0.9643	1	0.971	0.9535	0.9444	1	0.965	1
NC_000913.3	80545	68	53	64	29	43	73	47	47	26	122	63	0.9853	0.9811	0.9531	1	0.9767	0.9863	1	0.9574	1	1	0.9524
NC_000913.3	80546	41	50	73	25	37	72	42	47	25	142	48	1	0.96	0.9589	0.96	0.973	1	0.9762	1	0.96	0.9718	1
NC_000913.3	80605	67	54	65	29	41	73	43	43	24	123	66	0.9552	1	0.9538	1	0.9756	0.9863	0.9535	0.9535	1	0.9919	0.9545
NC_000913.3	80606	37	50	74	25	35	71	41	47	23	135	43	0.973	0.96	0.973	0.96	0.9429	0.9296	0.9756	0.9362	0.9565	0.963	0.9535
NC_000913.3	80679	66	57	65	27	42	76	43	46	25	122	66	0.9697	0.9825	0.9846	0.963	0.9286	0.9605	1	0.9783	1	0.9754	0.9697
NC_000913.3	80680	41	49	68	24	37	70	42	49	25	132	50	0.9512	1	0.9706	0.7917	0.9459	0.9286	0.9762	0.9184	0.96	0.9545	0.96
NC_000913.3	81180	65	56	67	27	46	67	41	48	27	121	71	1	1	0.9403	1	0.9565	1	1	0.9375	1	0.9669	1
NC_000913.3	81181	36	49	71	20	47	72	46	48	25	130	50	0.9722	1	0.9718	0.95	0.9362	0.9306	0.9348	1	1	0.9615	1
NC_000913.3	81251	63	52	69	28	43	67	42	47	25	113	71	1	1	1	1	1	0.9851	0.9524	0.9362	0.96	0.9823	0.9859
NC_000913.3	81252	37	49	71	21	44	72	46	50	24	130	50	0.9189	0.9592	0.9859	0.9524	0.9545	0.9306	1	0.98	1	0.9769	0.96
NC_000913.3	81324	61	54	66	26	49	67	43	54	26	117	70	1	0.963	0.9848	1	0.9592	0.9552	0.9767	0.9259	0.9615	0.9402	1
NC_000913.3	81325	38	49	72	21	46	74	48	49	25	133	52	1	1	1	0.9048	0.9783	0.973	0.9583	0.898	0.96	0.9774	0.9808
NC_000913.3	81336	62	55	68	28	47	69	44	51	25	117	66	0.9839	0.9455	0.9706	1	0.9574	0.9565	0.9773	1	1	0.9402	0.9545
NC_000913.3	81337	38	48	72	22	43	73	48	47	25	133	53	1	0.9792	0.9722	1	1	1	0.9583	0.9787	0.96	0.985	0.9811
NC_000913.3	81381	62	55	70	29	48	69	45	51	27	118	70	0.9839	1	1	1	0.9792	0.971	0.9333	0.9804	0.9259	0.9661	0.9857
NC_000913.3	81382	38	50	73	23	47	72	48	50	25	132	51	1	1	0.9863	0.913	0.9787	0.9861	0.9375	0.96	1	0.9848	0.9804
NC_000913.3	81444	61	56	67	29	48	70	46	53	25	117	69	1	0.9821	0.9851	0.8966	0.9583	0.9571	0.9565	0.9811	0.96	0.9744	0.9855
NC_000913.3	81445	37	47	73	22	45	67	49	50	23	130	50	0.973	0.9574	0.9726	1	0.9556	0.9552	0.9592	0.98	1	0.9923	0.96
NC_000913.3	82408	58	49	56	27	40	67	42	49	21	105	64	0.8793	0.9388	0.8929	0.8519	0.975	0.8657	0.9048	0.9592	0.9524	0.9429	0.9219
NC_000913.3	82409	38	57	80	26	41	75	46	54	21	125	52	0.9737	0.9825	0.9375	0.9615	0.9512	0.9467	0.9565	0.963	1	0.944	0.9808
NC_000913.3	82688	59	52	67	26	42	69	40	51	21	110	65	1	0.9615	0.9552	1	1	1	0.975	0.9412	0.9524	0.9818	0.9846
NC_000913.3	82689	38	56	79	22	38	72	43	52	20	122	51	0.9474	0.9107	0.9494	0.9091	0.9211	0.9861	0.9535	0.9231	0.95	0.959	0.9608
NC_000913.3	82787	60	52	65	26	41	64	40	50	23	106	65	0.9333	0.9231	0.9846	0.8462	1	1	0.95	0.96	0.9565	0.9717	0.9692
NC_000913.3	82788	39	60	82	24	42	68	42	54	20	129	52	0.9744	0.9667	0.9756	0.9167	0.9524	0.9559	0.9762	1	1	0.9845	0.9808
NC_000913.3	82835	59	50	64	25	35	64	40	48	23	105	65	0.9322	0.98	0.9531	0.96	0.9429	0.9219	0.925	0.9792	1	0.9429	0.9692
NC_000913.3	82836	40	61	80	25	40	68	43	54	19	128	51	1	1	0.9875	1	0.975	1	1	1	1	0.9922	1
NC_000913.3	83080	62	48	64	27	38	66	38	46	19	107	63	0.9677	0.9375	0.9844	1	0.8947	0.9848	0.9737	1	1	0.9813	0.9683
NC_000913.3	83081	35	59	74	24	38	66	42	58	20	128	49	0.9714	1	0.9595	0.9583	0.9737	0.9242	0.9762	0.9655	1	0.9922	0.9592
NC_000913.3	83174	60	47	65	26	36	63	41	46	20	105	65	0.9667	1	0.9538	1	0.9167	1	0.9512	0.9348	1	0.981	0.9538
NC_000913.3	83175	35	61	75	26	40	67	42	57	19	129	50	0.9714	0.9672	0.9467	1	0.975	0.9701	1	0.9123	1	0.969	1
NC_000913.3	84039	53	38	55	22	30	58	45	38	14	95	58	0.8113	0.8158	0.8727	0.6364	0.7667	0.7931	0.8444	0.8158	0.8571	0.8211	0.7069
NC_000913.3	84040	30	44	48	18	29	64	35	51	15	114	33	0.5333	0.7045	0.6458	0.5556	0.7931	0.625	0.6571	0.6275	0.6667	0.7105	0.7576
NC_000913.3	84387	51	37	54	26	34	59	41	36	15	102	54	0.7059	0.7568	0.8704	0.7308	0.7941	0.7797	0.878	0.8889	0.8667	0.7647	0.7407
NC_000913.3	84388	36	49	52	26	35	68	37	47	23	117	47	0.7222	0.8367	0.8462	0.8846	0.8286	0.8676	0.9459	0.8298	0.8261	0.8547	0.8511
NC_000913.3	84435	54	40	61	26	34	58	45	47	17	108	56	0.9074	0.85	0.9016	0.8846	0.9412	0.9138	0.9778	0	0.8235	0.9537	0.8929
NC_000913.3	84436	36	56	56	26	37	75	43	53	25	127	51	0.9722	1	0.8929	0.9231	0.8919	0.9467	0.9767	0	0.96	0.9764	0.9412
NC_000913.3	85017	50	48	57	30	41	63	44	49	21	105	63	0.98	0.9792	0.9649	0.9667	1	0.9524	0.9091	0.9592	0.9524	0.981	0.9524
NC_000913.3	85018	34	59	60	28	38	75	46	55	25	128	50	0.9706	0.9831	0.9833	0.9643	1	0.9467	1	0.9636	0.96	0.9766	0.94
NC_000913.3	85576	49	45	52	25	40	55	43	46	20	105	60	0.8776	0.8667	0.8654	0.92	0.85	0.9273	0.814	0.9565	0.9	0.9333	0.9
NC_000913.3	85577	30	56	66	24	42	70	43	55	27	131	48	0.9	0.9107	0.8636	0.9583	0.8571	0.9143	0.8837	0.8364	0.8889	0.8473	0.9375
NC_000913.3	85665	49	45	49	28	36	59	43	47	20	104	62	0.8571	0.7778	0.9184	0.8214	0.8889	0.9322	0.8837	0.9149	0.95	0.9038	0.9355
NC_000913.3	85666	34	55	61	23	46	74	48	53	27	135	50	0.9118	1	1	1	0.9783	0.973	0.9792	0.9623	1	0.9778	0.98
NC_000913.3	85676	48	47	49	28	40	59	42	47	19	111	65	0.9375	0.9149	0.9796	0.9643	0.975	0.9661	0.9762	0.9787	1	0.982	0.9385
NC_000913.3	85677	35	57	58	23	45	75	47	54	28	135	51	0.9714	0.9825	1	1	0.9778	0.9867	0.9787	0.9815	1	0.9852	0.9804
NC_000913.3	85760	49	50	52	28	39	60	46	44	21	114	62	0.9796	0.96	0.9423	1	1	0.9833	0.9783	1	1	0.9825	0.9839
NC_000913.3	85761	36	57	61	22	44	73	44	55	28	130	52	0.8889	0.9649	0.918	0.9545	0.9545	0.9589	0.8636	0.9455	0.9643	0.9615	0.9038
NC_000913.3	86546	64	49	59	28	44	64	45	52	21	111	63	0.8594	0.9796	0.9831	1	0.9318	0.9688	1	0.9423	0.9524	0.9279	1
NC_000913.3	86547	35	58	62	26	48	72	43	54	30	139	50	1	0.9828	1	0.9615	0.9792	0.9583	0.9302	0.9815	1	0.964	0.98
NC_000913.3	86668	60	54	61	29	43	61	46	51	22	112	59	0.9833	1	0.9836	0.931	0.9302	0.9836	1	0.9412	1	0.9643	0.9831
NC_000913.3	86669	36	59	61	23	48	73	45	50	30	137	54	1	0.9492	0.9836	1	0.9167	0.9315	0.9778	0.94	1	0.9854	1
NC_000913.3	86761	64	51	60	28	42	62	47	51	22	111	63	0.9531	0.9608	1	1	0.9762	0.9677	1	0.9412	1	0.982	0.9524
NC_000913.3	86762	35	57	62	28	50	72	46	47	30	140	54	0.9429	0.9298	0.9516	0.9643	0.98	0.875	0.9783	0.9787	0.9	0.8857	0.9259
NC_000913.3	86872	60	56	60	27	40	60	47	51	23	115	60	0.95	1	0.9667	1	0.975	0.95	0.9574	0.9608	1	0.9652	1
NC_000913.3	86873	38	56	62	30	50	73	44	50	30	143	55	1	1	0.9516	1	1	0.9726	0.9773	1	0.9667	0.986	1
NC_000913.3	87091	55	51	55	28	36	58	43	54	22	115	58	0.8182	0.902	0.9273	0.8929	0.8056	0.8793	0.907	0.8333	0.9545	0.9043	0.8621
NC_000913.3	87092	38	57	58	27	44	69	42	47	28	133	50	0.8684	0.9123	0.931	0.8889	0.8182	0.942	0.8571	0.9149	0.9286	0.8722	0.86
NC_000913.3	87175	60	53	64	26	39	64	48	55	23	116	59	0.9333	0.9623	0.9844	1	1	0.9844	0.9583	0.9636	0.9565	0.9741	0.9831
NC_000913.3	87176	41	60	55	29	49	66	43	43	31	136	58	1	0.9667	0.9636	1	0.9388	0.9545	1	0.9767	0.9677	0.9853	0.9828
NC_000913.3	87475	61	55	59	29	45	64	45	58	24	122	59	0.9344	1	0.9831	0.9655	1	1	1	1	1	0.9836	1
NC_000913.3	87476	39	65	58	30	49	70	46	50	30	145	60	0.9744	1	1	0.9667	0.9796	0.9714	1	0.98	1	0.9931	1
NC_000913.3	87534	62	53	60	30	45	62	47	61	26	117	58	0.9516	0.9623	0.9667	1	0.9778	0.9839	0.9787	0.9836	0.9615	0.9829	0.9483
NC_000913.3	87535	38	65	58	30	49	71	47	51	28	142	61	0.9737	0.9538	0.9483	0.9333	0.9388	0.9437	0.9362	0.902	1	0.9648	0.9344
NC_000913.3	87854	64	55	60	33	42	60	44	58	24	121	62	0.9375	0.9091	0.9833	0.9697	0.9286	0.9833	1	0.9828	1	0.9669	0.9677
NC_000913.3	87855	42	61	60	29	52	67	43	47	29	142	62	0.9762	0.9344	0.9333	0.931	0.9423	0.9403	0.9535	0.9362	1	0.9437	0.9516
NC_000913.3	88229	61	58	60	30	45	61	51	55	23	124	66	0.9508	0.9655	0.9333	0.9333	0.9778	0.9836	0.9412	1	1	0.9435	0.9848
NC_000913.3	88230	42	62	69	25	51	69	42	52	31	138	62	0.9286	0.9355	0.9565	0.88	0.8627	0.971	0.9762	1	1	0.9348	1
NC_000913.3	88236	59	58	61	31	44	61	51	57	21	123	67	0.9831	0.931	0.9672	0.9677	1	0.9836	1	0.9825	0.9524	0.9512	0.9701
NC_000913.3	88237	43	60	68	26	52	67	43	52	31	139	63	1	1	0.9706	1	0.9808	0.9851	1	1	0.9677	0.9856	0.9683
NC_000913.3	88329	58	58	55	29	46	63	52	54	23	123	66	0.9483	0.9655	0.9455	0.8966	1	0.9365	0.9423	0.9815	1	0.9837	0.9394
NC_000913.3	88330	41	62	71	25	49	68	44	53	31	138	61	1	1	0.9437	1	0.9796	1	1	1	0.9677	0.9855	0.9016
NC_000913.3	88482	64	55	56	28	48	66	51	58	24	131	63	0.9375	1	0.9821	0.9286	0.9792	0.9848	1	1	1	0.9695	0.9683
NC_000913.3	88483	45	63	71	29	50	70	43	54	33	138	59	1	0.9841	0.9859	1	1	0.9571	0.9767	1	1	0.9855	1
NC_000913.3	88515	61	54	55	28	45	66	51	53	24	129	65	0.9344	1	0.9455	0.9643	1	0.9697	0.9412	0.9434	0.9167	0.9612	0.9538
NC_000913.3	88516	46	63	68	29	50	70	43	50	34	137	57	1	0.9841	0.9853	1	0.96	0.9857	0.9535	0.98	0.9706	0.9708	0.9474
NC_000913.3	88650	65	54	52	28	45	65	49	56	24	126	68	0.9538	0.963	1	1	0.9778	0.9538	1	1	0.9167	0.9841	1
NC_000913.3	88651	40	63	69	28	51	62	43	58	36	136	56	0.925	1	0.9565	1	0.9804	0.9516	0.9302	0.9483	1	0.9412	0.9464
NC_000913.3	90214	62	58	49	24	40	62	49	55	28	138	70	0.9516	0.8621	0.9388	1	0.975	1	0.9388	0.9455	1	0.971	0.9857
NC_000913.3	90215	45	68	67	29	53	63	41	59	30	126	59	0.9556	0.9706	0.9254	0.9655	1	0.9683	0.9512	0.9661	1	0.9683	1
NC_000913.3	90253	62	58	51	25	41	60	47	55	27	143	73	0.9677	0.9483	0.9608	0.92	0.9268	1	1	1	0.963	0.972	0.9589
NC_000913.3	90254	46	68	66	30	51	64	42	58	30	123	56	0.9565	0.9559	0.9394	1	0.9804	0.9688	0.9286	0.9828	1	0.9675	0.9821
NC_000913.3	90257	61	57	47	25	40	61	47	53	28	139	70	0.918	0.9474	0.9787	0.96	1	0.9508	0.9362	0.9811	0.9643	0.9784	0.9429
NC_000913.3	90258	48	68	66	30	52	63	43	58	30	124	57	0.9792	0.9559	0.9091	1	0.9423	0.9524	1	0.9483	1	0.9435	0.9474
NC_000913.3	90299	61	57	49	25	43	63	48	53	28	144	71	1	0.9649	1	0.96	1	0.9841	0.9583	0.9434	0.9643	0.9931	0.9859
NC_000913.3	90300	48	66	61	28	52	64	42	57	29	122	60	0.9792	0.9545	0.9836	1	0.9615	0.9531	0.9524	0.9649	1	0.9836	0.9333
NC_000913.3	90362	59	58	49	25	42	61	51	53	26	138	70	0.9661	0.9655	1	0.96	0.9762	0.9508	1	0.9811	0.8846	0.9928	0.9429
NC_000913.3	90363	47	66	56	31	53	63	37	59	30	124	60	0.8723	0.9091	0.9643	0.9677	0.9623	0.9524	0.9189	0.8814	1	0.9435	0.9667
NC_000913.3	90376	61	59	50	27	42	63	49	52	26	138	70	0.9508	0.9831	0.98	0.963	0.9524	0.9365	0.9592	0.9615	0.9615	0.9783	0.9429
NC_000913.3	90377	45	67	60	31	52	60	41	58	30	118	62	0.9778	0.9701	0.9333	1	0.9615	0.9333	0.9756	0.931	0.9	0.9831	0.9677
NC_000913.3	90395	64	56	49	27	42	64	51	53	27	141	70	0.9531	0.9286	0.9388	0.963	0.9762	1	0.9412	0.9811	0.963	0.9787	0.9571
NC_000913.3	90396	47	68	62	31	51	66	43	59	31	121	62	0.9787	0.9706	1	1	0.9608	0.9697	0.9767	0.9831	0.9677	0.9835	0.9839
NC_000913.3	90805	61	62	43	27	44	66	54	51	33	135	72	0.9344	0.9355	0.9767	1	0.9545	0.9697	0.9259	0.9608	0.9697	0.9185	0.9722
NC_000913.3	90806	46	74	58	29	52	68	40	55	28	124	58	1	0.973	0.9655	1	0.9808	0.9706	0.925	0.9636	1	0.9435	0.9828
NC_000913.3	91035	61	64	44	24	45	63	52	48	34	132	68	0.9836	0.9688	1	0.9583	0.9778	0.9683	0.9808	0.9792	0.9706	0.947	0.9853
NC_000913.3	91036	49	71	59	21	56	65	43	57	26	111	59	0.9388	0.9296	0.9492	0.8095	0.8929	0.9385	0.9535	0.9298	1	0.955	0.9153
NC_000913.3	91073	63	62	43	23	45	62	52	51	34	132	70	0.9683	0.9677	0.9767	1	0.9556	0.9839	0.9808	0.9804	0.9706	0.9848	1
NC_000913.3	91074	46	72	62	22	60	69	44	55	29	125	60	0.9783	0.9861	0.9516	0.8636	0.95	0.971	0.9318	0.9636	1	0.96	1
NC_000913.3	91123	61	64	45	23	44	64	54	52	33	133	68	0.9508	0.9375	0.9556	1	0.9545	0.9531	1	0.9808	1	0.9699	0.9706
NC_000913.3	91124	47	71	61	23	58	66	41	55	28	124	61	0.9362	0.9577	0.9836	1	0.9138	0.9848	1	0.9455	0.9286	0.9435	0.9508
NC_000913.3	91284	60	61	43	25	43	64	52	54	34	139	69	0.9667	0.9508	1	1	0.9302	0.9531	1	0.9815	1	0.9784	0.971
NC_000913.3	91285	52	73	62	24	61	68	43	54	29	122	63	0.9808	0.9863	0.9516	1	0.9672	0.9706	0.9535	0.9444	0.9655	0.9508	1
NC_000913.3	91329	57	63	45	25	45	66	50	55	36	140	66	0.9825	0.9683	0.9333	1	0.9556	0.9848	0.98	0.9818	1	0.9571	0.9848
NC_000913.3	91330	52	74	63	24	58	65	41	56	30	122	61	0.9808	0.9595	0.9841	1	0.9828	0.9231	0.9268	1	1	0.9508	0.9016
NC_000913.3	91363	58	64	43	26	45	64	52	54	36	138	67	1	0.9688	0.9767	0.9615	1	1	0.9808	0.9815	1	0.9855	0.9701
NC_000913.3	91364	49	72	63	24	58	67	44	54	29	124	62	1	0.9583	0.9524	0.9583	1	0.9701	0.9545	0.9444	0.9655	0.9839	1
NC_000913.3	91777	57	59	45	25	44	64	47	52	32	139	68	0.9825	0.9661	0.9778	1	0.9773	1	0.9574	1	0.9688	0.9353	0.9853
NC_000913.3	91778	49	69	60	24	59	73	42	58	31	125	62	1	1	1	0.9583	0.9661	0.9726	0.9762	1	0.9677	0.984	1
NC_000913.3	93013	58	73	56	26	46	66	51	54	31	143	70	0.9828	0.9726	0.9821	0.9615	0.9783	0.9848	0.9216	1	0.9355	0.972	0.9857
NC_000913.3	93014	41	60	64	24	62	62	46	51	28	128	52	1	1	0.9844	1	0.9355	0.9516	0.9783	1	1	0.9844	1
NC_000913.3	93173	57	68	59	26	47	65	50	48	30	144	66	0.9298	0.8971	0.9153	1	0.9787	0.9692	0.96	0.9792	1	0.9583	0.9091
NC_000913.3	93174	44	65	63	23	63	64	47	51	32	126	51	0.9318	0.9846	0.9206	1	0.9683	0.9531	1	0.9608	0.9375	0.9762	0.9608
NC_000913.3	93272	57	55	55	23	41	56	52	50	30	138	62	0.8947	0.8364	0.8182	0.9565	0.878	0.8571	0.8654	0.88	0.8667	0.8551	0.871
NC_000913.3	93273	43	64	66	24	61	65	44	49	30	125	46	1	0.9688	0.9545	0.9583	0.9672	0.9692	0.9773	0.9184	0.9	0.952	0.9348
NC_000913.3	93622	62	62	67	26	45	70	57	57	33	149	64	0.9839	0.9516	1	0.9615	0.9778	1	0.9825	0.9825	1	0.9933	0.9375
NC_000913.3	93623	45	63	61	24	61	67	49	56	25	133	50	1	0.9841	1	0.9583	0.9344	0.9552	0.9592	0.9464	1	0.9699	0.96
NC_000913.3	93686	60	64	63	24	44	69	54	53	32	142	60	0.9167	0.9219	0.9841	0.9583	1	0.9565	0.9444	0.9434	1	0.9789	0.9833
NC_000913.3	93687	49	64	63	24	63	66	49	55	25	127	49	0.9592	1	0.9841	0.9583	0.9841	0.9545	1	0.9818	1	0.9528	0.9592
NC_000913.3	93794	60	65	69	27	43	68	52	55	33	142	62	0.9833	0.9538	0.971	1	0.9302	0.9706	0.9808	0.9636	1	0.9296	0.9194
NC_000913.3	93795	49	62	60	26	62	66	49	54	25	133	47	0.9796	0.9677	0.9333	1	1	0.9394	0.9796	0.963	1	0.985	1
NC_000913.3	93953	63	69	70	27	44	67	54	54	32	144	60	1	0.971	0.9429	0.9259	1	0.9403	0.9259	0.9259	0.9688	0.9792	0.95
NC_000913.3	93954	52	67	62	28	62	63	46	52	25	134	46	0.9808	0.9701	1	1	0.9839	1	0.9783	0.9808	1	0.9552	1
NC_000913.3	94148	67	70	73	25	43	72	55	54	32	141	60	1	1	0.9863	0.96	0.9767	0.9861	1	1	0.9688	0.9858	0.9667
NC_000913.3	94149	50	65	64	28	61	64	46	56	23	134	50	0.94	0.9846	0.9375	0.9643	0.9344	0.9531	0.9565	0.9464	0.8696	0.9701	0.96
NC_000913.3	94331	66	68	76	26	41	69	55	49	25	142	60	0.9394	0.9706	0.9605	0.9615	0.9512	0.971	0.9636	1	1	0.9789	0.9667
NC_000913.3	94332	52	69	63	28	63	59	46	54	25	135	53	0.9615	0.913	0.9841	0.9286	0.9683	0.9492	1	0.9815	1	0.9333	0.9811
NC_000913.3	94613	60	65	73	26	42	71	50	51	26	144	60	1	0.9846	0.9452	1	1	0.9859	0.98	0.9412	0.9231	0.9792	0.9667
NC_000913.3	94614	51	63	63	26	60	58	49	53	27	143	53	0.9608	1	1	1	0.95	0.9483	0.9592	0.9434	0.963	0.9441	0.9623
NC_000913.3	96236	56	62	73	26	42	78	58	49	18	139	56	0.9643	0.9677	0.9589	0.9615	0.9762	0.9744	0.9655	0.9592	1	0.9928	0.9643
NC_000913.3	96237	61	64	66	31	58	63	42	63	29	134	59	0.9508	0.9531	1	0.9355	0.9828	0.9841	1	1	1	0.9776	0.9322
NC_000913.3	96254	56	58	71	26	41	76	57	50	17	135	55	0.9643	1	0.9718	0.9231	1	0.9605	1	1	1	0.9852	0.9455
NC_000913.3	96255	60	61	63	29	58	62	42	63	30	138	52	1	0.9508	0.9841	0.931	0.9655	0.9516	1	0.9206	0.9	0.9493	0.9423
NC_000913.3	96386	58	62	70	25	43	76	56	48	17	133	59	0.9828	0.9677	0.9714	1	0.9535	0.9474	0.9643	1	0.8824	0.9398	0.9492
NC_000913.3	96387	61	67	70	32	60	65	43	60	33	144	59	0.9836	0.9403	0.9429	0.9688	0.9667	1	1	0.95	0.9091	0.9722	1
NC_000913.3	97286	59	58	66	27	38	74	51	45	24	120	59	0.9153	0.9138	0.9394	1	0.9737	1	1	0.9778	0.9583	0.9917	0.9153
NC_000913.3	97287	59	58	65	28	54	61	37	58	30	130	51	0.8305	0.9138	0.8923	0.9286	0.7963	0.9016	0.9189	0.9138	0.9	0.8769	0.9412
NC_000913.3	97634	52	58	60	27	39	77	52	42	23	113	61	0.9423	0.931	0.9167	0.8889	0.9744	0.9091	0.9231	0.8333	0.913	0.885	0.9508
NC_000913.3	97635	62	64	71	32	57	62	38	58	28	136	53	0.9839	1	0.9859	0.9375	0.9825	0.9355	0.8947	0.9138	0.9643	0.9632	0.9245
NC_000913.3	97643	51	58	62	28	40	74	52	43	25	116	59	0.9804	1	0.9839	1	0.95	0.9595	0.9808	0.9767	0.92	0.9569	0.9322
NC_000913.3	97644	62	62	71	31	57	62	40	59	28	134	56	0.9677	0.9839	0.9718	0.9355	0.9649	0.9516	0.95	0.9153	0.8929	0.9552	0.9643
NC_000913.3	98339	53	61	56	29	42	77	51	38	25	116	64	0.9245	0.9016	0.8929	0.931	0.9286	0.8961	0.9608	0.8684	0.92	0.9224	0.8906
NC_000913.3	98340	56	62	66	29	55	65	35	56	22	125	58	0.8571	0.9355	0.9545	0.9655	0.9455	0.8923	0.8286	0.8214	0.9545	0.888	0.931
NC_000913.3	98466	56	59	56	30	39	78	54	35	25	116	64	0.9286	0.9322	0.9464	1	0.9231	0.9744	0.9259	0.8571	0.92	0.9569	0.9688
NC_000913.3	98467	60	65	71	29	56	65	38	57	21	133	54	0.9667	0.9846	0.9718	0.931	0.9643	0.9538	0.9211	0.9474	0.9048	0.9398	0.963
NC_000913.3	98526	53	55	58	28	45	80	50	39	24	114	68	0.9245	0.9636	0.9483	1	1	0.925	0.92	0.9744	0.9583	0.9912	0.9412
NC_000913.3	98527	59	65	70	32	60	67	37	60	23	137	55	0.9322	0.9385	0.9714	0.9375	0.9667	0.9701	1	0.9167	0.8696	0.927	0.9636
NC_000913.3	98536	54	56	58	29	44	83	53	41	26	116	71	0.9444	0.9464	0.9828	0.931	0.9318	0.9277	0.9623	0.9268	0.9231	0.9741	0.9859
NC_000913.3	98537	59	63	71	28	60	68	38	61	22	136	59	0.9661	0.9841	0.9859	0.9643	0.9667	0.9412	0.9737	0.9836	0.9545	0.9412	1
NC_000913.3	98632	54	59	58	31	45	82	53	41	26	116	69	0.9259	0.9831	0.9828	0.9677	1	0.9878	0.9811	0.9512	0.9615	0.9741	0.9565
NC_000913.3	98633	62	65	69	30	60	68	37	63	26	136	56	1	1	0.9855	0.9667	1	0.9853	0.973	1	0.9231	0.9853	0.9821
NC_000913.3	98691	50	55	57	26	44	81	52	39	25	117	69	0.96	0.9273	0.9825	1	0.9545	0.9506	0.9231	0.9744	1	0.9487	0.9275
NC_000913.3	98692	62	63	70	30	58	67	36	63	23	134	60	0.9839	0.9841	0.9857	0.9	0.9828	0.9851	1	1	1	0.9851	0.95
NC_000913.3	98753	54	60	58	25	44	82	53	36	27	116	67	1	0.9667	0.931	0.96	0.9773	0.939	0.9623	1	1	0.9483	0.9254
NC_000913.3	98754	52	59	62	22	54	59	32	62	22	126	50	0.9231	0.8644	0.9516	0.6818	0.8704	0.9153	0.9375	0.8548	0.8182	0.8889	0.88
NC_000913.3	98772	54	59	58	26	45	80	53	37	26	121	72	0.9815	0.9661	0.9655	0.9231	1	0.975	0.9811	1	1	0.9421	0.9722
NC_000913.3	98773	58	62	68	28	60	65	33	59	22	129	57	0.9828	0.9677	0.9853	0.9643	0.95	0.9846	1	0.9322	1	0.9612	0.9649
NC_000913.3	98817	55	59	57	26	44	81	51	37	26	116	69	1	0.9661	1	0.9615	0.9773	0.9877	0.9804	0.973	0.9615	0.9914	0.971
NC_000913.3	98818	55	65	71	28	61	67	36	61	22	131	58	0.9273	1	0.9859	1	0.9836	0.9851	1	0.9836	0.9545	0.9466	0.931
NC_000913.3	98821	55	59	58	26	44	81	50	38	26	117	69	0.9636	0.9492	0.9655	0.9615	0.9773	1	0.92	0.9474	0.8077	0.9915	0.971
NC_000913.3	98822	56	66	69	27	63	68	36	61	23	134	59	1	1	0.9565	1	1	0.9706	1	1	0.9565	0.9701	1
NC_000913.3	99169	57	62	57	24	43	76	50	38	28	125	70	1	0.9194	0.9825	1	0.9535	0.9868	0.98	0.9737	1	0.96	0.9571
NC_000913.3	99170	56	70	69	33	64	63	37	68	22	135	63	1	0.9714	1	0.9394	0.9688	0.9683	0.973	0.9853	1	0.9704	0.9683
NC_000913.3	99531	59	67	56	22	41	76	51	42	29	125	69	0.9831	0.9254	0.9821	1	1	1	1	0.9524	1	0.968	0.971
NC_000913.3	99532	55	71	68	32	63	70	34	70	22	134	57	0.9818	1	0.9853	1	0.9841	0.9714	1	0.9714	1	0.9776	1
NC_000913.3	100900	59	59	58	24	42	69	54	43	28	110	60	0.9492	0.9831	0.9655	0.9167	0.9762	1	0.9815	1	1	0.9636	0.9833
NC_000913.3	100901	55	69	68	31	58	64	45	66	29	144	65	0.9636	0.9855	0.9853	0.9677	1	1	0.9778	1	1	0.9792	1
NC_000913.3	101080	61	60	58	24	49	73	55	44	28	110	59	0.9344	0.9667	1	0.9583	0.9592	1	1	0.9545	0.9286	0.9636	0.9661
NC_000913.3	101081	51	70	72	32	59	62	45	66	29	141	64	0.9608	0.9857	0.9861	1	1	1	0.9778	0.9697	1	0.9929	1
NC_000913.3	101462	60	61	56	25	49	72	54	49	28	116	59	0.9667	0.9836	1	0.96	1	1	1	1	1	1	0.9661
NC_000913.3	101463	55	66	72	32	58	64	44	65	28	141	62	0.9636	0.9848	0.9722	0.9688	0.9828	1	0.9545	0.9846	0.9286	0.9716	0.9839
NC_000913.3	101470	61	60	55	26	49	72	55	47	27	115	55	1	0.9667	1	1	1	0.9861	1	1	1	0.9826	1
NC_000913.3	101471	53	67	73	33	58	63	42	65	29	135	61	0.9434	0.9403	0.9452	0.9697	0.9655	0.9206	0.9762	0.9692	0.9655	0.9704	1
NC_000913.3	102071	58	62	50	32	51	70	56	49	27	109	59	0.931	0.9839	0.98	0.9375	0.9804	0.9714	0.9821	1	0.963	0.9633	0.9661
NC_000913.3	102072	50	63	65	35	53	62	46	58	29	134	64	1	0.9841	0.9846	0.9429	0.9623	0.9677	0.9565	1	0.9655	0.9701	0.9844
NC_000913.3	102089	61	61	50	32	50	70	56	48	30	111	59	0.9344	0.9672	0.96	1	0.98	0.9571	0.9643	0.9583	1	0.964	0.9661
NC_000913.3	102090	51	65	66	34	54	61	47	60	30	138	66	0.9804	0.9538	0.9697	1	0.9815	1	1	1	1	0.971	0.9848
NC_000913.3	103236	58	57	53	32	48	70	52	46	23	115	68	0.9828	0.9649	0.9623	1	0.9792	1	0.9808	1	1	0.9826	0.9706
NC_000913.3	103237	56	61	73	35	54	73	42	56	29	135	68	0.9821	0.9672	1	1	1	1	1	1	0.9655	0.9852	0.9853
NC_000913.3	103386	60	57	53	29	47	68	55	43	23	118	65	0.9833	0.9649	0.9811	1	0.9574	1	0.9818	0.9767	0.913	0.9576	0.9846
NC_000913.3	103387	56	58	71	35	55	72	40	54	31	132	68	0.9821	0.9828	0.9718	0.9714	0.9636	0.9583	0.975	0.9815	0.9677	0.9545	1
NC_000913.3	103555	55	58	53	27	43	64	57	40	23	115	64	0.9091	0.931	0.9811	0.9259	0.9767	0.9688	0.9474	0.975	0.913	0.9304	0.9531
NC_000913.3	103556	53	59	66	30	54	67	42	53	31	136	68	0.9057	0.9661	0.9848	1	0.963	0.9851	0.9762	1	1	0.9632	0.9706
NC_000913.3	103985	59	62	51	29	42	67	57	40	21	119	61	0.9322	0.9516	0.9804	0.931	0.9762	0.9701	0.9649	0.95	1	0.9496	0.9016
NC_000913.3	103986	53	59	68	27	49	69	39	50	32	128	71	0.9434	0.9661	0.9559	0.963	0.9388	0.9855	1	0.96	0.9375	0.9609	0.9437
NC_000913.3	104207	56	64	46	26	38	66	56	42	20	119	57	0.9286	0.9219	0.913	0.8462	0.9211	0.9091	0.9107	0.9524	0.9	0.8992	0.9123
NC_000913.3	104208	55	60	70	30	57	69	40	51	36	134	71	0.9636	0.9833	0.9857	0.9667	0.9649	1	0.975	0.9804	0.9722	0.9776	0.9577
NC_000913.3	104372	57	66	50	30	44	73	62	46	22	123	61	0.9298	1	0.96	0.9333	0.9545	1	1	0.9783	1	0.9837	0.9672
NC_000913.3	104373	53	59	67	28	55	69	42	49	36	130	70	0.9434	0.9661	0.9851	0.9643	0.9818	0.9855	0.9524	0.9796	1	0.9615	0.9429
NC_000913.3	104408	56	64	51	28	44	73	62	45	21	124	63	0.9821	0.9375	0.9804	1	1	0.9863	1	1	0.9524	0.9919	0.9683
NC_000913.3	104409	52	57	67	27	53	67	39	44	35	131	68	0.9231	0.9825	0.9701	1	1	0.9851	1	0.9773	0.9714	0.9771	0.9559
NC_000913.3	104462	56	62	51	28	45	70	63	46	21	121	64	0.9821	0.9516	0.9608	1	0.9778	0.9429	0.8889	1	0.9048	0.9669	0.9844
NC_000913.3	104463	54	58	64	27	53	68	40	46	36	130	70	0.9444	1	0.9844	0.9259	0.9811	0.9853	1	0.9783	1	0.9923	1
NC_000913.3	104870	58	65	49	30	43	69	61	45	27	124	64	1	0.9846	0.9592	0.9333	1	0.9855	0.9672	1	1	0.9677	0.9844
NC_000913.3	104871	57	60	63	27	50	65	42	47	33	127	70	0.9474	0.8833	0.9841	0.8889	0.94	0.9385	0.9762	0.9787	0.9091	0.9685	0.9571
NC_000913.3	105002	58	64	49	31	39	67	58	41	28	120	68	1	0.9688	0.9796	0.9677	0.9487	0.9403	0.9655	0.9512	1	0.9833	0.9706
NC_000913.3	105003	55	58	66	27	48	60	41	48	33	127	66	0.8727	0.931	0.9394	0.963	0.9583	0.9333	0.9512	1	0.9091	0.9685	0.9697
NC_000913.3	105206	55	65	44	29	38	70	61	39	27	115	65	0.9818	0.9538	0.9545	0.931	0.9737	0.9714	0.918	0.9231	1	0.9304	0.9846
NC_000913.3	105207	55	62	61	21	47	60	37	43	32	121	65	0.9455	0.9355	0.9508	0.7619	0.9362	0.9333	1	0.9535	1	0.9008	0.9692
NC_000913.3	105555	55	69	42	25	39	71	55	37	25	110	60	0.8909	0.971	0.8095	1	0.8462	0.9437	0.8909	0.8919	0.96	0.8909	0.9833
NC_000913.3	105556	53	58	68	23	45	67	44	51	32	129	68	0.9811	0.931	0.9412	0.9565	0.9556	0.9851	0.9773	0.9804	0.9688	0.969	0.9853
NC_000913.3	105752	54	70	46	28	42	75	61	39	25	114	64	0.9815	0.9571	0.9565	0.9643	0.9524	0.9733	0.9836	0.9231	0.96	0.9737	1
NC_000913.3	105753	55	56	67	19	46	66	42	55	32	125	68	0.9455	0.9286	0.9403	1	0.9565	0.9545	0.9762	0.9818	0.9688	0.968	0.9559
NC_000913.3	105785	50	68	46	28	41	75	54	40	23	111	62	0.92	0.9265	0.9348	0.8214	0.9512	0.9733	0.8889	0.975	0.8696	0.9189	0.9839
NC_000913.3	105786	53	58	63	22	44	65	40	56	32	131	67	1	0.931	0.9841	1	0.9091	0.9385	0.95	0.9464	1	0.9771	0.9701
NC_000913.3	106314	56	66	48	27	40	75	59	41	25	105	61	0.9286	0.9848	0.9792	1	0.9	0.9867	0.9322	0.9756	0.96	0.9619	0.9836
NC_000913.3	106315	54	54	75	23	40	68	41	58	32	130	69	0.9444	0.9444	0.9733	1	1	1	0.9756	0.9655	1	0.9692	0.971
NC_000913.3	106560	49	71	54	27	40	78	59	42	25	110	57	0.9184	0.9577	0.9815	1	1	0.9744	0.9492	1	0.96	0.9727	1
NC_000913.3	106561	54	57	78	27	40	70	45	55	33	132	70	0.963	0.9649	0.9359	0.9259	0.975	1	0.9556	0.9818	0.9394	0.9545	0.9429
NC_000913.3	106863	51	70	59	28	41	74	61	39	27	112	57	0.9608	0.9857	0.9661	0.9643	0.9268	0.9865	0.9672	0.9231	1	0.9643	0.9825
NC_000913.3	106864	56	58	78	23	42	74	45	49	33	132	70	1	1	1	1	1	1	0.9778	1	0.9697	0.9924	0.9857
NC_000913.3	107112	51	70	59	32	41	76	57	38	26	110	59	0.9216	0.9286	0.9661	0.9375	0.9512	0.9079	0.9298	0.9211	0.9615	0.9545	0.9831
NC_000913.3	107113	58	56	83	25	42	71	43	51	30	131	70	0.9828	1	1	0.92	1	0.9718	0.9767	0.9804	0.9667	0.9771	0.9714
NC_000913.3	107286	53	71	61	31	41	79	59	39	26	110	61	0.9811	0.9718	0.9508	1	0.9512	1	0.9831	0.9744	0.9615	0.9818	0.9672
NC_000913.3	107287	55	53	83	23	41	72	45	46	30	120	65	0.9455	0.9057	0.9277	0.913	0.9024	0.9028	0.9111	0.913	0.9667	0.9083	0.9846
NC_000913.3	107688	58	71	63	30	38	84	59	40	24	107	60	0.9828	0.9718	1	0.9333	1	0.9881	0.9661	0.975	1	0.9907	0.9667
NC_000913.3	107689	53	52	80	20	41	73	47	46	29	130	67	0.9811	0.9808	0.9125	0.9	1	0.9178	0.9362	0.9348	0.9655	0.8769	0.9552
NC_000913.3	108322	53	65	61	31	38	77	59	42	23	105	59	0.9245	0.9077	0.918	0.9677	0.9211	0.961	0.9492	0.9286	0.913	0.9333	0.9492
NC_000913.3	108323	50	51	69	19	40	70	48	48	28	123	70	0.96	0.9804	0.9275	0.8947	0.975	0.9857	0.9792	0.875	0.9643	0.9675	1
NC_000913.3	108468	53	74	66	34	37	77	61	40	26	108	62	0.9811	0.9865	0.9848	0.9706	0.973	0.9481	0.9836	0.925	0.9615	0.9444	0.9839
NC_000913.3	108469	48	56	75	21	44	74	49	46	29	128	72	1	0.9821	0.92	1	1	0.973	0.9796	0.9783	1	0.9844	0.9861
NC_000913.3	108924	51	67	65	29	43	85	57	48	27	116	61	1	0.9851	1	0.9655	0.9767	0.9647	0.9649	1	1	0.9569	0.9508
NC_000913.3	108925	49	58	67	20	43	76	47	44	31	127	67	0.9592	0.9828	1	1	0.9767	0.9868	0.9787	1	0.9677	0.9685	0.9851
NC_000913.3	108948	50	67	64	28	43	81	56	44	24	113	58	0.94	1	0.9531	0.9286	0.9302	0.9383	0.9821	0.9545	1	0.9381	0.9655
NC_000913.3	108949	51	57	67	21	41	76	50	43	30	127	67	0.9804	0.9825	0.9701	1	1	0.9868	0.98	1	1	0.9685	0.9552
NC_000913.3	109017	54	68	68	28	42	82	54	46	28	117	57	0.9815	0.9412	0.9853	0.9643	0.9762	0.9756	0.9815	0.9348	1	0.9658	0.9649
NC_000913.3	109018	51	57	69	21	45	78	49	44	31	128	68	0.9608	1	1	1	0.9556	0.9487	0.9592	1	0.9677	0.9844	0.9559
NC_000913.3	109371	50	69	68	28	40	82	58	47	26	112	62	0.96	0.971	0.9412	0.9286	1	0.9756	0.931	0.9787	1	0.9107	0.9194
NC_000913.3	109372	52	58	68	19	45	73	50	47	30	118	63	0.9423	0.9828	0.9559	1	0.9333	0.9726	0.98	0.9574	0.9333	0.9746	0.9365
NC_000913.3	109401	49	69	64	29	40	81	60	50	27	116	62	0.9388	0.942	0.9531	0.9655	1	0.8642	0.95	0.94	0.963	0.9397	0.9677
NC_000913.3	109402	51	57	71	18	43	71	51	46	29	119	65	1	0.9649	1	0.8889	1	0.9296	0.9608	0.9783	1	0.9832	0.9692
NC_000913.3	109543	52	72	70	29	40	83	58	48	24	112	63	0.9808	0.9444	0.9429	1	0.925	0.9277	0.9828	0.9792	0.875	0.9554	0.9841
NC_000913.3	109544	50	58	68	16	43	71	52	45	28	111	66	0.92	0.9483	0.9265	0.875	0.9302	0.9718	1	0.9778	0.9286	0.955	0.9848
NC_000913.3	109590	54	75	67	29	42	79	57	50	25	114	64	0.9815	0.9067	1	0.9655	0.9762	0.9873	0.9649	1	0.88	0.9737	0.9375
NC_000913.3	109591	54	58	71	14	46	75	51	45	29	117	61	0.963	0.9655	0.9437	0.8571	0.9783	0.9733	0.9608	0.9778	0.931	0.9573	0.9508
NC_000913.3	110239	49	70	74	30	42	76	55	45	22	112	60	0.9592	0.9571	0.9324	0.9333	0.9524	0.9211	0.9091	0.9556	0.9545	0.9732	0.95
NC_000913.3	110240	50	58	60	22	45	80	51	49	27	124	68	0.96	0.9828	1	1	0.9778	0.975	0.9608	0.9796	0.963	0.9677	0.9853
NC_000913.3	110671	49	72	74	24	45	74	53	51	22	116	60	0.9592	0.875	0.9865	0.9583	0.9333	0.9595	0.9434	0.9608	1	0.9569	0.9167
NC_000913.3	110672	48	55	59	25	47	78	57	48	26	122	67	1	0.9091	0.9492	0.96	0.9787	0.9487	0.9474	1	1	0.918	0.9254
NC_000913.3	110926	50	71	71	27	48	75	58	53	22	119	60	0.94	0.9437	0.9577	0.963	0.9792	0.9867	0.9483	1	0.9545	0.9496	1
NC_000913.3	110927	46	53	58	26	47	81	61	47	27	123	72	0.9565	0.9623	0.9828	0.9231	0.9574	0.9753	0.9836	0.9787	1	0.9919	0.9444
NC_000913.3	111691	52	71	58	30	50	70	49	54	20	116	60	0.9808	0.9155	1	1	0.9	0.9857	0.898	0.9815	0.95	0.9483	0.9667
NC_000913.3	111692	50	48	56	35	46	76	58	51	25	118	82	0.9	0.9792	0.9821	0.9429	0.9783	0.9474	0.9483	0.9216	0.96	0.9661	0.9634
NC_000913.3	111743	53	71	58	31	51	78	48	55	21	118	60	0.9434	0.9437	0.9828	0.9355	0.9608	0.9487	0.9583	0.9273	0.9048	0.9407	0.9167
NC_000913.3	111744	49	50	57	34	47	76	56	52	26	119	80	0.898	0.92	0.9649	0.8824	0.9787	0.9605	0.9464	0.9038	0.8846	0.9328	0.9625
NC_000913.3	112255	49	65	60	23	52	69	46	57	24	112	59	1	0.9692	0.95	0.9565	0.9423	0.9565	0.913	0.9474	0.9167	0.9375	0.9831
NC_000913.3	112256	46	50	55	36	49	79	57	48	25	118	78	0.9783	1	0.9455	0.9722	0.9796	0.9747	0.9825	0.9375	1	0.9661	0.9615
NC_000913.3	112921	55	67	57	27	51	73	41	55	22	117	58	0.9273	0.8806	0.9298	0.963	0.902	0.9315	0.8537	0.8727	0.9091	0.9487	0.931
NC_000913.3	112922	43	50	45	38	48	72	54	48	25	114	79	0.9767	0.96	0.9333	0.8947	0.9167	0.9028	0.9074	0.9792	0.92	0.9561	0.9367
NC_000913.3	112999	57	67	62	23	50	70	39	54	23	115	60	0.9298	0.9552	0.9516	1	0.94	0.9286	0.9231	0.9815	0.9565	0.9478	0.95
NC_000913.3	113000	41	54	46	37	41	72	50	46	23	110	62	0.8049	0.8889	0.9348	0.8919	0.8537	0.8611	0.9	0.9348	0.8696	0.9455	0.9355
NC_000913.3	113064	59	71	65	26	50	70	45	56	24	118	61	1	1	1	0.9231	1	0.9857	0.9778	0.9821	1	0.9746	0.9836
NC_000913.3	113065	42	57	48	40	50	76	59	48	28	121	81	0.9524	0.9649	0.9583	0.95	0.96	0.9605	0.9831	0.9792	0.9286	0.9421	0.9753
NC_000913.3	113148	59	74	64	26	51	69	42	55	23	118	61	0.9661	0.973	1	0.9615	1	0.9565	0.9524	0.9818	1	0.9746	0.9836
NC_000913.3	113149	43	59	48	38	48	79	59	51	29	122	80	1	1	1	1	0.9792	0.9873	0.9492	0.9608	1	0.9918	0.9875
NC_000913.3	113460	55	72	67	29	50	70	44	53	23	120	59	0.9455	0.9028	0.9552	0.931	0.98	0.9714	0.9545	0.9245	0.913	0.9167	0.9831
NC_000913.3	113461	40	60	48	28	37	70	50	48	29	111	72	0.975	0.9167	0.9375	0.8571	0.8919	0.9429	0.94	0.9583	0.931	0.9369	0.9444
NC_000913.3	114089	56	70	68	25	41	71	47	61	26	125	64	1	0.9429	0.9853	1	1	1	0.9574	0.9836	0.9615	0.992	1
NC_000913.3	114090	50	59	58	32	45	77	54	45	25	124	82	1	0.9661	0.9138	0.9375	0.9333	0.987	0.9444	0.9111	0.96	0.9516	0.9268
NC_000913.3	114610	51	64	65	27	42	70	46	58	24	122	59	0.9608	0.9688	0.9692	0.9259	0.9048	0.9571	0.9783	1	0.9583	0.9672	0.9661
NC_000913.3	114611	45	52	51	32	43	76	50	50	23	120	73	0.9556	1	0.9412	0.9375	0.8837	0.9605	0.98	0.94	1	0.9667	0.9452
NC_000913.3	114702	54	65	66	28	38	67	47	50	25	122	59	0.9259	0.9385	0.8485	0.8571	0.9211	0.8806	0.8936	0.96	0.96	0.9016	0.8814
NC_000913.3	114703	49	53	49	28	44	75	49	47	22	118	72	0.9796	0.9811	0.9592	0.8571	0.9773	0.8933	0.9592	0.9149	1	0.9237	0.9722
NC_000913.3	114928	53	62	62	29	36	64	47	53	27	117	61	0.9245	0.8548	0.8387	0.9655	0.9722	0.8906	0.9362	0.9057	0.8889	0.8718	0.8852
NC_000913.3	114929	46	51	52	26	46	73	48	47	25	119	76	0.913	0.9216	0.9038	0.9615	0.8913	0.9452	0.9167	0.8511	0.96	0.9412	0.9211
NC_000913.3	115108	57	68	66	30	39	63	49	51	24	118	61	0.9825	0.9559	0.9697	0.9333	0.8974	0.9365	0.9388	0.9804	0.9583	0.9153	0.9508
NC_000913.3	115109	52	53	50	26	46	71	48	44	26	121	71	0.9038	0.9811	0.94	0.8462	0.913	0.9859	1	0.9545	1	0.9587	1
NC_000913.3	115339	54	70	66	28	46	69	45	48	28	128	63	0.963	0.9429	0.9697	1	1	0.9855	0.9556	1	0.9643	0.9844	1
NC_000913.3	115340	56	51	50	28	45	70	49	46	27	118	74	0.9821	0.9804	1	1	0.9556	0.9857	0.9796	1	0.963	0.9661	0.9865
NC_000913.3	115416	54	70	64	27	40	58	42	42	27	128	58	0.9259	0.9143	0.9531	1	0.9	0.8621	0.9524	0.881	0.963	0.8672	0.9138
NC_000913.3	115417	57	51	53	28	41	71	46	46	28	116	70	0.9474	1	0.9623	1	1	0.9859	1	0.9783	1	0.9483	0.9857
NC_000913.3	116198	57	65	70	27	38	61	45	47	28	132	63	0.9298	0.9538	0.9286	0.963	1	0.9836	0.9778	0.9362	1	0.9697	0.9365
NC_000913.3	116199	50	58	55	24	44	72	48	45	28	121	76	1	0.9828	0.9818	1	0.9773	0.9861	0.9583	0.9778	1	0.9835	0.9737
NC_000913.3	116222	58	68	68	25	40	61	46	46	27	128	67	0.9138	1	0.9559	1	1	0.9836	0.9783	1	1	0.9922	1
NC_000913.3	116223	53	58	58	23	45	74	48	43	27	125	77	1	0.9828	0.9828	0.9565	0.9333	0.973	1	0.9302	0.963	0.968	0.9481
NC_000913.3	116231	59	67	70	26	36	64	46	46	29	136	67	0.9322	1	0.9571	1	0.9722	0.9531	0.9783	0.9348	1	0.9853	1
NC_000913.3	116232	50	58	53	24	41	70	48	46	26	123	77	1	0.9655	0.9245	1	0.9756	1	1	1	0.9615	0.9919	0.974
NC_000913.3	116248	59	68	69	25	40	62	46	46	29	134	66	0.9661	0.9853	0.9855	1	1	1	1	1	1	0.9851	0.9848
NC_000913.3	116249	52	57	58	24	42	73	47	45	26	122	76	0.9808	0.9474	1	1	0.9762	0.9726	0.9787	1	1	0.9508	0.9737
NC_000913.3	116336	59	68	72	23	38	61	43	47	29	130	68	0.9492	1	1	1	1	0.9836	1	0.9787	1	0.9923	1
NC_000913.3	116337	49	56	56	24	41	72	47	45	28	124	74	0.9796	0.9821	0.9821	0.9583	0.9268	0.9861	0.9787	0.9778	1	0.9919	0.9865
NC_000913.3	116347	56	66	66	23	37	59	44	44	29	127	66	0.9643	0.9848	0.9697	0.9565	0.973	0.9831	0.9545	1	0.9655	0.937	0.9848
NC_000913.3	116348	46	57	54	23	38	70	46	42	29	118	67	0.913	0.9649	0.9259	0.9565	0.9737	0.9714	0.9565	0.9524	0.9655	0.9407	0.9701
NC_000913.3	116948	60	67	75	22	37	58	42	47	28	132	64	0.9667	0.9851	0.96	0.9091	0.973	0.9483	0.9286	0.9574	1	0.947	0.9375
NC_000913.3	116949	45	56	62	21	44	71	47	49	29	126	73	1	0.9464	0.9516	0.9524	0.9773	0.9296	0.9787	0.9388	0.9655	0.9444	0.9452
NC_000913.3	118092	66	60	73	25	38	52	37	49	22	117	70	0.9394	0.9333	1	1	0.9737	0.9423	0.8919	0.9796	0.9545	0.9658	0.9857
NC_000913.3	118093	45	57	61	31	35	67	48	50	29	118	71	0.9333	0.9474	0.9836	0.9677	0.8857	1	1	0.96	0.931	0.9661	0.9296
NC_000913.3	118464	66	62	78	28	39	51	36	48	22	124	71	0.9848	0.9516	0.9615	0.8571	0.9487	0.9608	1	0.9792	1	0.9839	0.9296
NC_000913.3	118465	48	57	60	29	34	70	46	45	27	115	69	0.9375	1	0.95	0.931	1	0.9714	1	0.9778	0.963	0.9739	0.971
NC_000913.3	118726	63	56	74	32	36	46	35	48	22	121	62	0.9365	0.8214	0.8919	0.75	0.9722	0.8913	0.8286	0.8958	0.9545	0.9008	0.8871
NC_000913.3	118727	47	55	56	29	35	70	47	50	24	109	72	0.9362	0.9273	0.9464	0.9655	0.9143	0.9143	0.9574	0.94	0.9583	0.9541	0.9722
NC_000913.3	118874	74	57	79	31	44	51	37	49	23	133	70	0.9865	0.9825	0.962	0.9355	1	0.9608	1	1	1	0.9774	0.9714
NC_000913.3	118875	47	55	51	30	33	70	48	51	24	115	70	0.9787	0.9091	0.9412	0.9333	1	0.9714	0.9167	0.9608	0.9167	0.9739	0.9429
NC_000913.3	118902	73	59	79	32	42	51	36	47	23	131	67	0.9589	0.9831	0.9873	0.9688	0.9762	0.9608	0.9722	0.9787	0.9565	0.9847	0.9851
NC_000913.3	118903	45	53	54	28	32	71	46	49	25	115	66	0.9333	0.9623	0.963	1	0.9688	0.9155	1	0.9796	0.96	0.9565	0.9545
NC_000913.3	118931	72	59	79	34	42	50	37	47	23	129	68	0.9861	0.9661	0.9367	0.9706	0.9762	0.98	0.973	1	0.9565	0.9767	1
NC_000913.3	118932	46	53	52	28	35	65	45	50	25	111	67	0.9783	0.9434	1	0.9286	0.9714	0.9231	0.9778	0.94	0.88	0.955	0.9254
NC_000913.3	119211	68	58	80	31	44	51	44	47	24	132	70	0.9853	0.9655	0.975	0.9677	1	0.9608	0.9545	0.9787	1	0.9697	0.9857
NC_000913.3	119212	50	54	56	24	36	71	49	50	27	112	70	1	0.9444	0.9821	0.9583	1	0.9577	1	0.98	1	0.9554	0.9714
NC_000913.3	119223	68	55	79	29	46	51	42	46	24	134	70	0.9706	0.9636	0.9494	0.9655	0.9565	0.9608	0.9762	1	0.9583	0.9627	0.9714
NC_000913.3	119224	49	56	54	25	36	72	49	51	28	114	68	0.9796	0.9643	0.9444	0.96	0.9444	0.9861	0.9796	0.9804	0.9643	0.9825	1
NC_000913.3	119354	63	60	80	32	45	53	42	46	24	136	65	0.9683	0.9833	0.975	0.9688	0.9556	0.9623	0.9524	0.913	1	0.9559	0.9538
NC_000913.3	119355	51	56	55	25	35	69	49	55	27	118	70	0.9804	1	0.9273	0.96	0.9429	0.971	1	0.9636	0.963	0.9915	0.9714
NC_000913.3	119911	60	66	82	33	47	54	52	53	25	135	73	1	0.9697	0.9878	1	1	0.9815	0.9808	1	1	0.9852	1
NC_000913.3	119912	55	57	52	22	40	67	52	49	24	124	72	0.9455	0.9474	0.9808	0.9091	0.975	0.9552	0.9038	0.9796	0.875	0.9758	0.9861
NC_000913.3	120239	60	63	78	30	39	52	56	54	24	139	70	1	0.9683	0.9872	1	1	0.9231	0.9643	1	0.9583	0.9712	0.9714
NC_000913.3	120240	57	59	55	23	38	64	52	47	26	123	70	0.9649	0.9492	0.9273	0.9565	1	0.9531	0.9808	0.9574	0.9231	0.9756	0.9857
NC_000913.3	120254	59	63	77	28	39	53	56	54	23	136	71	1	0.9365	1	1	1	0.9811	0.9821	0.9444	1	0.9779	0.9859
NC_000913.3	120255	59	61	56	19	39	62	51	49	27	121	70	1	0.9836	0.9821	1	0.9487	0.9839	1	0.9592	0.963	0.9917	0.9857
NC_000913.3	120329	56	62	77	27	40	53	53	55	24	128	70	0.9464	0.9194	1	0.9259	0.975	0.9245	0.9811	0.9636	0.9583	0.9297	0.9714
NC_000913.3	120330	54	60	57	22	40	63	52	53	26	119	71	0.9815	1	1	0.9545	1	0.9683	0.9808	0.9811	0.9615	0.9916	0.9859
NC_000913.3	120728	58	58	72	26	38	57	57	55	21	133	67	0.9828	1	1	1	0.9737	0.9825	0.9825	0.9636	1	0.9624	0.9851
NC_000913.3	120729	52	60	56	22	39	63	52	53	25	126	67	0.9615	0.9667	0.9464	0.9091	0.9744	0.9841	1	0.9434	0.96	0.9524	0.9851
NC_000913.3	120887	60	58	66	24	35	52	53	55	23	134	69	0.9833	0.9483	1	0.9167	0.9429	0.9615	0.9811	0.9636	0.9565	0.9104	0.942
NC_000913.3	120888	51	57	57	23	41	61	49	51	24	119	72	0.9804	0.9298	0.9649	1	0.9756	0.9672	0.9796	0.9216	0.9583	0.916	0.9722
NC_000913.3	120979	59	55	61	23	38	56	53	57	20	131	67	0.9831	0.9636	0.9508	0.9565	0.9737	0.9821	0.9623	1	1	0.9542	1
NC_000913.3	120980	52	56	54	25	41	61	53	57	27	122	71	1	0.9643	0.963	1	0.9756	1	0.9811	0.9825	0.9259	0.9754	0.9859
NC_000913.3	121049	61	55	61	25	37	57	55	58	23	136	65	0.9836	0.9455	1	0.88	0.9459	0.9825	0.9818	1	1	0.9779	0.9692
NC_000913.3	121050	51	56	54	29	41	64	53	53	27	121	72	0.9608	0.9643	0.9259	0.931	0.9512	0.9844	1	0.9811	0.963	0.9421	0.9861
NC_000913.3	121367	59	49	62	23	38	56	53	52	23	133	65	0.9661	0.9796	0.9677	0.913	0.9474	0.9821	0.9245	0.9615	1	0.9474	0.9846
NC_000913.3	121368	51	59	56	23	42	64	50	54	28	121	67	1	1	0.9643	1	0.9524	0.9531	1	0.9444	0.9643	0.9669	1
NC_000913.3	121580	54	51	63	21	37	60	56	54	23	135	63	0.963	0.9412	0.9524	0.9048	0.9459	0.95	0.9464	0.9259	0.9565	0.9556	0.9524
NC_000913.3	121581	41	55	48	27	32	57	38	49	25	107	61	0.8537	0.8545	0.8958	0.6667	0.875	0.8596	0.7632	0.7755	0.8	0.8598	0.8689
NC_000913.3	121679	54	45	58	20	33	59	50	41	18	124	57	0.8704	0.8889	0.7931	0.95	0.7879	0.7288	0.88	0.7317	0.7778	0.8065	0.8596
NC_000913.3	121680	50	59	50	28	39	58	49	51	20	122	63	0.88	0.9492	0.94	0.9286	0.8718	0.931	0.9796	0.8431	1	0.9262	0.9683
NC_000913.3	122158	57	52	59	22	40	63	57	52	23	142	60	0.9123	0.9423	0.8814	0.9091	0.95	0.9683	0.9649	0.8846	0.913	0.9366	0.9167
NC_000913.3	122159	54	57	40	31	39	64	48	48	28	108	71	0.963	0.9298	0.9	0.8387	0.8974	0.9375	0.9167	0.9375	0.8571	0.9259	0.9437
NC_000913.3	122342	63	51	58	24	38	63	62	51	21	143	64	0.9524	0.9804	0.9828	0.9583	1	0.9841	0.9194	0.9804	0.9524	0.9441	0.9688
NC_000913.3	122343	54	60	53	35	42	64	49	50	28	111	73	0.9444	0.9667	0.9623	0.9429	0.9524	0.9844	0.9184	1	1	0.955	0.9452
NC_000913.3	122516	60	53	58	25	37	60	60	50	21	145	64	0.95	0.9245	0.9655	0.92	0.973	0.95	0.95	0.96	1	0.9241	0.9688
NC_000913.3	122517	54	61	49	30	45	67	47	46	27	112	69	0.963	0.9836	0.9796	1	0.9778	1	0.9787	0.9565	0.9259	1	0.9565
NC_000913.3	123045	59	54	53	27	34	60	60	44	25	148	67	0.9661	0.963	0.9245	1	0.9412	0.9333	1	1	1	0.9797	0.9851
NC_000913.3	123046	57	59	52	32	45	69	45	47	29	117	71	0.9825	0.9831	0.9615	0.9688	0.9778	0.971	0.9778	0.9362	1	0.9915	0.9859
NC_000913.3	123050	58	53	54	28	33	62	56	47	24	147	66	0.9655	0.9434	0.963	0.9286	0.8788	0.9516	0.9643	0.9574	1	0.9592	0.9697
NC_000913.3	123051	54	60	51	32	44	68	45	46	29	117	70	0.9815	0.9667	0.9804	1	0.9773	0.9118	1	0.9565	0.9655	0.9573	0.9857
NC_000913.3	123077	60	54	54	25	32	64	56	46	26	145	67	0.9833	1	0.9259	1	0.9688	0.9375	0.9643	0.9783	0.9615	0.9379	1
NC_000913.3	123078	56	59	51	32	43	67	45	44	30	116	72	0.9286	0.9492	1	0.9688	0.9535	0.9254	1	0.9773	1	0.9741	0.9722
NC_000913.3	123125	62	55	54	26	34	62	61	46	26	148	66	0.9677	0.9636	0.9815	0.9615	0.9706	0.9677	0.918	0.9348	0.9615	0.9527	1
NC_000913.3	123126	52	62	49	30	42	67	43	43	29	118	69	0.9423	0.9194	0.9592	1	0.9524	0.9701	0.9767	0.9767	0.9655	0.9576	0.9565
NC_000913.3	123743	61	54	55	30	35	64	59	46	27	145	64	0.9672	0.9444	0.9273	0.9333	0.8571	0.9531	0.9831	0.9565	0.963	0.9172	0.9375
NC_000913.3	123744	50	63	53	30	40	69	43	46	30	112	63	0.96	0.9683	0.9623	0.9333	0.95	0.8551	0.9302	1	0.9	0.9018	0.9683
NC_000913.3	123839	61	58	57	31	35	66	56	45	27	147	65	0.9672	0.9828	0.9649	0.9677	1	0.9545	0.9464	0.9556	0.9259	0.9796	0.9692
NC_000913.3	123840	52	61	54	29	42	72	46	49	31	120	66	0.9808	0.9672	0.963	1	1	0.9861	1	1	1	0.975	0.9697
NC_000913.3	123887	59	58	56	32	34	67	56	47	27	149	65	0.9831	1	0.9821	1	0.9706	0.9701	0.9643	0.9787	1	0.9799	0.9692
NC_000913.3	123888	51	61	52	29	40	69	45	49	28	115	66	0.902	0.9344	0.9615	0.9655	1	0.942	1	1	1	0.9565	1
NC_000913.3	123950	59	54	52	30	35	67	54	47	27	152	64	0.9661	0.9074	0.9808	0.9333	0.9429	0.9104	0.9815	0.9787	1	0.9342	0.9688
NC_000913.3	123951	54	66	55	29	41	71	46	49	31	114	70	1	0.9697	0.9636	1	1	1	1	1	0.9355	0.9825	0.9571
NC_000913.3	124085	59	56	57	30	35	62	57	44	22	144	63	1	0.9643	0.9649	0.9667	0.9714	0.9677	0.9474	0.9545	0.9545	0.9653	0.9524
NC_000913.3	124086	55	61	53	27	41	69	47	51	26	118	65	0.9273	0.9836	0.9057	1	0.9268	0.9855	0.9362	0.9608	0.9231	0.9661	0.9538
NC_000913.3	124113	64	59	55	32	34	66	56	47	22	150	64	0.9844	1	0.9455	1	0.9706	0.9545	0.9821	0.9787	1	0.9667	0.9844
NC_000913.3	124114	56	66	51	28	42	72	47	50	29	121	68	1	1	0.9804	1	1	0.9722	0.9787	1	1	0.9669	1
NC_000913.3	124493	65	56	58	26	32	70	57	43	22	145	62	1	0.9821	1	1	0.9688	0.9714	1	0.9767	1	0.9586	0.9677
NC_000913.3	124494	56	62	52	28	44	64	46	50	27	111	66	0.9464	0.9677	0.9038	0.8929	0.9545	0.9375	0.913	0.94	1	0.955	0.9848
NC_000913.3	124550	61	56	59	28	30	68	53	45	20	142	62	0.9836	1	0.9492	1	0.9333	0.9706	0.9811	0.9778	1	0.9577	0.9355
NC_000913.3	124551	56	64	57	27	45	71	47	50	27	113	67	0.9643	0.9688	0.9649	0.9259	1	0.9296	0.9574	0.98	1	0.9735	0.9403
NC_000913.3	124557	63	58	59	27	31	68	55	44	22	141	62	0.9206	0.9828	1	1	0.9355	0.9412	0.9636	0.9545	0.9545	0.9787	1
NC_000913.3	124558	57	67	55	28	45	70	45	50	29	115	68	0.9298	0.9851	0.9818	0.9286	0.9778	0.9429	1	1	0.9655	0.9652	0.9706
NC_000913.3	124571	62	56	60	27	31	67	54	46	22	139	61	0.9032	0.9643	0.9167	0.9259	0.8387	0.9254	0.963	0.9348	0.9545	0.9281	0.9344
NC_000913.3	124572	58	65	56	30	44	66	47	51	29	112	70	0.9828	0.9692	0.9643	1	0.9318	0.9697	0.9574	1	1	0.9643	0.9857
NC_000913.3	124724	63	56	63	30	33	72	57	44	24	144	64	0.9841	0.9643	1	1	0.9697	0.9722	1	0.9773	1	0.9861	0.9688
NC_000913.3	124725	53	65	54	22	41	70	47	48	24	110	61	0.8679	0.9692	0.9815	0.9091	0.9512	0.9143	0.9787	0.9583	0.875	0.9182	0.9672
NC_000913.3	124796	62	56	60	30	32	68	54	45	24	140	63	0.9839	1	1	0.9667	1	0.9853	1	0.9778	1	0.9929	0.9524
NC_000913.3	124797	53	65	59	26	45	68	47	48	25	112	69	0.9434	0.9846	0.9492	1	1	0.9706	0.9787	1	0.96	0.9821	0.971
NC_000913.3	124845	59	57	61	29	31	69	57	44	23	138	63	0.9492	1	1	0.9655	1	0.9275	0.9298	0.9091	0.9565	0.971	0.9683
NC_000913.3	124846	55	63	59	25	42	66	48	43	27	108	67	0.9455	0.9841	0.9322	0.84	0.9286	0.9545	0.9375	0.9302	0.9259	0.9444	0.9701
NC_000913.3	124889	61	56	61	27	32	70	58	44	24	139	64	0.9672	0.9821	0.9836	0.963	1	0.9857	1	0.9773	1	0.9856	1
NC_000913.3	124890	56	68	59	29	45	68	49	47	26	109	69	0.9286	0.9706	0.9661	1	0.9778	0.9853	1	0.9574	0.9615	0.9358	0.9565
NC_000913.3	125249	63	54	59	27	31	68	59	42	24	140	61	0.9841	0.9444	0.9492	0.963	0.9355	0.9706	0.9492	0.9286	1	0.9571	0.9836
NC_000913.3	125250	53	69	54	29	43	65	51	48	28	107	76	0.9811	0.9855	1	0.8966	0.9302	0.9231	1	0.9792	1	0.9533	0.9737
NC_000913.3	125752	60	58	54	31	31	74	56	39	26	150	56	1	1	0.963	1	1	0.973	0.9821	0.9744	0.9615	0.98	0.9821
NC_000913.3	125753	51	70	56	31	43	63	50	50	28	106	74	0.9412	0.9714	0.9464	1	0.9535	0.9683	0.98	0.94	1	0.9811	0.9865
NC_000913.3	125797	61	58	54	29	32	71	53	40	28	149	55	0.9508	0.9483	0.963	0.9655	0.9688	0.9718	0.9811	0.95	0.9643	0.9732	0.9818
NC_000913.3	125798	53	71	56	32	44	68	52	47	28	107	75	1	0.9859	0.9821	0.9688	0.9318	0.9706	0.9615	0.9787	1	0.9907	0.96
NC_000913.3	125863	60	59	51	31	31	69	56	42	29	150	56	0.9667	0.9492	1	0.9677	0.9677	1	0.9464	0.9286	1	0.98	0.9464
NC_000913.3	125864	51	72	55	32	41	69	50	47	27	105	71	0.9608	0.9861	0.9455	0.9375	0.9024	0.9565	0.96	0.9787	0.963	0.9429	0.9437
NC_000913.3	126106	58	56	49	32	34	65	58	38	29	147	54	0.9483	0.9464	0.9796	0.9375	0.9412	0.9231	1	0.9737	1	0.9796	1
NC_000913.3	126107	53	70	57	34	46	70	51	54	25	112	76	0.9811	0.9857	0.9825	0.9706	0.9783	0.9857	1	1	0.96	0.9643	0.9605
NC_000913.3	126172	58	55	51	33	35	64	60	41	28	149	56	1	0.9455	0.9608	0.9697	1	0.9531	0.9833	1	1	0.9799	1
NC_000913.3	126173	53	63	56	31	43	68	49	53	26	111	75	0.9623	0.9841	0.9821	0.9032	0.9535	0.9853	0.9592	0.9623	1	0.964	0.9867
NC_000913.3	126409	58	57	52	28	35	64	55	38	23	147	57	0.9483	0.9825	1	0.8929	1	0.9531	0.9818	0.9737	0.9565	0.9728	0.9825
NC_000913.3	126410	55	68	54	31	42	68	48	53	25	114	76	0.9455	0.9559	0.9815	0.9677	0.9524	0.9853	0.9375	0.9623	1	0.9912	0.9737
NC_000913.3	126523	57	57	52	31	38	62	57	40	26	142	57	0.9825	0.9825	0.9615	1	0.9737	0.9839	0.9825	1	1	0.9577	0.9825
NC_000913.3	126524	53	68	52	35	44	64	49	49	27	109	75	0.9811	1	0.9231	1	0.9091	0.9688	1	0.9592	0.963	0.9817	0.9867
NC_000913.3	126691	57	55	50	32	42	63	55	40	25	141	56	0.9649	0.9818	0.98	0.9375	1	0.9841	0.9636	1	1	0.9716	0.9821
NC_000913.3	126692	54	70	57	36	45	64	52	55	27	120	73	0.9815	1	1	0.9444	0.9778	0.9844	1	0.9818	0.963	0.9667	0.9726
NC_000913.3	126961	52	60	53	28	38	63	57	42	27	137	54	0.9423	0.9333	0.9811	0.9286	0.9737	0.9683	0.8947	0.9524	0.9259	0.9197	0.9815
NC_000913.3	126962	55	65	60	33	46	65	54	56	28	117	70	0.9818	1	0.9667	1	0.9565	0.9846	0.963	0.9464	1	0.9658	0.9714
NC_000913.3	127063	50	62	49	28	39	64	54	40	25	133	53	0.98	0.8871	0.898	0.8929	0.8974	0.9688	0.8333	0.975	0.92	0.8647	0.9245
NC_000913.3	127064	52	68	56	31	44	66	54	53	28	116	67	0.9808	0.9706	0.9643	0.9032	0.9773	0.9394	0.9444	0.9623	0.9643	0.9569	0.9701
NC_000913.3	127510	48	70	54	27	36	64	57	46	23	137	55	0.9792	0.9857	0.9815	1	0.9444	1	1	0.9783	1	0.9708	1
NC_000913.3	127511	58	67	61	32	43	67	53	53	25	112	63	1	0.9403	0.9508	1	0.9535	0.9701	0.9434	0.9434	1	0.9554	0.9683
NC_000913.3	128191	50	67	51	29	33	64	56	48	27	135	53	0.98	0.9851	1	1	1	0.9688	1	0.9792	0.8889	0.9704	0.9623
NC_000913.3	128192	50	71	59	33	50	72	48	50	22	106	67	0.98	0.9437	0.9492	0.9394	1	0.9583	0.9792	0.98	1	0.9811	0.9552
NC_000913.3	128317	49	66	52	25	34	61	54	45	27	128	49	0.9796	0.9697	0.9808	1	0.9706	0.918	0.9444	1	0.963	0.9766	1
NC_000913.3	128318	52	71	62	28	50	76	48	49	21	106	67	0.9808	0.9718	0.9839	0.9643	1	0.9868	1	1	1	0.9811	0.9552
NC_000913.3	128335	46	60	53	25	32	60	53	47	25	125	46	0.913	0.9	0.8491	0.88	0.9062	0.8833	0.9434	0.9362	0.92	0.904	0.8913
NC_000913.3	128336	49	70	59	31	51	74	48	50	20	107	68	1	0.9857	1	1	1	0.9595	1	1	0.95	0.9626	0.9559
NC_000913.3	128359	47	65	54	26	34	63	52	46	25	133	49	0.9362	0.9385	0.9074	1	0.9118	0.9206	0.9423	0.9783	1	0.9474	0.9796
NC_000913.3	128360	50	72	60	30	50	73	50	50	21	109	68	1	0.9861	1	1	1	0.9863	0.98	1	1	0.9908	0.9706
NC_000913.3	128387	50	67	56	25	33	66	53	48	26	131	49	1	0.9254	0.9643	0.96	1	0.9697	0.9623	0.9583	1	0.9771	0.9796
NC_000913.3	128388	49	72	57	31	50	73	49	48	21	109	65	0.9592	1	0.9649	1	0.98	0.9863	0.9592	1	1	0.9725	0.9077
NC_000913.3	128939	51	64	57	25	34	67	47	46	25	133	50	0.9804	0.9844	0.9298	1	1	0.9701	0.9787	1	0.88	0.9774	0.98
NC_000913.3	128940	53	75	62	30	48	72	48	48	19	108	70	1	1	0.9194	0.9667	0.9583	0.9583	1	0.9792	1	0.9722	1
NC_000913.3	129136	52	66	56	28	35	66	47	43	25	134	52	0.9808	0.9545	0.9821	0.9643	1	0.9848	0.9574	0.9767	1	1	0.9808
NC_000913.3	129137	49	72	59	30	49	66	48	48	19	105	71	0.9592	0.9583	0.9153	0.9333	0.9796	1	0.9583	0.9583	0.8947	0.9429	0.9437
NC_000913.3	129798	53	61	55	29	37	67	48	48	21	130	51	0.9623	1	0.9636	1	0.973	0.9552	0.9792	0.9792	1	0.9692	0.9608
NC_000913.3	129799	50	74	54	25	55	71	47	46	18	111	71	0.96	0.9189	0.9444	0.88	1	1	0.9362	1	0.9444	0.9369	0.9859
NC_000913.3	130139	52	59	57	30	35	63	46	46	20	125	52	0.9615	1	0.9474	0.9667	1	0.9524	0.9783	0.9565	1	0.968	0.9615
NC_000913.3	130140	46	67	57	28	43	67	43	42	19	114	67	0.9348	0.9552	0.9649	0.8929	0.907	0.9403	0.9302	0.8571	0.9474	0.9211	0.9552
NC_000913.3	130340	55	54	54	32	35	65	42	47	24	129	53	0.9818	0.963	0.9815	0.9375	1	0.9538	0.9762	1	0.875	0.9612	0.9811
NC_000913.3	130341	49	73	54	26	46	71	52	43	18	117	70	0.9592	0.9726	1	0.9231	1	0.9718	0.9615	1	0.9444	0.9829	0.9857
NC_000913.3	131024	57	53	64	24	37	63	50	55	25	130	54	0.9825	0.9623	0.9219	1	0.973	0.9524	0.94	0.9636	0.92	0.9769	1
NC_000913.3	131025	46	66	55	23	39	71	48	42	19	123	71	0.913	0.9545	0.9273	0.8696	0.8718	0.9437	0.875	0.9524	0.8947	0.9187	0.9296
NC_000913.3	131268	53	51	56	29	39	62	49	55	25	126	55	0.9811	0.9412	1	0.9655	0.9487	0.9677	0.9592	0.9636	1	0.9841	1
NC_000913.3	131269	41	71	52	21	40	68	54	42	21	122	71	0.9512	0.9859	0.9423	0.9048	0.875	0.9559	0.963	1	1	0.9836	1
NC_000913.3	131754	49	53	54	35	41	61	44	52	25	128	58	0.898	0.9811	0.9259	0.9429	0.9512	0.9016	0.8636	0.9808	0.96	0.9688	0.9655
NC_000913.3	131755	48	63	55	22	44	66	51	43	19	127	70	0.8958	0.9365	0.9455	0.8636	0.9318	0.8485	0.902	0.9302	1	0.8976	0.9714
NC_000913.3	131921	50	52	56	35	43	61	42	51	27	124	60	0.96	0.9808	0.9821	0.9714	0.9767	0.9836	0.9762	0.9804	1	0.9758	0.9667
NC_000913.3	131922	51	66	58	25	42	68	51	44	18	129	74	0.9608	0.9848	1	0.96	0.9762	0.9118	0.9804	0.9545	1	0.9535	1
NC_000913.3	132272	50	53	54	32	42	62	42	49	30	119	56	1	0.8868	0.963	0.9688	1	0.9677	0.9762	0.9592	1	0.9664	0.9821
NC_000913.3	132273	51	68	62	28	42	67	55	46	21	127	71	0.9412	0.9706	0.9839	0.9643	1	0.9552	0.9818	0.9348	1	0.9685	0.9437
NC_000913.3	132750	47	55	61	33	38	61	44	51	29	126	54	1	0.9455	1	1	0.9737	0.9836	0.9545	0.9804	1	0.9683	0.9815
NC_000913.3	132751	57	65	57	27	42	64	53	51	19	128	72	0.9649	0.9538	0.9474	1	1	0.9531	1	0.9804	0.9474	0.9453	0.875
NC_000913.3	133124	50	54	69	25	38	61	42	46	28	124	55	1	0.963	0.971	1	1	0.9836	0.9524	1	0.9643	0.9677	0.9818
NC_000913.3	133125	57	67	61	28	44	63	53	44	19	131	75	0.9649	0.9851	1	1	0.9545	0.9841	1	0.9773	1	0.9847	1
NC_000913.3	133257	48	54	67	28	38	59	44	48	24	130	55	1	1	0.9701	0.9643	1	0.9831	1	0.9375	0.9583	0.9615	0.9636
NC_000913.3	133258	57	64	57	27	43	65	56	45	19	127	71	0.9649	0.9688	0.9825	0.8889	0.907	0.9231	0.9821	0.9778	1	0.9685	0.9437
NC_000913.3	133286	46	52	66	28	39	61	44	47	25	128	56	0.9783	0.9808	0.9697	1	0.9744	0.9836	0.9773	0.9787	0.96	0.9766	1
NC_000913.3	133287	57	64	55	29	44	66	56	44	19	131	68	0.9825	0.9688	0.9636	0.931	0.9773	0.9394	0.9643	0.9545	1	0.9618	0.9559
NC_000913.3	133371	49	53	66	29	38	62	45	46	25	126	57	0.9796	1	0.9848	1	0.9474	1	0.9778	0.9783	1	1	1
NC_000913.3	133372	58	61	60	27	43	63	51	41	18	126	71	0.9828	0.9672	0.9333	0.8889	0.907	0.9206	0.9608	0.9512	1	0.9603	0.9437
NC_000913.3	133460	49	50	63	30	38	62	45	48	26	124	60	0.9796	0.98	0.9524	0.9667	0.9211	0.9677	1	0.9583	0.9615	0.9597	0.9833
NC_000913.3	133461	56	61	62	30	44	62	54	45	18	133	75	1	0.9508	0.9677	1	1	0.9839	0.963	1	0.9444	1	0.9867
NC_000913.3	133505	48	52	63	30	39	62	45	49	26	129	60	1	1	1	1	0.9744	1	1	0.9796	0.9615	0.9922	0.9833
NC_000913.3	133506	57	62	62	30	43	63	54	48	18	131	75	1	0.9677	0.9677	1	1	0.9365	0.9815	0.9375	1	0.9847	0.96
NC_000913.3	133524	49	51	64	31	39	62	46	48	25	129	61	1	0.9608	1	1	0.9487	0.9839	1	1	0.96	0.969	0.9836
NC_000913.3	133525	59	64	60	28	42	65	53	45	19	135	74	1	0.9844	0.9333	0.9643	1	0.9538	0.9434	0.9333	1	0.963	0.9865
NC_000913.3	133622	47	52	63	32	38	62	44	49	27	130	63	0.9574	1	1	0.9688	1	0.9677	1	1	1	0.9846	0.9524
NC_000913.3	133623	57	61	58	29	42	62	56	48	19	133	76	0.9474	0.9672	0.9828	0.931	0.9524	0.9839	0.9286	0.9167	0.9474	0.985	0.9737
NC_000913.3	133632	48	52	66	31	39	58	45	49	25	128	63	1	0.9423	1	1	1	1	0.9778	0.9796	0.96	0.9531	0.9841
NC_000913.3	133633	58	62	58	30	41	61	56	49	20	129	77	0.9655	1	0.9828	0.9	0.9268	0.9508	0.9464	0.9388	1	0.938	0.961
NC_000913.3	133718	47	52	64	30	39	61	45	49	29	129	62	0.9574	0.9615	0.9844	0.9667	0.9487	0.9672	0.9333	0.9184	1	0.9922	0.9677
NC_000913.3	133719	59	62	61	28	43	60	57	46	21	132	79	0.9492	0.9839	0.9508	0.9286	0.9535	0.9667	0.9825	0.9783	1	0.9697	1
NC_000913.3	133910	47	50	58	31	35	59	41	50	28	128	63	0.9362	0.88	0.9828	0.9677	0.9429	1	0.9756	0.96	0.9643	0.9766	0.9524
NC_000913.3	133911	59	63	60	32	45	66	59	44	21	134	79	0.9831	0.9524	0.9833	0.9375	0.9778	0.9848	1	0.9773	1	1	0.9873
NC_000913.3	135125	50	55	58	31	34	63	43	52	33	128	61	1	0.9818	1	1	0.9706	0.9524	0.9767	1	1	0.9766	0.9836
NC_000913.3	135126	56	69	53	34	50	70	55	45	23	132	67	1	0.971	1	1	1	0.9714	1	1	0.9565	0.9848	0.9851
NC_000913.3	135797	48	60	51	31	39	60	45	49	32	118	60	1	0.9833	1	0.9032	1	1	0.9778	0.9796	1	1	0.9833
NC_000913.3	135798	58	73	53	38	49	70	54	50	21	133	71	1	0.9589	1	0.9474	0.9592	1	0.963	1	1	0.9699	0.9577
NC_000913.3	135982	50	57	53	28	39	63	43	50	30	126	62	0.98	1	1	1	0.9744	1	0.9535	0.98	1	0.9841	0.9677
NC_000913.3	135983	60	73	55	39	51	68	53	50	21	135	67	0.9833	0.9863	0.9636	0.9487	0.9608	0.9412	0.9623	1	0.9524	0.9556	0.9254
NC_000913.3	136052	49	58	51	27	39	60	38	51	31	126	62	0.9796	0.9655	0.902	1	1	1	0.9474	1	1	0.9841	0.9839
NC_000913.3	136053	60	72	54	41	50	67	52	50	20	136	69	1	1	1	0.9756	0.98	1	0.9808	1	0.9	0.9779	0.971
NC_000913.3	136072	48	57	50	27	38	61	41	52	29	121	61	0.9792	0.9825	0.96	0.963	1	0.9344	1	0.9808	1	0.9752	0.9672
NC_000913.3	136073	59	72	54	39	50	69	51	51	21	136	69	0.9831	0.9861	0.9815	0.9744	1	1	1	0.9608	1	1	0.9855
NC_000913.3	136358	47	63	49	26	41	64	41	53	28	124	58	0.9362	1	1	1	1	0.9844	0.9756	0.9811	0.9643	0.9919	0.9828
NC_000913.3	136359	59	72	52	33	53	69	52	52	22	137	68	0.9831	0.9306	0.9808	0.9697	0.9434	0.9855	0.9808	0.9808	0.9545	0.9635	0.9853
NC_000913.3	136363	46	62	50	26	42	66	41	51	29	125	58	0.9565	0.9677	1	1	0.9762	0.9394	0.9512	0.9608	1	0.992	0.9655
NC_000913.3	136364	59	71	49	36	52	70	52	52	25	136	67	0.9661	0.9577	1	0.9444	0.9615	0.9714	1	1	1	0.9853	0.9851
NC_000913.3	136372	44	61	50	26	40	67	40	54	30	127	59	0.9545	0.9836	0.96	1	1	0.9701	1	0.963	1	1	0.9492
NC_000913.3	136373	58	72	49	38	52	67	51	54	24	136	67	0.931	0.9167	0.9796	0.9474	1	0.9552	0.9412	0.9815	0.875	0.9706	0.9701
NC_000913.3	136654	46	65	49	23	43	66	38	51	28	123	59	0.9783	0.9846	0.9796	0.913	0.9535	1	0.9737	0.9608	0.9643	0.9919	0.9661
NC_000913.3	136655	56	68	54	36	56	68	48	54	25	129	66	0.9643	0.9412	0.9815	1	0.9286	0.9853	0.9792	0.9444	1	0.9457	0.9394
NC_000913.3	137188	46	58	46	28	44	61	41	45	32	125	57	1	0.9483	1	0.9643	1	0.9672	0.9756	0.9556	0.9688	0.952	0.9825
NC_000913.3	137189	52	67	54	33	58	70	51	57	24	129	67	0.9808	0.9851	0.9815	0.9697	0.9828	1	0.9804	1	1	0.9845	1
NC_000913.3	137477	47	63	47	28	43	66	45	50	33	130	58	0.9787	0.9683	0.9787	0.8571	0.9535	0.9697	0.9778	1	0.9697	0.9769	0.931
NC_000913.3	137478	58	68	54	35	56	73	53	58	24	131	67	0.931	1	0.9815	0.9714	0.9464	0.9589	0.9623	0.9483	1	0.9618	0.9254
NC_000913.3	137581	46	62	50	24	42	68	47	51	32	133	56	1	1	0.96	1	0.9524	0.9853	1	1	1	0.9925	1
NC_000913.3	137582	59	65	57	34	56	72	51	57	23	130	69	0.9831	0.9538	1	0.9706	0.9643	0.9861	0.9608	0.9825	1	0.9846	0.9565
NC_000913.3	137632	48	61	50	27	42	68	49	53	30	127	58	0.9583	0.9508	1	0.963	0.9524	0.9559	0.9796	0.9623	1	0.9843	0.9828
NC_000913.3	137633	57	66	57	34	58	71	51	57	23	132	71	0.9474	0.9848	0.9825	0.9412	0.9483	0.9718	1	0.9825	0.913	1	0.9859
NC_000913.3	138200	41	68	50	23	37	66	46	51	28	131	56	0.9756	0.9706	0.98	0.9565	1	1	1	0.9608	0.8929	0.9618	0.9643
NC_000913.3	138201	51	65	53	32	50	67	50	52	20	133	59	0.9216	0.9231	0.9057	0.9062	1	0.9254	0.92	0.8654	0.85	0.9248	0.9492
NC_000913.3	138221	40	65	49	21	37	65	44	48	26	130	59	1	0.9846	0.898	0.9048	0.9459	0.9385	0.9318	0.8958	1	0.9692	0.9492
NC_000913.3	138222	48	62	55	32	50	64	50	57	19	133	64	0.8125	0.9194	0.9091	0.9062	0.94	0.9375	0.92	0.9649	0.8947	0.9248	0.9375
NC_000913.3	138661	47	67	48	27	36	66	39	46	26	134	59	0.8936	0.8806	0.9167	0.8148	0.8889	0.9394	0.8205	0.9348	0.8846	0.8955	0.8644
NC_000913.3	138662	58	60	57	33	46	67	50	56	22	148	60	0.9828	0.9667	0.9474	0.9697	0.9783	0.9552	0.92	0.9286	0.9545	0.9797	0.9833
NC_000913.3	138917	44	69	50	32	39	64	46	44	30	139	63	0.9318	0.942	0.96	0.9062	0.9231	0.9531	0.9783	0.9773	0.9333	0.8849	0.9365
NC_000913.3	138918	58	68	55	32	48	66	46	57	22	142	60	0.9828	0.9265	1	1	0.9375	0.9545	0.9565	0.9123	0.9545	0.9366	0.9333
NC_000913.3	139198	48	67	52	23	37	63	46	43	32	144	66	0.9792	0.9552	0.9808	1	1	0.9683	0.9348	0.9535	0.9688	0.9722	0.9848
NC_000913.3	139199	60	62	65	32	48	76	50	52	22	146	69	0.9167	1	0.9692	0.9375	1	1	1	0.9423	0.9545	0.9726	0.971
NC_000913.3	139373	49	65	54	25	36	62	45	46	33	143	63	1	0.9077	0.9815	0.92	0.9722	0.9355	0.9778	0.9783	0.9091	0.958	1
NC_000913.3	139374	61	62	62	32	49	78	52	52	25	143	69	0.9672	0.9677	0.9677	0.8438	0.9796	0.9744	0.9808	1	0.92	0.972	0.971
NC_000913.3	139432	49	64	54	27	38	60	46	46	30	143	67	1	0.9531	0.9259	1	1	0.9333	1	0.9783	0.9333	0.951	0.9851
NC_000913.3	139433	58	63	62	31	48	74	47	51	24	140	68	1	0.8571	0.9839	0.8387	0.9375	0.9459	1	0.9608	0.9167	0.9643	0.9706
NC_000913.3	139723	50	64	58	26	37	60	48	48	30	143	64	1	0.9844	1	0.9231	1	1	1	0.9792	1	0.972	1
NC_000913.3	139724	54	67	65	34	49	75	54	57	25	143	70	0.9444	1	0.9846	1	0.9592	0.9867	0.9815	0.9825	1	0.979	0.9714
NC_000913.3	139822	49	64	56	27	37	58	48	45	31	140	63	1	0.9375	0.9643	0.9259	0.973	1	0.9375	0.9556	1	0.9643	0.9524
NC_000913.3	139823	55	68	64	33	47	76	52	59	22	140	65	0.9818	0.9853	1	0.9697	0.9787	0.9605	0.9615	0.9831	0.9545	0.9929	1
NC_000913.3	139984	51	63	56	28	34	57	45	46	34	138	64	0.9412	1	0.9286	0.9286	1	0.9825	0.9778	0.9565	1	0.971	0.9375
NC_000913.3	139985	51	67	61	34	45	75	57	60	22	135	65	1	1	1	1	0.9778	0.9733	1	0.95	1	1	1
NC_000913.3	140071	52	66	56	29	36	54	47	45	34	138	63	0.9615	1	1	1	1	1	1	0.9778	1	0.9783	0.9524
NC_000913.3	140072	53	60	59	32	45	70	58	59	19	142	63	1	0.9833	1	0.9375	0.9778	0.9429	0.9483	0.9831	0.8947	0.9437	0.9841
NC_000913.3	140086	52	63	60	24	34	59	44	46	33	142	65	0.9615	1	0.9667	0.9167	0.8235	0.9492	1	0.9783	0.9697	0.9789	1
NC_000913.3	140087	53	61	62	33	45	73	56	58	20	135	63	0.9811	1	0.9677	0.9091	0.9778	0.9315	0.9643	0.9828	0.95	0.9556	0.9841
NC_000913.3	140132	51	66	60	26	34	59	44	44	33	142	63	0.9216	0.9697	0.9833	0.9615	0.9118	0.9661	0.9773	1	0.9697	0.9648	0.9683
NC_000913.3	140133	51	58	61	33	48	72	57	57	22	134	64	0.9804	0.9828	1	0.9697	1	0.9861	0.9649	1	0.9091	0.9925	1
NC_000913.3	140473	53	64	62	28	38	63	45	46	36	141	62	0.9811	0.9844	0.9839	0.9286	1	0.9683	0.9778	1	0.9722	0.9858	1
NC_000913.3	140474	55	59	63	34	47	72	58	58	23	136	66	0.9636	0.9831	0.9683	0.9412	1	0.9861	1	1	0.9565	0.9926	1
NC_000913.3	140596	54	63	60	29	36	65	48	47	33	139	62	0.9444	1	0.9833	1	0.9722	0.9692	0.9583	0.9787	0.9697	0.9784	1
NC_000913.3	140597	53	58	61	30	44	74	58	58	23	137	65	0.9811	0.9655	0.9672	0.9667	0.9545	0.9865	0.9828	0.9828	0.913	0.9854	1
NC_000913.3	140731	56	57	57	28	36	67	45	48	32	140	61	0.9464	0.9825	0.9474	1	1	1	1	1	1	0.9429	1
NC_000913.3	140732	50	56	60	28	41	69	58	56	23	131	61	1	0.9821	0.9667	0.9643	0.9756	0.942	0.9828	0.9643	1	0.9771	0.9508
NC_000913.3	140789	56	61	58	31	34	66	45	48	36	137	61	0.9286	1	0.9483	1	1	1	0.9556	1	0.9167	0.9562	0.9836
NC_000913.3	140790	50	56	61	26	42	70	53	55	23	129	60	0.92	0.8929	0.918	0.8846	0.8571	0.9286	0.9245	0.9636	0.9565	0.8837	0.95
NC_000913.3	140800	55	60	58	30	34	64	45	47	34	144	64	0.9636	0.9833	1	1	0.9706	1	0.9556	1	1	0.9861	0.9688
NC_000913.3	140801	51	55	62	29	43	73	56	55	24	134	61	0.9608	0.9455	0.9839	0.8966	1	0.9863	0.9643	0.9818	1	1	0.9672
NC_000913.3	140912	56	58	52	31	35	64	48	50	35	143	66	0.9821	1	0.9808	1	0.9429	1	0.9792	1	1	0.986	0.9848
NC_000913.3	140913	49	57	65	30	44	72	54	54	26	134	61	1	1	0.9692	0.9667	0.9545	1	0.9815	0.9259	0.9615	0.9328	0.9508
NC_000913.3	141291	51	65	57	27	31	61	47	50	32	129	62	0.8824	0.9077	0.8947	0.8148	0.7742	0.9344	0.9149	0.88	0.9375	0.9302	0.9355
NC_000913.3	141292	51	58	64	21	43	66	53	53	24	121	56	0.902	0.8621	0.875	0.7619	0.814	0.8182	0.8491	0.8868	0.8333	0.8017	0.8214
NC_000913.3	141455	55	66	62	30	36	62	48	50	33	139	65	0.9636	0.9394	0.9516	0.9333	0.9722	0.8871	0.9583	0.94	0.9091	0.9424	0.9692
NC_000913.3	141456	50	61	68	22	45	66	58	53	26	127	63	1	0.9836	0.9559	1	0.9778	0.9545	0.931	0.9623	0.9615	0.9528	0.9683
NC_000913.3	141684	54	61	58	26	38	64	47	46	31	135	60	0.963	0.918	0.8793	0.8846	0.8684	0.9531	0.9362	0.913	0.9032	0.9704	0.9
NC_000913.3	141685	52	56	64	23	46	64	50	49	23	127	64	0.9038	0.9821	0.9688	0.913	0.9783	0.9531	0.96	0.9388	0.9565	0.9528	0.9219
NC_000913.3	141770	58	66	63	28	37	68	51	49	33	142	62	0.9828	1	0.9524	0.9643	0.973	0.9706	0.9608	0.9592	0.9697	1	0.9677
NC_000913.3	141771	50	56	58	25	46	68	52	55	25	125	59	0.98	0.9107	0.9483	0.96	0.9348	0.9412	0.8654	0.8727	1	0.944	0.8983
NC_000913.3	141872	59	65	66	30	36	66	50	46	32	147	63	0.9661	0.9692	1	0.9667	1	0.9697	0.96	0.9783	0.9688	0.9592	0.9841
NC_000913.3	141873	52	55	66	24	46	72	53	56	28	123	65	0.9423	0.9818	0.9848	1	0.9783	0.9861	0.9623	0.9821	0.9643	0.9919	0.9846
NC_000913.3	142101	55	60	61	30	38	67	47	48	33	141	62	0.9455	0.9667	0.918	0.9667	0.9737	0.9104	0.9787	0.9167	0.9697	0.9858	0.9839
NC_000913.3	142102	53	52	66	23	48	68	54	55	26	125	59	0.9623	1	1	1	1	0.9853	0.9815	0.9818	1	0.952	1
NC_000913.3	142605	59	64	60	30	41	62	47	44	31	150	61	0.9831	0.9844	0.9333	0.9	0.9512	0.9194	0.9574	0.9318	0.9355	0.96	0.9016
NC_000913.3	142606	50	54	65	23	43	63	48	49	27	117	57	0.86	0.963	0.9385	0.8696	0.907	0.9048	0.9375	0.898	0.8889	0.906	0.9649
NC_000913.3	142981	60	62	64	31	47	66	48	45	30	154	61	0.9833	0.9839	0.9531	1	0.9149	0.9242	1	0.9333	0.9667	1	0.9672
NC_000913.3	142982	51	63	69	24	47	66	53	51	25	130	66	0.9804	0.9841	0.971	0.9583	1	0.9848	0.9623	0.9412	0.96	0.9846	0.9697
NC_000913.3	143152	59	62	68	32	45	68	49	49	29	157	59	0.9831	0.9839	0.9706	0.9375	0.9778	0.9412	0.9796	1	0.9655	0.9936	0.9661
NC_000913.3	143153	53	63	66	27	46	58	50	51	27	132	66	0.9245	0.9206	0.9848	1	0.9348	0.9828	0.94	0.9608	0.9259	0.9545	0.9545
NC_000913.3	143482	52	61	68	32	45	69	49	54	28	157	59	0.9808	1	0.9412	0.9688	1	0.971	1	0.963	1	0.9873	0.9831
NC_000913.3	143483	48	66	67	26	48	60	52	51	29	126	64	0.9792	0.9848	0.9851	1	1	0.9333	0.9808	1	1	1	1
NC_000913.3	143580	54	59	70	33	46	69	50	52	28	155	57	0.9815	1	0.9571	0.9697	1	0.9855	0.98	0.9615	1	0.9613	0.9825
NC_000913.3	143581	49	61	64	25	47	57	47	50	27	125	59	0.9796	0.9672	0.9844	0.88	0.9362	0.9123	0.9574	0.96	0.963	0.92	0.9153
NC_000913.3	143695	51	54	70	33	49	69	47	51	27	148	58	0.9608	0.9259	0.9429	0.9091	0.9796	0.942	0.8936	0.8824	0.963	0.9662	0.9483
NC_000913.3	143696	50	65	66	25	48	57	47	53	26	129	61	0.96	0.8923	0.9394	0.92	0.9167	0.9298	0.9362	0.9434	0.9615	0.9225	0.9508
NC_000913.3	143750	55	58	76	35	51	71	48	53	26	149	61	0.9636	1	0.9868	0.9714	1	0.9577	0.9583	0.9245	1	0.953	0.9836
NC_000913.3	143751	49	61	61	22	39	52	43	50	26	123	59	0.9388	0.9344	0.9016	0.8636	0.8974	1	0.9767	0.94	1	0.935	0.8983
NC_000913.3	143900	58	61	77	32	53	68	47	52	26	145	60	1	0.9672	0.974	0.9688	0.9245	1	1	0.9423	1	1	1
NC_000913.3	143901	45	67	62	28	44	57	48	50	25	123	59	0.9556	0.9403	0.9355	1	0.9773	0.9649	0.9583	0.96	1	0.9756	0.9831
NC_000913.3	143915	54	61	75	33	52	65	45	51	25	144	59	0.9815	0.9836	0.96	1	0.9615	0.9692	0.9556	0.9412	1	0.9931	0.9831
NC_000913.3	143916	48	67	64	28	45	59	49	48	26	123	61	1	1	0.9375	0.9286	0.9778	1	0.9592	1	1	0.9837	0.9836
NC_000913.3	144332	57	64	79	34	53	57	54	52	24	145	63	0.9474	1	0.9747	0.9412	1	0.9825	1	0.9808	1	0.9655	0.9524
NC_000913.3	144333	55	69	64	27	47	54	52	52	24	124	59	0.9818	1	1	0.963	0.9574	0.9815	1	1	1	0.9677	0.9661
NC_000913.3	144428	56	65	75	31	53	53	53	53	25	145	64	0.8929	0.9231	0.9467	1	0.9811	0.9623	0.9434	0.8868	0.96	0.9034	0.9531
NC_000913.3	144429	57	68	66	24	50	51	50	52	25	116	59	0.9825	0.9559	0.9697	0.9583	0.98	0.9412	0.96	0.9808	0.92	0.9483	0.9661
NC_000913.3	144443	55	61	74	28	49	54	51	49	23	132	58	0.8909	0.9016	0.8784	0.8929	0.898	0.9259	0.9412	0.9388	0.9565	0.8939	0.8276
NC_000913.3	144444	57	68	65	25	51	53	51	52	23	121	56	0.9825	1	0.9692	0.96	0.9804	0.9811	0.9412	0.9808	1	0.9835	1
NC_000913.3	145528	55	67	63	28	53	61	54	53	25	138	67	0.9455	0.9403	0.9841	0.9286	0.9623	1	0.9444	0.9811	0.96	0.9855	0.9701
NC_000913.3	145529	58	65	65	28	48	53	47	51	21	131	61	0.9655	0.9692	0.9538	0.9643	0.9583	0.9623	0.9787	1	0.9048	0.9847	0.9836
NC_000913.3	145541	58	68	67	28	55	63	55	54	25	146	67	0.9828	0.9559	0.9701	0.9643	0.9273	0.9841	0.9818	0.9444	0.96	0.9726	0.9552
NC_000913.3	145542	60	65	63	27	47	56	48	50	22	131	63	0.95	0.9692	0.9365	1	0.9787	0.9464	0.9792	1	0.9545	0.9924	0.8889
NC_000913.3	145759	53	65	63	28	52	59	53	51	22	141	62	1	0.9846	0.9841	0.9643	0.9808	0.9831	1	0.9608	1	0.9716	0.9677
NC_000913.3	145760	62	64	65	26	46	52	49	52	22	132	62	0.9355	0.9531	0.9692	0.8846	0.9783	0.9231	0.9184	0.9615	1	0.9545	0.9516
NC_000913.3	147559	52	71	72	29	59	56	40	43	23	138	51	1	0.9577	0.9861	0.931	1	0.9821	1	0.8837	1	0.9638	0.9608
NC_000913.3	147560	60	71	67	36	50	62	53	52	21	133	58	0.9833	1	0.9701	0.9722	0.94	0.9839	0.9623	0.9808	0.9524	0.9774	0.9483
NC_000913.3	147972	53	67	77	32	60	57	43	43	23	132	54	0.9623	0.9851	0.987	0.875	0.9833	0.9825	0.9535	0.9767	0.9565	0.9848	1
NC_000913.3	147973	63	70	67	40	48	64	53	53	23	141	62	0.9841	0.9857	0.9851	1	0.9792	0.9844	1	1	1	0.9929	0.9839
NC_000913.3	148133	52	69	76	31	58	60	42	42	23	129	53	0.9808	0.942	0.9342	0.9355	0.9655	0.9833	0.9524	0.9286	1	0.938	0.9811
NC_000913.3	148134	61	72	68	43	47	57	55	53	21	139	59	0.9672	0.9583	0.9853	0.9767	0.9574	0.9298	0.9636	0.9811	0.9524	0.964	0.9322
NC_000913.3	148320	52	70	78	32	58	62	43	45	25	130	52	0.9808	0.9857	0.9744	1	0.9655	1	1	0.9778	0.96	0.9846	1
NC_000913.3	148321	65	73	69	45	49	64	53	57	23	141	59	0.9692	1	0.9565	0.9778	0.9796	0.9688	1	1	0.9565	0.9716	0.9492
NC_000913.3	148503	42	64	75	24	45	52	35	40	25	109	42	0.8571	0.7969	0.7067	0.875	0.8	0.8269	0.7429	0.825	0.84	0.8257	0.8095
NC_000913.3	148504	64	75	69	39	45	60	52	53	23	129	59	0.9688	0.9333	0.913	0.9744	0.9556	0.9167	0.9615	0.9623	0.9565	0.938	0.9492
NC_000913.3	148595	46	77	82	29	52	61	43	47	26	126	54	0.9783	0.8701	0.9268	1	0.9808	0.9508	0.8837	0.9574	0.9231	0.9762	0.9815
NC_000913.3	148596	59	66	63	39	44	62	53	50	21	131	59	0.9322	0.9545	0.9524	0.9487	0.9545	0.9194	0.9057	0.88	0.9048	0.9389	0.8644
NC_000913.3	148967	43	67	84	30	52	63	42	53	27	130	55	1	0.9552	0.9524	0.9667	1	0.9365	0.9762	0.9811	0.963	0.9385	0.9818
NC_000913.3	148968	65	70	69	39	54	58	50	52	22	132	61	0.9846	0.9571	0.9565	0.9231	1	0.9828	0.98	0.9615	0.9545	0.947	0.9344
NC_000913.3	149012	42	67	82	27	54	64	40	52	29	129	57	1	0.9851	0.9634	1	0.963	0.9844	0.925	0.9808	1	0.969	0.9825
NC_000913.3	149013	67	70	68	38	50	63	51	52	23	136	59	0.9403	0.9714	0.9412	0.9211	0.96	1	1	0.9808	1	0.9559	0.9322
NC_000913.3	149119	44	66	84	27	54	63	42	51	26	125	51	0.9545	0.9242	0.9643	0.963	0.9259	1	0.9524	1	1	0.952	0.9608
NC_000913.3	149120	66	72	75	37	52	67	49	53	25	130	59	0.9394	0.9444	0.9867	0.8108	0.9615	0.9254	1	0.9245	1	0.9231	0.9322
NC_000913.3	150255	37	68	71	31	49	58	42	47	27	115	43	0.5135	0.5	0.4648	0.4516	0.551	0.5862	0.5714	0.6809	0.5926	0.5826	0.6512
NC_000913.3	150256	49	66	61	38	44	66	40	51	19	108	61	0.2449	0.3333	0.2459	0.2632	0.25	0.303	0.275	0.1765	0.2632	0.1667	0.2787
NC_000913.3	150345	37	70	80	34	47	66	43	49	29	123	54	0.8649	0.8571	0.8375	0.7941	0.8298	0.9091	0.8837	0.8163	0.8621	0.7805	0.8704
NC_000913.3	150346	52	57	55	34	47	61	40	42	18	109	60	0.5769	0.4737	0.6727	0.5294	0.5106	0.6066	0.55	0.5952	0.6667	0.5688	0.6167
NC_000913.3	150453	37	65	79	34	45	60	44	46	25	114	53	0.7027	0.8462	0.8228	0.6765	0.8222	0.8167	0.8636	0.6957	0.8	0.8421	0.7358
NC_000913.3	150454	58	68	66	37	48	68	49	54	19	124	65	0.9828	0.9412	0.9394	0.9189	0.8333	0.8824	0.9592	0.9074	0.9474	0.9435	0.9077
NC_000913.3	150495	42	73	82	35	52	70	46	48	27	123	57	0.9524	0.9589	0.9268	0.9714	0.9423	0.9571	0.9565	0.9583	0.9259	0.9593	0.9474
NC_000913.3	150496	51	65	58	27	46	60	45	47	22	123	57	0.8235	0.8308	0.7931	0.6296	0.7609	0.8167	0.8444	0.8936	0.7273	0.8618	0.8772
NC_000913.3	151069	42	72	83	34	55	67	43	46	28	118	61	0.9762	0.9583	0.9639	0.8235	0.8909	0.8955	0.9767	0.9348	0.9643	0.9153	0.918
NC_000913.3	151070	61	66	61	23	49	66	50	48	25	125	60	0.8525	0.9242	0.8852	0.8261	0.8571	0.8788	0.92	0.8958	0.96	0.888	0.8333
NC_000913.3	151149	39	72	79	31	56	66	46	48	27	121	62	0.9231	0.9444	0.9241	0.9032	0.9286	0.9697	0.9565	0.8958	0.963	0.8926	0.9677
NC_000913.3	151150	62	66	61	31	49	69	50	42	23	134	63	0.9032	0.9394	0.9508	0.9355	0.9592	0.9275	0.88	0.9048	0.9565	0.9478	0.9048
NC_000913.3	151438	51	77	79	33	52	67	41	50	30	120	67	0.9804	0.9221	0.9367	0.9394	0.9423	0.9701	0.9512	0.98	0.9667	0.975	0.9552
NC_000913.3	151439	62	64	62	32	45	69	48	45	26	132	58	0.9516	0.9375	0.9032	0.9062	0.9778	0.913	0.9792	0.8667	0.9615	0.9167	0.9828
NC_000913.3	152067	39	59	70	29	49	54	35	40	23	104	57	0.7949	0.6441	0.7857	0.5517	0.6939	0.6852	0.7143	0.675	0.6522	0.6635	0.7895
NC_000913.3	152068	56	60	59	28	37	64	45	40	21	126	52	0.8393	0.85	0.7966	0.75	0.7297	0.8125	0.9111	0.75	0.7619	0.8571	0.7885
NC_000913.3	152610	45	66	80	32	53	67	39	47	22	111	55	0.8889	0.8636	0.85	0.8438	0.8679	0.8806	0.9744	0.8511	0.8636	0.8378	0.8909
NC_000913.3	152611	58	59	59	30	39	63	48	41	25	123	52	0.8793	0.7966	0.8644	0.7333	0.6667	0.8889	0.8542	0.7317	0.76	0.7805	0.9231
NC_000913.3	153192	54	66	81	43	56	74	44	50	24	112	60	0.963	1	0.9753	1	0.9821	0.973	0.9773	0.98	1	0.9821	0.9667
NC_000913.3	153193	62	59	60	35	37	63	47	44	27	134	53	0.9516	0.9661	0.9833	0.9143	0.973	0.9841	0.9574	1	1	0.9478	1
NC_000913.3	153264	54	63	85	43	55	74	46	51	26	117	63	0.9815	0.9841	0.9765	0.9767	1	0.973	0.9783	0.9804	0.9615	0.9829	0.9683
NC_000913.3	153265	61	59	66	32	37	64	47	46	26	135	51	0.9344	1	0.9697	0.9375	1	0.9844	0.9574	0.9565	1	0.9926	0.9804
NC_000913.3	153957	39	57	72	40	49	64	42	52	19	105	55	0.8974	0.8421	0.8889	0.95	0.9592	0.9375	0.881	0.9615	0.8947	0.8857	0.8727
NC_000913.3	153958	58	57	57	34	42	61	47	40	26	125	52	0.931	0.9825	0.9649	0.9706	0.9048	0.9508	0.9574	0.925	0.9231	0.96	0.9231
NC_000913.3	154440	40	56	80	37	49	72	40	56	26	117	56	0.875	0.875	0.875	0.973	0.8776	0.9583	0.9	0.8929	0.8077	0.9658	0.9464
NC_000913.3	154441	53	60	57	38	40	61	46	42	28	116	55	0.9057	0.9667	0.9649	0.9737	0.95	0.9672	0.913	0.9286	0.9286	0.931	0.8909
NC_000913.3	154467	39	55	78	35	50	72	39	57	25	122	56	0.8974	1	0.9744	1	0.98	0.8611	0.9487	0.9474	1	0.9672	0.9821
NC_000913.3	154468	55	59	56	38	38	64	46	43	30	123	56	0.9273	0.9661	1	1	0.9737	0.9688	1	0.9535	1	0.9675	0.9464
NC_000913.3	154929	36	54	77	36	46	77	36	55	28	115	56	1	0.9815	0.987	0.9444	0.9783	0.974	0.9167	0.9818	1	0.9478	0.9821
NC_000913.3	154930	51	61	58	38	39	62	45	41	30	117	56	0.9412	1	0.9828	0.9737	0.9744	0.9839	0.9111	0.9756	0.9667	0.9744	1
NC_000913.3	154992	34	54	76	37	48	78	36	55	27	121	57	1	1	0.9868	0.973	0.9583	0.9359	0.9444	0.9636	1	0.9504	0.9649
NC_000913.3	154993	53	60	53	40	40	61	44	40	30	116	59	0.9245	0.9667	1	0.925	0.975	0.9508	0.9773	0.975	0.9333	0.9655	0.9492
NC_000913.3	155280	37	52	78	34	45	76	39	54	26	114	59	0.973	0.9038	0.9231	0.9118	0.8889	0.9474	0.9744	0.963	0.9231	0.9649	0.9661
NC_000913.3	155281	47	57	52	38	39	55	39	38	23	106	57	0.9362	0.8947	0.9423	0.8421	0.8718	0.8727	0.9231	0.8158	1	0.8868	1
NC_000913.3	156085	39	54	70	37	42	79	36	50	23	125	63	0.9487	0.9444	0.9714	0.9189	0.9286	0.9367	0.9444	0.98	1	0.928	0.9841
NC_000913.3	156086	40	54	50	42	41	53	40	39	25	101	64	0.95	0.8889	0.94	0.9524	0.9756	1	0.95	0.8974	0.92	0.9307	0.9375
NC_000913.3	156723	40	55	73	34	45	74	36	48	23	117	63	1	0.9818	0.9726	1	0.9556	0.9865	0.9444	0.9375	1	0.9573	0.9683
NC_000913.3	156724	39	55	50	38	38	52	42	42	23	101	59	1	0.9818	0.98	1	1	0.9423	0.9762	1	1	0.9703	1
NC_000913.3	157445	38	51	60	34	39	72	33	48	24	117	59	0.9737	0.9804	0.9667	0.9706	0.9744	0.9861	1	1	1	0.9829	0.9492
NC_000913.3	157446	40	57	50	37	43	53	38	47	20	102	61	0.975	0.9649	0.96	0.973	1	0.9057	1	0.9787	1	0.9902	0.9672
NC_000913.3	157583	38	52	64	32	43	76	26	50	24	121	56	0.9737	0.9615	0.9844	0.9062	0.9767	0.9474	0.9615	0.98	0.9167	0.9421	0.9107
NC_000913.3	157584	35	56	55	37	44	53	42	47	19	100	68	0.9429	0.9464	0.9818	0.9459	1	1	0.9762	0.9787	0.9474	0.93	0.9412
NC_000913.3	158129	41	53	61	26	45	74	29	53	24	120	59	0.9024	0.9434	0.9508	1	0.9556	0.973	0.9655	0.9245	1	0.9667	0.9492
NC_000913.3	158130	42	55	49	35	44	49	39	49	20	98	70	0.9286	1	0.9592	0.9714	0.9318	0.9388	0.9487	0.9592	0.95	0.9184	0.9286
NC_000913.3	158246	38	55	63	27	47	70	33	53	23	117	58	1	1	0.9841	0.963	0.9362	0.9714	0.9697	1	1	0.9573	0.9483
NC_000913.3	158247	44	56	47	37	45	49	41	51	23	99	71	1	0.9821	1	0.973	0.9778	1	0.9512	1	1	0.9697	0.9859
NC_000913.3	158435	40	51	63	30	51	71	34	55	22	123	60	0.975	0.9804	0.9365	1	0.9804	0.9437	0.9706	0.9818	1	0.9919	0.9667
NC_000913.3	158436	40	60	46	35	44	48	40	50	22	101	69	1	0.9	0.9565	0.9143	0.9318	0.9375	0.975	0.92	0.9091	0.9703	1
NC_000913.3	158512	39	56	60	32	50	72	33	55	24	119	57	0.9744	0.9464	0.9167	1	0.98	0.9861	0.9697	1	1	0.9916	1
NC_000913.3	158513	41	57	39	34	41	45	41	49	21	93	66	1	0.9825	0.8974	0.9412	0.9756	0.9111	0.878	0.9184	1	0.9032	0.9242
NC_000913.3	158569	39	53	63	31	47	70	31	54	25	115	59	0.9487	0.9434	0.9365	0.9677	0.9362	0.9571	1	0.9815	0.96	0.9304	0.9322
NC_000913.3	158570	43	59	46	36	45	50	42	54	23	101	70	1	1	1	1	0.9778	0.98	0.9762	0.9815	1	0.9901	0.9857
NC_000913.3	159032	42	50	59	28	44	70	35	60	23	119	58	1	0.98	0.8983	0.9643	0.9091	0.9429	0.9143	0.95	1	0.9244	0.8621
NC_000913.3	159033	42	60	43	35	46	49	44	55	24	104	66	0.9762	0.9667	0.9535	0.9714	0.9348	0.9796	0.9091	0.9455	0.9583	0.9423	1
NC_000913.3	159357	46	46	62	23	45	69	35	58	22	125	59	0.9348	0.9783	0.9516	0.9565	0.9778	0.9565	0.8857	0.9483	0.9545	0.96	0.9322
NC_000913.3	159358	42	62	42	34	50	54	46	55	26	101	67	0.9048	0.9355	0.9524	0.9118	0.98	0.963	0.9783	0.9818	1	0.9406	0.9552
NC_000913.3	159504	40	51	58	21	45	65	35	58	22	119	56	0.875	0.9608	0.9483	0.9524	0.8889	0.9385	0.8857	0.8448	0.8636	0.9244	0.9107
NC_000913.3	159505	42	60	42	34	50	51	45	49	23	102	64	0.9286	0.9333	0.9762	0.9412	0.94	0.8824	0.9111	0.9388	0.9565	0.9706	0.9531
NC_000913.3	159543	43	50	59	22	47	68	39	60	23	126	56	0.9767	0.92	0.9831	1	0.9574	0.9853	0.9487	0.9667	0.9565	0.9603	0.9643
NC_000913.3	159544	41	59	44	35	52	54	48	48	26	100	66	0.9756	0.9492	0.9545	0.9714	1	0.963	0.9375	0.9375	0.9615	0.97	0.9545
NC_000913.3	160012	51	53	56	23	44	71	42	59	23	130	64	0.9412	0.9623	0.9643	0.9565	0.9318	0.9437	1	0.9322	1	0.9615	0.9844
NC_000913.3	160013	42	61	41	35	54	54	42	46	26	106	65	0.9762	0.9344	0.9268	0.9429	0.9444	0.9815	0.9524	0.9348	0.9231	0.9434	1
NC_000913.3	160206	53	53	56	22	42	69	42	61	26	129	61	0.9623	1	1	0.9545	1	1	0.9762	0.9672	0.9615	0.9612	0.9672
NC_000913.3	160207	41	60	42	38	56	54	43	45	24	101	69	0.9756	0.9833	0.9286	0.9211	0.9107	0.963	0.9535	0.9333	0.9167	0.9604	0.971
NC_000913.3	160309	54	50	54	23	41	71	43	55	28	128	65	0.963	0.94	0.963	0.9565	0.9756	0.9718	0.9302	0.9818	0.9286	0.9609	1
NC_000913.3	160310	40	61	45	38	54	58	45	45	23	109	64	1	0.9836	1	1	0.963	0.9828	0.9778	1	0.9565	0.9908	0.9688
NC_000913.3	160318	51	50	54	23	42	70	42	59	28	130	65	0.9804	0.98	1	0.8696	0.9286	0.9429	0.9762	0.9661	1	0.9462	0.9538
NC_000913.3	160319	43	60	45	37	55	55	45	43	23	110	66	0.9535	0.9833	1	0.9189	0.9818	0.9818	0.9556	1	0.9565	0.9636	0.9848
NC_000913.3	160335	54	53	55	23	40	74	43	56	28	131	67	0.9074	0.9623	0.9636	0.9565	0.95	0.9189	0.9767	0.9643	1	0.9695	0.9403
NC_000913.3	160336	42	58	45	36	53	57	46	45	22	109	68	0.9762	0.9655	1	1	0.9434	0.9649	0.9348	0.9778	0.9545	0.9174	0.9559
NC_000913.3	160437	51	51	50	19	40	68	44	61	27	129	60	0.9412	0.9804	0.96	0.8947	0.875	0.9412	0.9545	0.9672	0.8889	0.969	0.95
NC_000913.3	160438	45	60	44	36	53	51	46	42	23	105	65	0.9333	0.9667	0.9091	0.8611	0.8491	0.8627	0.7826	0.881	0.8261	0.8667	0.8769
NC_000913.3	160632	53	52	51	22	39	68	42	57	25	128	62	0.8868	0.9808	0.9216	0.9091	0.9487	0.9118	0.9286	0.9474	0.88	0.875	0.9032
NC_000913.3	160633	43	59	47	36	51	60	46	42	24	108	69	0.9302	0.9831	0.9787	0.9722	0.9608	0.9667	0.9565	0.9762	1	0.9444	0.9275
NC_000913.3	161416	55	52	56	27	43	68	41	58	32	120	62	0.9636	0.9615	1	1	0.9767	0.9706	1	0.9828	0.9688	0.95	0.9355
NC_000913.3	161417	44	57	54	34	50	57	44	46	26	107	61	0.9545	0.9649	0.963	1	0.96	0.9825	0.9545	0.9783	1	0.9346	0.9508
NC_000913.3	162426	50	56	58	31	43	72	47	52	27	120	59	0.96	0.9821	0.9828	1	1	0.9861	1	0.9808	0.963	0.9833	1
NC_000913.3	162427	45	66	56	35	52	57	44	39	26	115	62	0.9333	1	0.9821	1	1	1	0.9773	0.9487	1	0.9826	1
NC_000913.3	162465	53	54	57	30	44	71	46	52	27	121	58	0.9623	1	0.9649	1	0.9318	0.9577	0.9783	0.9808	1	0.9835	0.9655
NC_000913.3	162466	44	64	59	34	53	56	44	37	27	115	65	0.9773	0.9844	1	0.9706	0.9623	1	0.9773	0.973	0.963	0.9826	0.9231
NC_000913.3	162743	47	49	55	33	47	70	49	51	27	118	58	0.9362	1	1	1	0.9787	0.9714	1	0.9608	0.963	0.9831	1
NC_000913.3	162744	44	67	60	32	50	57	45	39	24	115	63	1	0.9701	1	0.9688	1	1	1	1	0.9583	0.9739	0.9841
NC_000913.3	162862	45	53	57	34	47	72	48	49	30	116	56	1	0.9811	0.9649	0.9412	1	1	1	0.9796	1	0.9741	0.9643
NC_000913.3	162863	46	66	56	35	50	57	46	38	25	115	63	1	0.9848	0.9643	0.9429	0.96	0.9825	0.9783	1	0.96	0.9913	1
NC_000913.3	162876	47	52	56	33	49	71	48	47	28	116	58	0.9787	0.9615	1	0.9091	0.9796	0.9859	0.9375	0.9574	0.9643	0.9655	0.9655
NC_000913.3	162877	44	68	58	34	48	53	44	39	24	117	62	0.9318	0.9853	0.9828	0.9706	0.9792	1	0.9773	0.9487	0.9583	0.9829	0.9677
NC_000913.3	163000	45	50	59	32	48	71	47	44	29	116	59	0.9778	0.98	1	1	0.9792	0.9718	0.9787	1	1	0.9741	0.9492
NC_000913.3	163001	45	68	56	38	49	56	44	37	24	107	65	0.8444	0.8529	0.9464	0.9211	0.898	0.9643	1	0.9459	0.875	0.9626	0.9385
NC_000913.3	163158	46	57	61	32	50	66	48	46	29	110	56	0.9565	1	0.9672	0.9688	0.94	1	0.9792	0.9783	0.9655	0.9909	0.9643
NC_000913.3	163159	48	70	59	36	48	57	47	35	22	110	62	1	0.9714	0.9831	0.9722	0.9583	0.9649	0.9574	0.9714	0.9545	0.9364	0.9839
NC_000913.3	163171	46	56	61	32	49	65	44	47	31	109	59	0.9565	1	0.9672	0.9375	0.9796	0.9538	0.9545	0.8723	1	0.9541	0.9322
NC_000913.3	163172	48	69	62	35	54	57	46	37	23	118	57	0.9583	0.971	0.9355	0.9429	1	0.9825	0.9783	0.973	1	0.9322	0.9649
NC_000913.3	163216	47	56	60	31	53	65	46	47	31	115	59	0.9574	1	1	0.9355	0.9623	0.9538	1	1	1	0.9826	0.9831
NC_000913.3	163217	51	73	61	33	51	56	44	35	22	118	61	0.9608	0.9589	0.9672	0.9697	0.9804	0.9821	0.9545	0.8857	1	0.9746	0.9016
NC_000913.3	163240	46	57	61	30	54	65	46	44	28	113	57	0.9565	0.9825	0.9672	0.9667	0.9815	0.9692	0.9783	0.9545	0.9643	0.9646	0.9649
NC_000913.3	163241	49	68	58	32	51	57	44	38	21	116	59	0.9796	1	0.931	0.8438	0.9804	0.9298	1	0.9474	0.9048	0.9483	0.9322
NC_000913.3	163354	46	60	63	30	53	66	45	45	28	112	57	1	0.9667	0.9841	1	1	0.9545	0.9778	0.9778	1	0.9911	1
NC_000913.3	163355	51	69	64	36	54	59	48	33	19	122	63	1	0.9855	0.9844	1	0.963	0.9831	1	1	1	0.9836	0.9524
NC_000913.3	163597	44	61	60	27	51	61	42	41	24	117	54	0.9773	0.9508	0.9	0.963	0.902	0.9672	0.9524	0.9756	0.9583	0.9658	0.963
NC_000913.3	163598	49	71	68	32	54	57	46	36	23	118	64	0.9796	0.9437	0.9706	1	1	0.9825	0.9565	1	1	0.9746	0.9844
NC_000913.3	163701	47	57	59	26	48	63	45	43	23	115	55	0.9362	0.9825	1	0.9615	0.9792	0.9683	0.8889	0.907	1	0.9826	0.9273
NC_000913.3	163702	50	72	67	32	56	56	44	36	21	123	63	0.98	0.9722	0.9851	0.9688	1	0.9643	1	0.9722	1	0.9512	0.9841
NC_000913.3	164247	41	57	69	26	50	64	41	37	20	113	58	1	0.9649	0.942	0.9615	0.96	0.9375	0.9268	0.9459	1	0.9912	0.931
NC_000913.3	164248	52	72	66	29	54	55	48	39	21	127	60	0.9808	0.9722	0.9848	0.931	0.9444	1	0.9792	0.9231	0.9048	0.9606	0.9667
NC_000913.3	164331	43	60	71	26	48	64	41	38	22	120	60	0.9767	0.9333	0.9577	0.9231	0.875	0.9688	0.9512	0.9737	0.9545	0.9583	0.95
NC_000913.3	164332	53	73	70	28	54	55	47	38	22	130	62	1	1	0.9857	1	1	0.9455	0.9787	1	1	0.9769	0.9194
NC_000913.3	164637	42	51	66	25	47	53	40	38	22	111	54	0.7381	0.7647	0.7273	0.8	0.7872	0.7358	0.65	0.7105	0.8182	0.6577	0.6852
NC_000913.3	164638	50	58	61	25	38	46	44	38	21	113	54	0.7	0.7931	0.7213	0.4	0.7632	0.8261	0.6818	0.7368	0.5714	0.6991	0.7222
NC_000913.3	164967	41	51	68	27	48	63	44	41	23	121	57	0.9756	1	0.9412	0.963	0.9792	0.9841	0.9773	1	1	0.9421	0.9649
NC_000913.3	164968	58	71	74	28	57	56	46	43	19	134	65	0.931	0.9437	0.9865	0.9643	0.9474	0.9821	0.9783	0.9535	0.9474	0.9701	0.9538
NC_000913.3	164992	41	54	65	29	47	61	45	43	25	122	58	0.9756	0.963	0.9846	0.931	0.9574	0.9672	0.9778	1	0.96	0.9672	0.9655
NC_000913.3	164993	57	70	72	30	57	57	47	44	19	137	66	0.9825	0.9857	0.9722	0.9333	0.9649	0.9825	1	1	0.9474	0.9562	0.9545
NC_000913.3	165262	40	53	74	28	45	62	42	41	24	121	58	0.975	0.9811	1	1	0.9556	0.9839	0.9762	0.9756	0.9583	0.9256	0.9655
NC_000913.3	165263	59	70	70	27	54	57	47	43	17	133	63	1	0.9857	0.9857	0.963	0.9444	0.9825	0.9574	0.9767	1	0.985	0.9683
NC_000913.3	165276	42	54	73	27	43	61	45	44	23	120	59	0.9762	1	0.9863	0.8889	0.9535	0.9672	1	0.9773	1	1	0.9661
NC_000913.3	165277	60	69	74	27	56	55	47	43	18	131	64	0.9833	0.971	1	1	0.9821	0.9818	0.9362	0.9767	1	0.9847	0.9844
NC_000913.3	165322	42	55	70	31	45	61	45	45	24	122	59	1	0.9818	0.9857	0.9355	0.9778	0.9508	1	1	1	0.9836	0.9831
NC_000913.3	165323	60	68	75	27	56	54	46	43	16	132	64	1	0.9706	0.9867	1	0.9821	0.9815	0.9348	1	1	0.9545	0.9688
NC_000913.3	165333	42	56	70	29	45	61	44	45	24	122	57	0.9524	1	0.9714	0.9655	0.9333	0.9672	0.9773	1	0.9583	0.9426	0.9649
NC_000913.3	165334	60	72	75	26	56	57	45	44	16	133	65	1	0.9722	1	0.9615	0.9643	0.9825	0.9778	1	0.9375	0.9474	0.9692
NC_000913.3	165342	38	56	71	29	44	59	44	43	23	117	56	0.9474	0.9643	0.9577	1	0.9773	0.9661	1	0.9535	0.9565	0.9829	0.9643
NC_000913.3	165343	59	73	76	26	55	55	47	43	17	134	65	0.9831	0.9726	0.9868	0.9615	1	0.9818	1	0.9535	0.9412	0.9627	0.9538
NC_000913.3	165615	37	50	72	28	45	63	41	44	23	121	61	0.9459	0.98	0.9444	0.9286	0.9778	1	1	0.9773	1	0.9504	0.9344
NC_000913.3	165616	60	69	72	25	56	58	51	43	19	128	61	1	0.942	0.9861	0.88	0.9286	0.9828	0.9608	0.9767	1	0.9688	0.9836
NC_000913.3	165889	44	56	76	24	40	61	41	41	22	120	63	0.9773	1	0.9868	0.9167	1	1	1	1	0.9091	0.9583	1
NC_000913.3	165890	64	65	70	27	52	59	52	41	16	131	60	0.9844	0.9231	0.9714	1	0.9808	0.9661	0.9808	1	1	0.9542	0.9833
NC_000913.3	165951	43	53	79	22	44	63	39	41	23	118	64	0.8837	0.9623	0.9367	0.8636	0.9545	0.9683	0.9744	0.9024	0.913	0.9407	0.9531
NC_000913.3	165952	65	65	68	26	49	57	50	40	15	126	60	0.9385	0.9692	0.8824	0.8462	0.9388	0.9298	0.9	0.95	0.7333	0.9048	0.9167
NC_000913.3	166024	47	59	76	24	44	61	42	37	16	108	60	0.9574	0.9322	0.9342	0.9167	0.8636	0.8852	0.9524	0.973	0.875	0.8704	0.9
NC_000913.3	166025	61	68	70	24	54	62	51	42	18	129	58	1	0.9853	0.9714	0.875	0.9815	0.9355	0.902	0.9524	0.9444	0.9767	0.9828
NC_000913.3	166041	44	58	76	23	44	65	41	40	22	114	62	0.9318	0.9483	0.9079	0.8261	0.8636	0.9077	0.9024	0.975	0.9091	0.8772	0.9194
NC_000913.3	166042	60	67	71	23	54	61	49	44	18	130	60	0.9833	0.9552	0.9155	1	0.9259	0.918	0.8163	0.9091	0.9444	0.9462	0.8833
NC_000913.3	166135	47	55	82	27	45	67	45	41	23	114	66	1	0.9636	0.9756	0.9259	0.9333	0.9701	1	0.9756	1	0.9649	0.9697
NC_000913.3	166136	64	68	74	22	56	58	51	47	19	127	61	0.9531	1	1	0.9545	0.9821	0.9828	0.9216	0.9149	0.9474	0.9449	0.9836
NC_000913.3	166531	46	57	80	26	42	74	45	44	21	121	66	0.9783	0.9649	0.9875	0.9615	0.9286	0.9595	0.9778	0.9773	0.9524	0.9421	0.9545
NC_000913.3	166532	58	63	73	22	52	61	49	43	21	125	56	1	0.9841	0.9726	1	0.9423	0.9836	0.9796	0.9767	0.9524	0.976	0.9643
NC_000913.3	167095	43	61	72	24	44	76	47	44	23	127	69	0.9535	1	0.9583	0.9583	1	0.9868	0.9787	0.9545	1	0.9843	0.971
NC_000913.3	167096	52	62	73	17	51	61	48	44	20	132	56	0.9038	0.9032	0.9863	0.9412	0.9216	0.9508	0.9792	1	0.9	1	0.9643
NC_000913.3	167155	39	64	75	25	43	74	47	47	22	121	69	0.9487	0.9688	0.9733	0.96	0.9767	0.9595	0.9787	0.9574	1	0.9917	1
NC_000913.3	167156	53	62	74	17	51	62	50	46	22	130	59	0.9811	1	0.9865	1	0.9412	0.9516	0.96	0.9783	0.9545	0.9769	0.9831
NC_000913.3	167238	40	65	78	24	41	72	46	48	23	122	69	1	0.9846	0.9872	0.9583	1	0.9861	1	1	1	0.9836	1
NC_000913.3	167239	50	58	72	18	49	59	49	45	24	130	57	0.94	0.9655	0.9861	0.9444	0.8776	0.8814	0.9184	0.8667	1	0.9462	0.9474
NC_000913.3	167853	41	61	78	27	47	74	51	43	24	126	70	0.9268	1	0.9615	0.963	1	0.9595	0.9804	0.9302	0.9583	0.9444	0.9286
NC_000913.3	167854	52	63	68	20	55	66	49	49	24	134	55	1	0.9841	1	1	0.9818	0.9848	0.9796	1	0.9167	0.9851	1
NC_000913.3	168442	38	63	81	25	45	71	46	44	26	124	70	0.9737	0.9683	0.9877	0.96	0.9556	1	1	0.9773	1	0.9274	0.9857
NC_000913.3	168443	56	64	72	18	55	61	52	53	21	131	57	0.9821	0.9375	0.9583	0.9444	0.9636	0.9508	0.9615	0.9057	0.9524	0.9695	0.9298
NC_000913.3	168541	39	65	81	23	43	71	48	44	24	126	68	0.9744	0.9538	0.9877	1	0.9767	0.9577	1	1	0.9167	0.9286	0.9559
NC_000913.3	168542	53	64	74	17	55	60	52	50	18	131	58	1	0.9688	0.9865	0.9412	0.9091	0.9167	0.9808	0.94	1	0.9695	0.9828
NC_000913.3	168829	38	62	70	25	43	65	46	41	25	126	69	0.9474	0.9677	0.9286	1	0.9767	0.9846	0.9565	1	1	0.9444	0.971
NC_000913.3	168830	56	59	72	16	54	65	53	54	20	127	56	0.9464	0.9322	0.9861	1	0.9444	1	0.9434	0.963	0.95	0.9606	0.9464
NC_000913.3	168895	37	65	75	27	46	73	48	41	25	133	75	1	1	0.9867	1	0.9783	0.9863	1	1	0.96	0.9925	0.9733
NC_000913.3	168896	55	63	67	17	56	65	53	55	21	133	57	0.9455	0.9841	1	0.9412	1	0.9846	0.9623	0.9636	1	0.9925	1
NC_000913.3	168952	35	63	76	27	42	70	49	40	26	126	73	1	0.9841	0.9868	0.9259	0.9286	0.9714	1	0.95	0.9231	0.9683	0.9589
NC_000913.3	168953	58	62	70	17	52	67	52	55	18	132	57	0.931	0.9677	0.9714	1	0.9615	0.9552	0.9808	0.9636	0.8889	0.9621	0.9825
NC_000913.3	169174	37	60	74	26	40	70	50	43	28	130	70	0.973	0.95	0.9459	0.9231	0.925	0.9571	0.98	0.9767	0.8929	0.9385	0.9286
NC_000913.3	169175	60	63	74	15	51	72	54	55	21	128	55	0.95	0.9683	0.9595	0.9333	0.9412	0.875	0.9259	0.9636	0.9048	0.9453	0.9455
NC_000913.3	169275	37	63	75	26	40	75	49	42	30	131	70	1	0.9841	0.96	1	1	0.9867	1	0.9762	1	0.9847	0.9714
NC_000913.3	169276	55	64	76	14	50	67	51	57	22	127	56	0.9636	0.9375	0.9474	1	0.96	0.9552	1	0.9825	0.9545	0.9606	0.9821
NC_000913.3	169516	37	66	67	26	40	75	49	45	28	129	68	1	0.9848	0.9552	1	1	0.9333	0.9796	0.9778	1	0.9612	0.9412
NC_000913.3	169517	58	61	75	15	51	69	52	54	21	125	50	0.9655	0.9672	0.9733	1	0.9608	0.9565	0.9615	0.963	1	0.992	0.96
NC_000913.3	169576	38	68	72	27	38	75	51	45	28	130	69	1	1	0.9861	0.963	1	0.9867	0.9804	0.9778	1	0.9769	0.971
NC_000913.3	169577	60	62	77	17	54	68	55	60	24	123	54	0.9833	0.9677	0.974	1	1	0.9559	0.9818	0.9833	1	0.9756	0.963
NC_000913.3	169636	37	68	72	26	39	76	51	44	27	128	70	1	1	0.9722	1	0.9744	1	1	0.9773	0.963	0.9766	0.9714
NC_000913.3	169637	59	64	74	17	57	69	54	58	24	124	54	0.9831	0.9844	1	1	0.9474	0.971	0.9815	0.9655	1	0.9677	0.9815
NC_000913.3	170148	39	62	72	28	44	75	53	43	28	130	69	0.9487	1	0.9722	1	0.9773	0.96	1	0.9767	0.9643	0.9462	0.9855
NC_000913.3	170149	59	62	73	17	58	69	51	63	24	132	55	0.9831	0.871	0.9589	1	0.9483	0.9855	0.9804	1	0.9583	0.9545	0.9273
NC_000913.3	170249	37	65	74	26	43	72	50	43	27	127	68	1	1	0.9595	1	0.9767	0.9722	1	1	0.963	0.9449	0.9706
NC_000913.3	170250	57	63	74	17	59	72	54	60	23	131	53	0.9825	0.9524	1	1	1	0.9167	0.963	1	1	0.9771	1
NC_000913.3	170675	38	61	68	25	44	73	48	39	27	125	71	0.9737	0.9344	1	0.96	0.9773	0.9726	0.8958	0.9487	0.963	0.92	0.9437
NC_000913.3	170676	57	62	71	18	59	71	51	54	26	124	49	0.9825	0.9839	0.9577	1	0.9831	0.9155	0.9804	0.9259	0.9615	0.9919	0.9796
NC_000913.3	170809	38	62	73	25	43	73	51	42	28	121	71	0.9737	1	0.9589	1	1	0.9726	0.9608	0.9524	1	0.9752	1
NC_000913.3	170810	58	63	70	17	60	67	53	56	25	133	49	0.9828	0.9841	0.9714	0.9412	0.9333	0.9254	1	1	1	0.9624	0.9592
NC_000913.3	171125	40	61	72	26	47	73	51	42	28	122	65	0.975	0.9836	0.9861	0.9615	1	0.9863	1	1	1	1	0.9538
NC_000913.3	171126	56	68	73	17	59	68	53	58	27	130	51	1	0.9853	0.9863	1	1	0.9853	0.9245	0.9483	1	0.9923	1
NC_000913.3	171248	41	59	74	26	48	76	52	40	25	123	68	0.9512	0.9831	0.9865	1	0.9792	0.9868	0.9615	0.975	1	0.9675	1
NC_000913.3	171249	54	69	77	17	56	66	51	60	28	133	52	0.9815	0.971	0.9481	1	0.9643	0.9091	1	0.9833	1	0.9774	0.9423
NC_000913.3	171290	41	57	69	23	45	71	52	40	25	119	70	0.9756	0.9825	1	0.913	0.9556	1	0.9808	0.95	1	0.958	0.9714
NC_000913.3	171291	57	69	73	13	54	66	47	59	27	127	49	0.9474	0.9855	0.9726	0.9231	1	0.9545	0.9362	0.9153	0.9259	0.9449	0.9592
NC_000913.3	171792	36	60	73	24	50	74	56	45	27	117	65	0.9444	0.95	0.9589	1	0.96	0.9595	0.9821	0.9556	1	0.9744	0.9692
NC_000913.3	171793	59	67	77	15	56	75	45	57	32	130	50	0.9322	0.9701	0.9481	0.9333	0.9107	0.96	1	0.9474	0.8438	0.9692	0.94
NC_000913.3	172320	40	56	68	27	52	74	54	44	32	123	61	0.975	1	0.9853	1	1	0.9595	0.9815	1	0.9688	0.9837	1
NC_000913.3	172321	62	59	76	18	57	69	49	55	32	136	55	0.9839	0.9831	0.9737	0.9444	0.9649	0.971	0.9796	0.9818	0.9062	0.9779	0.9818
NC_000913.3	172336	39	55	65	28	49	73	54	42	31	117	58	0.9487	0.9636	0.9538	1	1	0.9315	0.9815	0.9286	0.9677	0.9744	0.9655
NC_000913.3	172337	60	60	75	18	55	70	48	55	32	132	56	0.95	1	0.9867	0.9444	0.9818	0.9571	0.9583	1	0.9062	0.9697	1
NC_000913.3	172401	41	51	64	28	51	75	52	41	31	120	58	0.9756	1	1	1	1	0.9867	1	1	0.9677	0.9833	0.9828
NC_000913.3	172402	56	56	70	15	56	64	42	53	31	130	53	0.9286	0.875	0.8714	0.8	0.875	0.9219	0.9762	0.9057	0.8387	0.8385	0.8491
NC_000913.3	172474	40	55	65	27	53	73	53	41	30	119	58	1	0.9273	1	1	0.9623	0.9726	1	1	1	0.9664	0.9828
NC_000913.3	172475	62	60	75	17	57	70	48	56	32	139	58	0.9677	1	0.9867	1	0.9474	1	1	0.9643	0.9688	0.9784	1
NC_000913.3	172851	41	53	65	28	57	74	53	45	28	115	59	0.9512	0.9623	0.9692	1	0.9825	0.9865	1	0.9778	1	0.9826	1
NC_000913.3	172852	63	57	75	17	54	71	49	53	29	138	59	0.9841	0.9825	0.9867	1	0.963	0.9577	0.9592	0.9245	0.9655	0.9638	0.9322
NC_000913.3	172860	41	55	63	27	56	76	51	46	29	111	59	0.9512	0.9636	0.9683	0.963	0.9821	0.9737	0.9608	0.913	1	0.982	0.9492
NC_000913.3	172861	62	56	76	17	57	66	47	52	31	135	59	0.9355	0.9286	0.9868	1	0.9649	0.9091	0.9362	0.9038	0.871	0.9556	0.9661
NC_000913.3	173370	45	55	60	31	57	76	46	45	28	117	54	0.9111	1	0.95	0.9677	0.9474	0.9342	1	0.9333	0.9286	0.9231	0.9444
NC_000913.3	173371	58	58	68	15	53	70	45	47	32	138	58	0.8966	0.931	0.9412	0.8667	0.9245	0.9286	0.9333	0.8511	0.9688	0.913	0.8621
NC_000913.3	173601	42	58	59	31	55	77	52	45	28	118	57	1	0.9828	0.9492	0.9677	0.9455	0.9481	0.9808	0.9111	0.9286	0.9746	0.9649
NC_000913.3	173602	59	62	68	15	60	74	46	50	31	144	58	0.9831	0.9839	1	1	1	0.9865	0.9565	0.94	0.9677	0.9514	1
NC_000913.3	174179	45	58	58	36	54	77	47	45	31	120	59	0.9778	0.9483	0.9655	0.9722	0.9074	1	0.9787	0.9778	1	0.975	0.9831
NC_000913.3	174180	69	69	75	17	62	73	43	53	28	151	58	0.9565	0.971	1	1	0.9677	0.9726	0.9767	1	0.9643	0.947	0.9828
NC_000913.3	174334	44	58	55	33	55	76	45	45	32	119	60	1	0.9138	0.9273	0.9697	0.9455	0.9868	0.9778	0.9333	0.9688	0.958	1
NC_000913.3	174335	64	63	72	21	63	72	45	53	26	149	55	0.9688	0.9683	0.9583	0.9524	0.9524	0.9861	1	1	1	0.9463	0.9818
NC_000913.3	174839	50	59	69	26	55	78	44	44	33	117	60	0.96	0.9322	0.913	0.9615	0.9455	0.9615	0.9545	0.9545	0.9091	0.9658	0.9167
NC_000913.3	174840	64	64	69	22	64	70	42	54	26	151	57	0.9375	0.9688	1	1	0.9531	0.9571	0.9762	1	0.9615	0.9603	1
NC_000913.3	175099	49	58	73	28	52	82	46	46	33	116	61	0.9388	0.9828	0.9589	0.9643	0.9231	0.9634	0.8261	0.9348	0.9697	0.9138	0.918
NC_000913.3	175100	59	56	71	23	64	68	44	49	25	152	60	0.9153	0.9643	0.9577	0.9565	0.9688	0.9559	0.9545	0.9388	0.96	0.9211	0.9833
NC_000913.3	175431	46	60	77	28	54	82	49	47	32	119	60	0.9565	0.9667	0.974	0.9643	0.9815	0.9756	1	1	0.9375	0.9916	1
NC_000913.3	175432	57	59	75	23	64	71	43	50	28	150	59	1	0.9661	0.96	1	0.9688	0.9437	0.9535	0.98	1	0.9667	0.9661
NC_000913.3	175459	48	60	76	28	53	83	50	47	32	117	61	0.8958	0.95	0.9868	0.9286	0.9623	0.9518	1	0.8936	0.9688	0.9487	0.9672
NC_000913.3	175460	59	61	74	22	65	71	44	48	29	145	59	0.9661	0.918	0.9459	0.9545	0.9846	0.9718	0.9773	0.9792	1	0.9379	0.9831
NC_000913.3	175566	49	55	75	27	56	79	51	49	34	119	61	0.9796	0.9636	0.9867	0.963	0.9821	0.962	0.9804	0.9796	0.9412	0.9916	0.9672
NC_000913.3	175567	59	56	73	21	64	65	43	49	26	146	61	0.9322	0.9107	0.9863	0.9048	0.9219	0.9692	1	0.9388	0.9231	0.9658	0.9508
NC_000913.3	175875	53	58	79	28	52	78	54	49	35	118	58	0.9623	0.9655	0.9494	1	1	0.9615	0.9815	0.9796	1	0.9661	0.9828
NC_000913.3	175876	58	64	76	21	64	68	41	50	27	150	66	0.9828	0.9688	1	1	0.9688	0.9853	0.9756	0.94	0.963	0.9733	1
NC_000913.3	176331	57	60	89	28	52	78	55	46	30	126	59	0.9825	0.95	0.9101	1	0.9038	0.9872	0.9636	0.9565	0.9	0.9762	0.9661
NC_000913.3	176332	57	63	75	23	63	72	40	47	30	148	63	0.9825	0.9524	0.9733	1	0.9841	0.9861	0.925	1	1	0.9865	1
NC_000913.3	176676	54	63	86	29	48	79	59	49	27	123	54	0.9444	0.9524	0.9651	0.9655	0.9583	1	0.9661	1	1	0.9756	0.9444
NC_000913.3	176677	59	61	77	28	65	68	39	43	30	151	62	1	1	0.974	1	0.9692	1	0.9744	0.907	1	0.9735	1
NC_000913.3	176767	52	66	86	28	51	77	58	49	31	128	55	0.9808	0.9848	0.9651	1	1	1	0.9828	0.9592	1	0.9844	1
NC_000913.3	176768	57	60	77	28	63	64	42	42	32	145	63	0.9825	0.95	0.974	0.9643	0.9524	0.9219	0.9762	0.9524	0.9688	0.9724	0.9683
NC_000913.3	176824	53	64	86	28	51	77	56	50	31	126	54	0.9811	0.9688	0.9302	0.9643	0.9804	0.961	0.9821	1	1	0.9762	0.9815
NC_000913.3	176825	54	59	74	27	66	66	43	44	32	154	60	1	1	0.9865	0.9259	1	1	1	1	1	0.974	0.9833
NC_000913.3	177230	45	61	96	28	50	77	53	52	28	123	53	0.9778	0.9344	0.9583	0.9643	1	0.987	0.9623	0.9615	1	0.9837	0.9057
NC_000913.3	177231	55	53	81	30	65	63	43	45	32	150	59	0.9636	0.9434	0.9753	1	1	0.9683	1	0.9778	0.9688	0.9733	1
NC_000913.3	177433	52	60	94	31	48	79	49	48	29	126	57	0.9615	0.9667	0.9574	1	1	0.9494	0.9796	0.9583	1	0.9683	0.9649
NC_000913.3	177434	55	56	83	26	61	64	46	43	31	149	58	1	0.9107	0.9518	1	0.9344	0.9531	0.913	1	0.9032	0.9262	0.931
NC_000913.3	177442	52	64	94	31	48	78	49	48	28	123	54	0.9808	0.9688	0.9787	0.9677	0.9792	0.9872	0.9796	0.9792	1	0.9675	0.963
NC_000913.3	177443	54	53	83	28	60	60	43	43	30	145	58	1	0.9811	0.9759	1	0.9667	0.9667	0.9535	0.9535	0.9667	0.931	1
NC_000913.3	177469	52	64	90	32	49	77	50	50	29	128	58	1	0.9844	0.9667	0.9688	1	1	0.98	0.98	1	0.9922	1
NC_000913.3	177470	54	57	85	26	63	62	46	43	31	150	59	0.963	0.9825	0.9647	0.8846	1	1	0.9565	1	0.9355	0.9733	0.9831
NC_000913.3	178040	45	60	93	33	51	76	50	48	25	132	54	1	0.9833	0.9462	1	0.9804	1	0.96	1	1	0.9848	0.9259
NC_000913.3	178041	57	55	76	24	57	66	44	41	30	140	62	0.9825	0.9818	0.9605	0.875	1	0.9545	0.9773	0.9756	1	0.9714	1
NC_000913.3	178223	47	63	96	31	52	76	51	46	26	137	53	0.9149	1	0.9583	1	0.9423	0.9605	0.9804	0.9783	1	0.9635	0.9434
NC_000913.3	178224	60	60	78	26	59	62	41	41	30	142	60	1	0.9667	1	1	0.9831	0.9677	0.9512	1	0.9667	0.9577	0.95
NC_000913.3	178338	47	64	95	31	49	73	53	44	28	135	53	0.9574	0.9688	0.9789	0.9355	1	0.9863	0.9434	0.9773	1	0.963	0.9623
NC_000913.3	178339	60	60	74	27	58	65	41	43	29	143	58	0.9833	0.9667	0.9324	0.963	1	0.9385	0.9512	0.9767	1	1	0.9655
NC_000913.3	178554	46	63	83	29	50	70	52	46	29	133	53	1	0.9683	0.9518	0.9655	0.98	0.9571	1	0.9783	0.9655	0.9624	0.9623
NC_000913.3	178555	57	55	77	30	57	64	44	41	27	140	57	0.9649	0.9455	0.961	0.9667	0.9474	0.9375	0.9773	0.9756	0.963	0.95	0.9298
NC_000913.3	178777	50	63	82	30	47	69	51	45	28	140	52	1	0.9365	0.9146	0.9333	0.9574	0.971	0.9804	0.9556	0.9286	0.9214	0.9808
NC_000913.3	178778	60	56	77	30	56	62	43	40	28	136	59	0.9833	0.9643	0.961	0.9667	1	0.9516	0.9767	0.975	0.9286	0.9926	0.9831
NC_000913.3	179318	53	66	84	34	49	64	54	44	28	141	53	0.9623	0.9848	0.9762	1	0.9796	1	0.9815	0.9545	0.9643	0.9716	0.9811
NC_000913.3	179319	56	59	79	33	57	53	42	46	30	140	58	0.9107	1	0.9873	1	0.9649	0.9623	0.9524	0.9783	0.9667	0.9786	0.9655
NC_000913.3	179327	53	67	84	33	48	66	53	43	28	144	52	0.9434	1	1	0.9697	1	0.9545	0.9811	1	1	0.9792	1
NC_000913.3	179328	54	61	80	29	56	55	39	42	29	130	54	0.9074	0.9508	0.95	0.8966	0.9286	0.9455	0.9231	0.9762	1	0.9615	0.9259
NC_000913.3	179340	52	65	84	34	46	67	55	45	28	141	52	0.8846	0.9538	0.9643	0.9412	0.9348	0.9254	0.9818	0.9111	0.9643	0.9504	0.9615
NC_000913.3	179341	57	59	81	30	58	54	40	44	27	138	60	0.9825	0.9153	0.9136	0.9333	0.9655	0.963	0.95	0.9318	1	0.9203	0.9333
NC_000913.3	179694	59	60	85	36	48	67	55	43	27	144	57	0.9661	0.9833	0.9765	0.9722	1	0.9552	0.9818	0.9767	0.9259	0.9653	0.9649
NC_000913.3	179695	55	58	78	28	57	57	43	49	28	141	57	1	1	1	0.9643	0.9649	1	0.9767	0.9388	0.9643	0.9716	1
NC_000913.3	180225	56	53	83	30	46	62	53	43	26	140	52	0.9464	0.9434	0.8916	0.9333	0.9783	0.9677	0.9623	0.9767	0.9615	0.9143	0.9808
NC_000913.3	180226	52	52	71	32	54	60	39	44	30	139	51	0.9615	0.9808	0.9155	0.9375	0.9815	0.9833	0.9231	0.9318	0.9333	0.964	0.9608
NC_000913.3	180366	57	58	79	31	46	61	48	44	24	141	53	0.8947	0.8966	0.9747	0.9677	0.9783	0.9508	0.875	0.9773	0.875	0.9716	0.9057
NC_000913.3	180367	53	52	73	32	53	57	43	42	32	134	52	0.9245	0.9808	0.9452	1	0.9623	0.9649	1	0.9524	0.9688	0.9403	0.9615
NC_000913.3	181353	60	60	81	31	49	62	47	50	24	143	55	1	0.9667	0.9877	1	0.9592	0.9677	0.9362	0.98	0.9583	0.993	0.9818
NC_000913.3	181354	49	45	69	31	52	56	44	42	27	134	53	0.9592	1	0.942	0.9355	0.9423	0.9464	0.9318	0.8571	1	0.9627	0.9057
NC_000913.3	181376	62	56	81	33	50	62	46	51	24	144	56	0.9516	0.9643	0.9753	0.9394	1	0.9839	1	0.9804	1	0.9792	0.9821
NC_000913.3	181377	51	50	70	30	54	62	43	45	29	137	54	1	1	0.9714	0.9667	1	1	1	1	1	0.9781	1
NC_000913.3	181574	59	59	85	30	48	64	46	50	25	147	56	0.9661	0.9831	0.9647	0.9667	1	0.9688	1	0.94	1	0.9456	0.9643
NC_000913.3	181575	51	49	75	30	52	61	44	47	29	131	51	1	0.9796	0.9733	0.9667	1	0.918	0.9773	0.9787	0.9655	0.9695	1
NC_000913.3	181625	54	58	85	30	45	62	45	48	24	141	56	0.9444	0.931	0.9294	0.9667	0.9111	0.9355	0.9556	1	0.9583	0.9504	0.9643
NC_000913.3	181626	52	52	72	29	52	64	45	49	30	136	50	0.9615	0.9808	0.9444	1	0.9423	0.875	0.9778	0.9796	0.9667	0.9853	0.96
NC_000913.3	181643	60	60	88	31	49	63	46	50	24	144	57	0.9667	1	0.9773	1	0.9388	1	1	1	0.9583	0.9722	0.9649
NC_000913.3	181644	53	49	74	28	55	64	43	50	29	136	51	0.9434	1	0.9865	0.9643	0.9636	1	1	1	1	0.9853	0.9804
NC_000913.3	181889	64	61	83	30	45	63	42	52	26	142	60	0.9375	1	0.9277	0.9333	0.9778	0.9683	0.9524	0.9615	0.9615	0.9648	0.9333
NC_000913.3	181890	57	51	71	27	51	61	44	46	29	137	50	0.9649	0.9804	0.9859	0.8889	0.9608	0.9672	0.9545	0.9348	0.9655	0.9635	0.94
NC_000913.3	181913	60	67	89	30	45	62	43	51	25	145	57	0.9333	0.9701	0.9663	0.9667	0.9556	0.9677	0.9535	0.9608	0.96	0.9724	0.9649
NC_000913.3	181914	57	52	75	32	51	62	43	47	31	140	51	0.9649	0.9615	1	0.9375	0.9608	0.9677	0.9535	0.9574	1	0.9929	0.9804
NC_000913.3	182106	61	64	84	30	47	62	47	52	26	151	59	0.9836	0.9844	0.9524	1	0.9362	0.9194	0.9787	0.9615	0.9231	0.9536	0.9322
NC_000913.3	182107	55	47	76	30	50	62	42	44	28	145	54	0.9636	0.9574	0.9737	1	0.98	0.9677	0.9762	1	0.9643	0.9931	0.9815
NC_000913.3	182156	65	65	81	34	45	64	46	52	27	151	63	0.9538	0.9538	0.9753	0.9118	0.9111	0.9844	0.9783	1	0.963	0.9735	0.9524
NC_000913.3	182157	58	48	76	32	46	60	42	45	30	141	54	0.8793	0.9792	0.9474	0.9375	0.9783	0.9833	0.9762	0.9556	0.9667	0.9787	0.9444
NC_000913.3	182581	64	67	73	32	45	68	47	51	28	154	65	1	1	1	0.9375	0.9556	0.9706	1	0.9804	0.9643	0.9805	1
NC_000913.3	182582	52	40	72	27	45	59	39	46	30	139	57	0.9615	0.925	0.9861	1	1	0.9831	0.9231	0.9783	1	0.9928	1
NC_000913.3	182934	60	65	68	28	44	70	48	54	29	154	60	1	0.9231	0.9706	0.9643	0.9773	0.9286	1	0.9815	1	0.987	0.9667
NC_000913.3	182935	50	46	70	31	45	64	38	48	30	142	56	1	0.9565	0.9857	0.9677	0.9778	0.9844	0.9737	1	1	0.9507	0.9643
NC_000913.3	182938	60	65	68	26	44	69	49	50	28	147	60	0.9167	0.9538	0.9559	0.8846	0.9091	0.942	0.9388	0.9	0.9643	0.966	0.9667
NC_000913.3	182939	51	43	68	29	43	63	37	48	29	145	58	1	1	0.9853	0.9655	0.9767	0.9841	0.9459	0.9792	1	0.9931	0.9655
NC_000913.3	183139	62	66	72	28	45	69	49	52	28	153	59	0.9677	0.9394	0.9722	0.9643	1	0.9565	0.9796	0.9808	0.9286	0.9673	0.9831
NC_000913.3	183140	50	49	61	30	46	63	38	49	27	138	54	1	0.9796	0.9836	0.9667	0.9783	1	1	0.9796	0.963	0.9855	0.963
NC_000913.3	183248	64	66	71	28	49	70	48	51	28	151	58	0.9531	1	0.9718	1	0.9796	0.9857	0.9792	0.9804	0.9643	0.9669	0.931
NC_000913.3	183249	54	50	64	29	48	65	39	50	27	138	56	0.9815	0.98	1	1	1	0.9846	1	0.98	1	0.9783	0.9821
NC_000913.3	183325	63	63	73	27	50	66	47	52	28	154	57	0.9683	1	0.9863	0.963	1	1	0.9574	1	1	0.9675	1
NC_000913.3	183326	53	51	64	27	49	64	38	50	27	137	57	0.9811	1	1	0.9259	0.9796	1	1	1	1	0.9708	0.9649
NC_000913.3	183733	60	63	71	26	49	66	53	53	27	154	55	0.9667	0.9841	0.9577	0.9231	1	0.9545	0.9811	0.9811	1	0.9805	1
NC_000913.3	183734	45	51	63	26	50	69	41	52	25	135	54	0.9556	0.9608	0.9841	1	0.9	0.9855	0.878	1	1	0.9704	0.9815
NC_000913.3	183752	60	60	64	25	50	65	53	52	28	148	56	0.9833	0.9667	0.9688	1	1	0.9692	1	0.9808	1	0.9527	0.9464
NC_000913.3	183753	48	54	65	28	52	65	40	50	27	137	54	0.9792	0.963	0.9231	0.9643	1	0.9692	0.95	0.94	1	0.9781	0.963
NC_000913.3	183797	59	62	70	24	50	66	55	55	28	154	56	0.9831	1	0.9714	1	0.98	0.9545	0.9818	0.9636	1	0.9805	0.9643
NC_000913.3	183798	47	56	64	29	52	66	38	51	27	134	54	0.9574	0.9643	1	0.931	1	0.9848	0.9474	0.9216	0.9259	0.9701	0.9444
NC_000913.3	183811	57	60	68	23	46	67	55	54	29	152	53	0.9649	0.9667	0.9559	0.9565	0.9783	0.9254	0.9455	0.9815	0.9655	0.9605	0.9811
NC_000913.3	183812	48	54	61	29	51	65	37	49	27	135	52	1	1	0.9672	0.931	0.9608	0.9692	0.9189	0.898	1	0.9704	1
NC_000913.3	183844	56	60	71	26	49	67	56	55	27	151	56	0.9464	0.9833	1	0.9615	1	1	0.9821	0.9818	0.9259	0.9868	0.9821
NC_000913.3	183845	47	53	65	27	54	65	38	49	27	138	54	1	1	0.9846	0.9259	0.9815	0.9692	0.9737	0.9388	1	0.971	0.9815
NC_000913.3	184045	59	62	73	21	43	65	54	55	30	158	55	0.9831	1	0.9178	0.9524	0.9535	0.8923	0.963	0.9636	0.8667	0.9114	0.9455
NC_000913.3	184046	50	54	61	29	52	67	40	48	25	129	53	0.92	0.8889	0.9344	0.8621	0.8846	0.9254	0.9	0.9167	0.88	0.876	0.9057
NC_000913.3	184169	58	64	71	25	44	61	54	57	29	157	56	0.9828	0.9531	0.9577	0.92	0.9773	0.9672	0.9444	0.9825	0.8966	0.949	0.9286
NC_000913.3	184170	45	51	65	26	49	63	37	51	27	118	54	0.8	0.7255	0.8923	0.7692	0.8367	0.7619	0.8378	0.7647	0.8519	0.822	0.9259
NC_000913.3	184255	58	64	78	26	48	60	51	56	27	156	56	0.9483	1	0.9615	0.9615	0.9583	0.95	0.9608	0.9643	0.963	0.9679	0.9821
NC_000913.3	184256	46	56	65	30	50	63	36	50	26	124	47	0.9348	0.8393	0.9538	0.9	0.82	0.8571	0.8889	0.86	0.8077	0.8468	0.8511
NC_000913.3	184461	58	67	78	30	43	63	48	55	33	154	57	1	0.9552	0.9872	0.9667	0.9535	1	0.9375	0.9818	0.9697	0.9675	0.9649
NC_000913.3	184462	50	57	66	34	53	71	38	50	30	136	55	0.92	0.9825	0.9848	0.9706	1	0.9718	0.9737	0.96	1	0.9926	0.9818
NC_000913.3	184615	60	66	77	31	48	61	46	57	30	151	60	0.9667	0.9242	0.9481	1	0.9375	0.9836	0.9783	0.9649	0.9667	0.9801	0.9833
NC_000913.3	184616	51	56	62	35	52	71	40	48	29	138	53	0.9412	1	1	0.9429	0.9808	0.9859	0.975	0.9375	1	0.9638	0.9811
NC_000913.3	184704	59	65	77	31	48	62	46	57	33	152	61	0.9661	0.9385	0.974	1	1	0.9677	0.9783	0.9825	0.9394	0.9803	0.9672
NC_000913.3	184705	52	57	59	31	53	71	40	49	31	131	54	0.9423	0.9649	0.9661	1	0.9434	0.9859	0.925	0.9592	0.9677	0.9771	0.963
NC_000913.3	184902	55	65	78	29	42	59	44	55	31	147	56	0.9636	0.9231	0.859	0.8966	0.9524	0.9661	0.9773	0.9455	0.9355	0.9524	0.8571
NC_000913.3	184903	49	57	55	32	47	61	34	42	28	119	45	0.898	0.8596	0.8545	0.7812	0.8723	0.8525	0.8529	0.8095	0.9286	0.8655	0.7556
NC_000913.3	185724	63	68	75	25	40	65	45	59	31	149	57	0.9524	0.9706	0.96	0.88	0.975	0.9538	0.9333	0.9492	0.9677	0.9664	0.9825
NC_000913.3	185725	58	59	60	35	49	78	41	52	33	131	53	1	0.9492	1	0.9429	1	1	0.9756	0.9808	0.9697	0.9847	0.9811
NC_000913.3	185844	62	68	79	26	40	60	46	57	32	149	52	0.9677	0.9706	0.9747	0.9615	1	0.95	1	0.9474	0.9688	0.953	0.9423
NC_000913.3	185845	57	59	61	38	51	73	38	54	32	132	53	1	0.9831	0.9344	1	0.9412	0.9315	1	0.9259	0.9688	0.9773	1
NC_000913.3	185895	61	70	80	24	40	61	46	57	32	150	56	0.9836	0.9714	1	0.9583	1	0.9836	1	1	1	0.9733	0.9821
NC_000913.3	185896	56	60	61	37	49	74	41	52	32	124	51	0.9643	0.9833	0.9672	1	0.8571	0.9324	0.9512	0.9615	1	0.9677	1
NC_000913.3	186140	64	69	82	28	39	58	48	58	30	144	54	0.9688	0.9855	0.939	1	0.9744	1	0.9583	0.9655	1	0.9792	0.9444
NC_000913.3	186141	58	61	66	39	49	75	42	52	34	127	54	1	0.9836	0.9848	1	0.9796	0.9867	0.9524	0.9615	1	0.9606	1
NC_000913.3	186192	61	67	77	29	42	56	47	59	29	149	56	0.9672	0.9701	0.9351	0.9655	0.9286	0.8929	1	0.9831	0.9655	0.9866	0.9643
NC_000913.3	186193	54	57	64	37	50	73	39	52	35	126	49	0.9074	0.9123	0.9375	0.9459	0.94	0.9315	0.9487	0.9038	0.9143	0.9603	0.9796
NC_000913.3	186356	63	64	78	24	40	56	41	58	28	149	57	0.9841	0.9688	1	1	0.975	0.9643	1	0.9655	0.9643	0.953	0.9474
NC_000913.3	186357	54	60	62	37	50	79	43	53	37	126	53	0.9259	0.9667	0.9677	0.9459	0.96	0.9241	0.9302	0.9434	0.973	0.9603	0.9623
NC_000913.3	187268	62	56	71	24	33	60	44	55	25	140	53	0.9516	0.9643	0.9577	1	0.9697	0.95	0.9091	0.9818	1	0.9643	0.9623
NC_000913.3	187269	58	63	62	35	50	77	47	56	28	127	51	0.9483	0.9048	0.9839	0.9143	0.96	0.9481	0.9574	0.9821	1	0.9764	1
NC_000913.3	187485	65	60	68	25	32	60	42	58	24	151	49	0.9692	0.9167	0.9706	1	1	0.9667	0.9762	0.9828	1	0.9536	0.9184
NC_000913.3	187486	59	61	62	34	53	77	41	53	34	129	50	0.9661	0.9836	0.9355	1	0.9245	0.987	1	0.8868	1	0.938	0.98
NC_000913.3	187781	69	59	66	27	35	67	39	57	22	151	56	0.9855	1	0.9848	1	1	0.9851	1	0.9649	0.9545	0.9735	1
NC_000913.3	187782	60	60	62	34	49	76	43	52	31	134	53	0.95	0.95	0.9839	0.9412	0.9592	0.9605	0.907	0.9231	1	0.9776	0.9623
NC_000913.3	188294	64	60	66	32	35	73	39	60	26	153	57	0.9844	0.95	0.9545	1	1	0.9726	0.9487	0.95	1	1	0.9649
NC_000913.3	188295	64	63	61	31	49	83	45	57	34	143	56	0.9844	0.9841	0.9836	0.9677	0.9388	1	0.9556	0.9649	1	0.993	0.9643
NC_000913.3	188487	60	55	67	30	33	68	38	61	27	153	57	0.9667	1	0.9254	1	0.9697	0.9853	1	0.9836	0.963	0.9869	0.9649
NC_000913.3	188488	61	60	60	30	50	76	44	54	38	137	57	0.9836	0.9833	0.95	1	0.94	0.9605	0.9773	1	0.9737	0.9635	1
NC_000913.3	188826	62	51	66	29	33	64	43	61	26	153	57	1	0.902	0.9697	1	0.9697	0.9844	0.9535	0.9672	0.8846	0.9608	0.9474
NC_000913.3	188827	59	60	56	29	46	72	42	54	35	136	48	0.9322	0.8833	0.9643	0.8966	0.9783	0.9444	0.9524	0.963	0.9714	0.9706	0.9583
NC_000913.3	188866	61	51	65	29	32	64	38	56	25	152	58	0.9836	0.9608	1	1	0.9688	1	1	0.9643	0.96	0.9671	0.9655
NC_000913.3	188867	59	60	57	30	50	71	43	52	35	140	53	1	0.9333	0.9825	0.9333	0.94	0.9718	0.9767	0.9808	1	0.9643	1
NC_000913.3	189381	64	49	64	30	34	63	43	62	22	149	59	0.9688	0.9796	0.9531	0.9333	0.9412	0.9683	0.9535	0.9839	0.8182	0.9597	0.9492
NC_000913.3	189382	62	60	53	28	54	70	42	61	35	140	50	0.9516	0.9833	0.8491	0.9643	0.8704	0.9143	0.9286	0.9508	0.9429	0.9143	0.86
NC_000913.3	189424	62	47	63	32	34	64	44	63	24	151	59	0.9677	0.8723	0.9365	1	0.9706	0.9688	0.9318	0.9683	0.9583	0.947	0.9153
NC_000913.3	189425	60	61	54	30	57	73	42	61	35	143	51	0.9667	0.9672	0.963	0.9667	0.9123	0.9315	0.9524	0.9508	0.9429	0.958	0.9216
NC_000913.3	189722	66	49	66	30	32	56	44	60	21	141	56	0.8939	0.898	0.8788	0.8	0.9688	0.9286	0.9091	0.8833	0.9048	0.9291	0.9107
NC_000913.3	189723	57	59	53	31	57	76	43	62	33	146	56	0.9474	0.9492	0.9623	1	0.9298	0.9605	1	1	0.9697	0.9658	0.9821
NC_000913.3	190448	64	53	63	27	37	60	49	61	22	145	65	0.9844	0.9811	0.9841	1	0.973	0.9833	0.9796	1	1	0.9862	1
NC_000913.3	190449	62	61	52	31	55	79	45	59	33	151	55	0.9677	0.9344	0.9615	1	0.9455	0.9494	1	1	1	0.9801	1
NC_000913.3	190556	63	50	64	27	39	61	49	63	23	146	62	0.9365	0.98	0.9844	1	1	0.9836	1	0.9683	1	0.9726	1
NC_000913.3	190557	60	60	51	31	53	78	44	63	31	149	54	0.9667	0.95	1	0.871	0.9623	0.9103	0.9773	0.9683	0.9355	0.9597	0.963
NC_000913.3	190834	60	55	60	27	36	62	43	60	19	134	59	0.9167	0.8545	0.8833	0.7778	0.9167	0.9032	0.7907	0.8833	1	0.8657	0.8136
NC_000913.3	190835	54	57	52	30	51	76	48	59	29	145	54	0.9444	0.9123	0.9423	0.8333	0.9216	0.9342	0.875	0.9492	0.8621	0.9172	0.9444
NC_000913.3	191040	63	59	73	27	38	67	49	62	25	151	65	0.9841	0.9831	1	0.963	0.9737	0.9851	0.9592	0.9839	0.96	0.9669	0.9846
NC_000913.3	191041	58	59	58	32	55	80	49	65	33	155	57	1	1	0.9828	0.9688	0.9636	0.925	0.9388	1	0.9394	0.9613	0.9825
NC_000913.3	191958	52	60	68	24	38	63	48	58	18	140	57	0.8654	0.9333	0.9118	0.9167	0.9211	0.9048	0.8542	0.9483	0.9444	0.85	0.8947
NC_000913.3	191959	53	54	61	24	49	62	47	50	26	127	54	0.7925	0.8148	0.8197	0.875	0.8367	0.9032	0.7872	0.78	0.8462	0.8346	0.8704
NC_000913.3	192251	59	59	76	27	40	63	49	58	20	147	55	0.9831	0.9322	0.9737	1	0.925	0.9841	0.9388	0.9483	0.95	0.9864	0.9455
NC_000913.3	192252	58	63	61	28	54	71	52	64	31	141	60	0.9828	1	0.9836	0.8929	0.9815	0.9718	0.9808	0.9844	0.9677	0.9716	0.9833
NC_000913.3	192375	58	63	76	28	41	60	49	56	23	149	56	0.9828	0.9841	1	1	1	0.9833	0.9796	0.9821	1	0.9664	0.9821
NC_000913.3	192376	61	60	64	28	55	67	51	64	30	134	58	1	0.9833	1	1	0.8909	0.9701	0.9608	1	1	0.9552	1
NC_000913.3	192387	59	63	75	25	38	62	47	57	22	144	55	0.9661	0.9365	0.9867	0.96	0.9737	0.9677	0.9787	0.9474	1	0.9583	0.9455
NC_000913.3	192388	59	61	63	29	55	69	52	63	31	137	59	0.9661	1	0.9841	1	0.9818	0.9565	0.9808	0.9365	0.871	0.9635	0.9661
NC_000913.3	193083	54	59	79	26	44	72	49	54	21	139	60	0.9815	0.9831	0.9873	0.9231	0.9091	0.9722	1	0.9815	1	0.9856	0.9833
NC_000913.3	193084	55	67	70	30	54	70	53	58	32	144	57	0.9818	0.9552	0.9857	0.9333	0.963	0.9571	0.9245	0.9828	0.9688	0.9931	0.9298
NC_000913.3	193128	57	60	76	25	43	70	48	55	21	137	59	0.9825	0.9667	0.9868	0.96	0.9535	0.9714	1	1	0.9524	0.9781	0.9831
NC_000913.3	193129	56	65	72	27	55	70	55	60	33	148	56	0.9643	1	0.9861	0.9259	1	0.9714	0.9636	0.9333	1	0.9662	0.9821
NC_000913.3	193206	55	58	79	27	43	72	48	51	21	133	58	0.9636	0.9655	0.9494	1	1	0.9861	0.9792	0.9804	0.9524	0.9699	0.9828
NC_000913.3	193207	54	61	70	27	50	66	54	59	32	137	55	0.9259	0.9836	0.9571	0.9259	0.98	0.9545	0.9259	1	0.9688	0.9854	0.9636
NC_000913.3	193313	54	60	80	29	45	71	48	51	21	136	56	0.9815	0.9667	0.9625	0.9655	0.9778	1	1	1	1	1	1
NC_000913.3	193314	60	63	72	28	55	68	56	59	30	138	55	0.9833	0.9841	0.9722	0.9286	0.9818	0.9706	0.9821	0.9661	0.9667	0.9783	0.9818
NC_000913.3	193329	51	60	77	28	43	72	47	50	21	137	55	1	0.9167	0.974	0.9643	1	0.9722	0.9574	0.98	1	0.9927	0.9818
NC_000913.3	193330	60	64	69	27	54	65	55	60	32	139	56	0.9667	1	1	1	0.963	0.9846	0.9636	1	1	0.9784	0.9821
NC_000913.3	193461	51	58	78	28	41	72	47	49	19	132	56	1	0.9483	0.9231	0.8571	0.9024	0.9861	0.9574	0.9796	0.7895	0.947	0.9821
NC_000913.3	193462	59	65	71	29	55	67	50	56	31	136	55	0.9153	0.9077	0.9296	0.931	0.9818	0.9552	0.9	0.9107	0.9355	0.9412	0.9636
NC_000913.3	193471	53	58	80	28	41	72	49	49	21	132	54	1	0.9828	0.9625	1	0.9512	1	0.9796	0.898	0.9524	0.9773	0.963
NC_000913.3	193472	59	67	73	27	57	65	53	59	31	140	56	0.9831	0.9254	1	0.8889	0.9649	0.9846	1	0.9492	0.9677	0.9571	0.9286
NC_000913.3	193804	48	55	79	30	45	73	51	48	22	132	55	1	0.9273	0.962	0.9667	0.9556	0.9863	1	1	1	0.9697	0.9636
NC_000913.3	193805	55	63	78	30	50	67	54	61	30	137	60	0.9455	0.9841	0.9872	0.9333	0.98	0.9701	1	0.9672	0.9667	0.9562	1
NC_000913.3	193860	49	55	77	32	43	72	51	49	23	134	55	0.9592	0.9818	0.9221	0.9688	0.9302	0.9583	0.9608	1	1	0.9701	0.9636
NC_000913.3	193861	55	66	80	30	51	66	55	61	30	135	59	0.9636	1	0.9875	0.9667	0.9608	0.9697	0.9636	0.9836	1	0.9704	0.9831
NC_000913.3	194131	47	55	78	33	40	73	48	47	24	135	55	0.9149	0.9455	0.9615	0.9091	0.975	0.9863	0.9583	0.9362	0.9167	0.9556	0.8727
NC_000913.3	194132	56	59	82	28	51	65	57	64	29	134	55	1	0.9831	1	1	1	0.9538	0.9825	0.9688	0.931	0.9851	1
NC_000913.3	194458	50	48	70	33	43	72	48	47	23	140	54	0.96	0.9792	0.9571	0.9697	0.9767	0.9861	0.9375	1	1	0.9857	0.963
NC_000913.3	194459	56	55	79	21	50	63	54	63	30	135	54	0.9643	1	0.9873	0.9524	0.96	0.9841	0.9815	0.9683	0.9	0.963	0.9444
NC_000913.3	194789	49	52	69	34	45	64	46	47	23	136	50	0.9388	0.9038	0.942	1	0.9778	0.9688	0.913	0.9574	0.9565	0.9706	0.96
NC_000913.3	194790	56	57	74	20	47	65	52	59	30	134	55	0.9821	0.9474	0.9865	1	0.9574	1	0.9808	0.9831	1	0.9776	0.9636
NC_000913.3	194969	50	53	71	37	43	65	45	48	22	137	53	0.92	0.9434	0.9577	0.973	0.9302	0.9231	0.9333	0.9583	1	0.927	1
NC_000913.3	194970	57	59	78	22	47	64	48	59	29	125	55	0.9825	0.9492	0.9487	0.9091	0.9362	0.9688	0.9167	0.9831	1	0.952	0.9091
NC_000913.3	195411	38	47	56	39	39	53	34	39	20	127	44	0.5789	0.766	0.6071	0.5897	0.7179	0.6226	0.5	0.5641	0.65	0.6378	0.6136
NC_000913.3	195412	52	54	72	21	44	61	48	55	22	119	54	0.75	0.9074	0.9306	0.8095	0.8864	0.9508	0.8333	0.7273	0.7727	0.8571	0.7407
NC_000913.3	196151	50	57	68	49	50	63	41	44	23	132	49	0.94	0.9123	0.9706	0.9184	0.94	0.9524	0.9512	0.9318	1	0.9621	0.9388
NC_000913.3	196152	53	57	65	23	47	71	55	62	29	121	64	0.9434	0.9649	1	1	0.9574	1	0.9455	0.9677	1	0.9917	0.9844
NC_000913.3	196380	51	60	66	49	51	66	41	45	25	133	56	0.9216	0.9667	0.9697	0.9592	0.902	0.9545	0.9512	0.8889	0.96	0.9098	0.9107
NC_000913.3	196381	55	61	64	20	51	68	52	64	26	122	64	0.9636	0.9836	0.9844	0.9	0.9608	0.9706	0.9615	1	0.9615	0.9508	0.9688
NC_000913.3	196461	49	58	66	47	46	62	40	40	25	131	52	0.9796	0.931	0.8939	0.9787	0.8913	0.9516	0.95	0.975	0.92	0.9313	0.9038
NC_000913.3	196462	56	64	66	21	55	69	51	63	29	125	67	1	0.9844	0.9848	0.9524	0.9818	0.9855	0.9608	0.9683	1	0.96	0.9851
NC_000913.3	196735	57	61	70	44	48	62	41	46	26	136	55	0.9825	0.9672	0.9714	0.8864	0.8958	0.9516	0.9024	0.9783	1	0.9485	0.9455
NC_000913.3	196736	55	65	66	24	50	68	55	61	27	122	67	1	0.9846	1	1	1	0.9706	0.9818	0.9836	0.963	1	0.9851
NC_000913.3	197168	60	56	70	42	48	55	39	43	26	132	54	1	0.9107	0.9286	0.9048	0.9583	0.9636	0.9487	1	0.9615	0.9621	0.9815
NC_000913.3	197169	53	65	61	22	49	62	55	62	31	119	67	0.9811	0.9538	0.9672	0.9545	1	0.9516	0.9636	1	0.9355	0.9916	0.9552
NC_000913.3	197281	57	61	71	39	49	59	36	43	26	133	56	0.9474	0.9672	0.9437	0.9487	0.9592	0.9831	1	1	0.9231	0.985	1
NC_000913.3	197282	54	66	64	23	49	62	55	63	32	116	62	0.963	0.9545	0.9844	0.9565	1	0.9516	0.9273	0.9524	0.9375	0.9569	0.9677
NC_000913.3	197590	56	59	70	40	42	60	35	45	24	125	50	0.9286	0.9322	0.9857	0.875	0.8571	0.9667	0.9429	0.9333	0.875	0.912	0.88
NC_000913.3	197591	56	61	60	24	45	66	51	55	26	118	64	0.9464	0.9836	0.9667	1	0.9778	0.9848	0.9608	0.9273	0.9615	0.9915	0.9062
NC_000913.3	197629	58	55	66	40	42	55	37	39	22	120	48	0.8966	0.9273	0.8485	0.975	0.881	0.8545	0.7838	0.8974	0.8182	0.8417	0.9375
NC_000913.3	197630	56	57	64	27	46	69	52	54	28	118	63	0.9464	0.9474	1	1	1	0.971	0.9231	0.9074	1	0.9746	0.9683
NC_000913.3	197776	62	61	69	46	43	60	37	44	23	127	51	0.9839	0.9672	0.9565	1	0.9767	1	1	0.9773	1	0.9685	0.9608
NC_000913.3	197777	52	63	63	26	44	64	51	61	28	120	66	0.9615	1	0.9524	0.9615	0.9091	0.9531	1	0.9508	1	0.9583	0.9848
NC_000913.3	197785	62	59	65	43	45	58	36	43	24	120	48	0.9839	1	0.9385	0.907	0.9556	0.9138	1	0.9302	1	0.9333	0.9583
NC_000913.3	197786	51	60	58	26	44	61	51	56	29	117	65	0.9608	0.95	0.931	0.8846	0.9091	0.9016	0.9412	0.9464	0.8966	0.906	0.9077
NC_000913.3	198304	52	63	73	44	48	57	36	42	25	123	52	0.9808	0.8889	0.9178	0.9545	0.9375	0.9298	1	0.9286	0.88	0.935	0.9615
NC_000913.3	198305	54	61	60	28	47	65	55	60	32	117	68	0.9444	1	1	0.9643	1	0.9846	0.9818	0.9333	1	0.9402	0.9412
NC_000913.3	198507	54	67	80	41	45	55	36	43	26	124	54	0.9444	1	0.9125	0.9756	0.9333	0.9091	1	0.9535	1	0.9516	0.9815
NC_000913.3	198508	56	57	65	29	47	64	53	55	33	117	68	0.9643	0.9649	0.9692	0.9655	0.9787	0.9844	0.9811	1	0.9697	0.9658	1
NC_000913.3	198559	59	67	78	46	48	60	37	43	28	126	54	1	0.9254	0.9359	0.9783	0.9375	1	0.973	1	1	0.9841	0.9444
NC_000913.3	198560	58	60	63	28	47	61	55	59	32	119	69	0.9828	0.9667	0.9841	1	1	0.9836	0.9818	0.9492	0.9688	0.9832	0.9565
NC_000913.3	198622	61	68	77	45	46	61	35	45	29	125	53	0.9672	0.9706	0.961	1	1	1	0.9429	0.9778	1	0.992	0.9811
NC_000913.3	198623	57	63	63	27	47	64	56	58	33	120	66	0.9474	0.9524	0.9841	0.963	0.9574	0.9531	0.9464	0.9655	0.9697	0.9667	0.9848
NC_000913.3	198718	60	68	75	43	46	62	37	45	25	123	54	0.9333	0.9559	0.96	0.8372	0.9565	0.9677	0.973	0.9778	1	0.9512	0.9259
NC_000913.3	198719	55	58	58	30	45	63	56	59	34	116	68	0.9818	0.931	0.9655	0.9	0.9111	0.9206	1	0.9661	0.8824	0.9224	0.9559
NC_000913.3	198795	61	70	77	42	47	61	34	44	28	118	54	0.9344	0.9571	0.9221	1	0.9574	0.9836	0.9412	1	0.9643	0.9492	0.9444
NC_000913.3	198796	55	63	57	28	45	67	58	58	34	121	70	0.9818	0.9365	1	1	0.9778	0.9403	0.9828	0.9828	1	0.9917	0.9286
NC_000913.3	198981	67	74	72	42	48	60	39	46	27	125	53	0.9403	0.9324	0.9306	0.9524	0.9375	0.9667	0.9487	0.9565	0.963	0.92	0.9811
NC_000913.3	198982	54	67	58	30	46	66	58	60	35	126	66	0.9444	0.9403	1	1	0.9783	0.9545	0.9828	0.9167	0.9714	0.9762	0.9242
NC_000913.3	199066	65	73	72	39	47	60	39	46	27	125	55	0.9385	0.9726	0.9722	0.9744	0.9574	0.9333	1	0.9348	0.963	0.944	0.9636
NC_000913.3	199067	54	65	55	30	44	65	61	58	33	120	68	0.963	0.8923	1	0.9	0.9773	0.9231	0.9672	0.9138	0.9697	0.9417	0.9559
NC_000913.3	199075	63	75	71	38	49	61	39	44	28	121	54	1	0.9467	0.9577	0.8947	0.9592	0.9836	0.9744	0.9318	1	0.9669	0.9815
NC_000913.3	199076	56	66	59	29	46	65	61	61	35	129	69	0.9643	1	0.9661	1	0.9565	0.9692	0.9836	0.9672	0.9714	0.9922	0.9565
NC_000913.3	199606	58	67	68	43	49	58	38	37	26	112	54	0.8793	0.9254	0.8382	0.8372	0.9796	0.8966	0.9474	0.9459	1	0.8929	0.9259
NC_000913.3	199607	46	57	54	25	43	62	57	57	33	115	67	0.9783	0.9298	0.9259	0.96	0.907	0.9194	0.9649	0.8772	0.9091	0.887	0.9701
NC_000913.3	199736	62	75	77	44	56	62	44	48	26	122	55	1	0.9733	0.974	0.9773	0.9643	0.9839	0.9773	0.9792	1	0.9836	1
NC_000913.3	199737	51	57	59	24	48	68	63	64	36	131	74	0.9608	0.9825	0.9831	1	1	0.9853	0.9683	0.9688	0.9722	0.9847	0.973
NC_000913.3	199788	59	77	77	42	57	62	43	46	26	124	55	0.9661	0.974	1	0.9762	0.9649	0.9516	0.9767	0.9783	0.9231	0.9839	0.9455
NC_000913.3	199789	52	62	59	23	45	65	64	64	36	129	74	0.9423	1	0.9492	1	0.9778	0.9846	1	0.9844	0.9722	0.9612	0.973
NC_000913.3	199798	61	76	78	42	56	61	44	49	24	120	57	1	0.9079	0.9872	1	0.9464	0.918	1	0.9796	1	0.9917	0.9298
NC_000913.3	199799	51	62	59	23	47	66	64	60	36	130	73	0.9412	0.9516	0.9153	1	0.9574	0.9848	1	1	0.9722	0.9769	1
NC_000913.3	199975	62	76	75	42	54	60	44	47	24	122	58	0.9355	0.9079	0.9867	0.9286	0.9815	0.9333	0.9318	1	1	0.9672	1
NC_000913.3	199976	48	67	57	24	43	69	63	61	32	124	72	0.9583	0.9552	0.9825	1	0.907	0.9855	0.9841	0.9836	1	0.9516	0.9583
NC_000913.3	200212	58	71	74	35	51	57	41	46	19	105	55	0.9483	0.8732	0.9054	0.9429	0.9412	0.8947	0.9512	0.9348	0.8947	0.9619	0.9455
NC_000913.3	200213	51	61	54	23	44	71	60	57	30	131	74	0.9216	0.9508	0.963	0.9565	0.9318	0.9296	0.9667	0.9649	0.9333	0.9389	0.973
NC_000913.3	200410	52	68	74	36	53	60	43	47	21	108	55	0.9615	0.9265	0.9324	0.8889	0.9245	0.9	0.9535	0.8936	0.8095	0.9167	0.9455
NC_000913.3	200411	50	62	52	22	43	61	61	52	32	126	71	0.88	0.9032	0.9231	0.9091	0.8372	0.9508	0.9016	0.8462	0.875	0.9286	0.8732
NC_000913.3	200421	53	69	68	36	52	62	42	47	22	109	54	0.8679	0.913	0.9412	0.7778	0.8846	0.871	0.8571	0.9362	0.8636	0.8532	0.9444
NC_000913.3	200422	48	62	49	21	43	65	57	53	32	129	72	0.9375	0.9032	0.9388	0.8095	0.9302	0.9231	0.9298	0.8679	0.9062	0.9457	0.7917
NC_000913.3	200669	54	68	73	37	53	71	45	47	21	106	60	0.9444	0.9412	0.9178	0.973	0.9057	0.9155	0.9111	0.9149	0.9048	0.9057	0.9167
NC_000913.3	200670	53	61	55	23	46	70	61	55	30	132	76	0.9811	0.9508	0.9818	0.8696	0.9783	0.9429	0.9836	0.9636	1	0.9697	0.9737
NC_000913.3	200717	59	71	73	37	52	67	45	44	22	110	62	0.9322	0.8873	0.9589	0.9189	0.9615	0.9701	0.9556	0.9773	0.9545	0.9636	0.9516
NC_000913.3	200718	53	64	55	26	45	70	62	54	31	129	76	0.9245	0.9375	0.9636	0.9231	0.9556	0.9429	0.9677	0.9444	0.9677	0.969	0.9474
NC_000913.3	200792	56	72	73	37	49	67	46	47	21	106	61	0.9464	0.9861	1	0.973	0.9592	1	1	0.9787	0.9524	0.9623	0.9508
NC_000913.3	200793	52	65	55	26	45	68	61	54	28	136	77	0.9615	0.9846	1	1	0.9778	1	0.9836	0.963	0.9643	0.9926	0.974
NC_000913.3	200882	60	73	71	38	51	69	47	46	21	109	62	0.95	0.9726	0.9437	0.9211	1	0.9855	0.9787	0.9565	0.9524	0.9633	1
NC_000913.3	200883	48	62	53	25	46	66	59	51	28	137	73	0.9375	1	0.9623	1	0.9783	1	0.9831	0.9804	0.9643	0.9927	0.9863
NC_000913.3	201164	52	68	73	36	48	66	47	46	24	108	60	0.9038	0.9559	0.9041	0.9444	0.9167	0.9394	0.9787	0.913	0.9167	0.9167	0.95
NC_000913.3	201165	51	57	54	29	44	66	58	50	26	129	67	0.9412	0.9825	1	1	0.9545	0.9545	0.9483	0.96	1	0.938	0.9851
NC_000913.3	201286	51	70	79	36	47	63	49	48	24	110	57	0.9608	0.9857	0.9873	0.9722	1	1	1	1	1	1	0.9825
NC_000913.3	201287	54	60	56	28	44	63	58	47	28	131	67	0.9815	1	1	1	0.8864	0.9365	0.9483	0.9362	0.9643	0.9695	0.9851
NC_000913.3	201460	52	66	68	38	44	65	46	48	23	109	60	0.9808	0.9697	0.9853	0.9737	1	0.9846	0.9783	0.9792	1	0.9908	0.9833
NC_000913.3	201461	53	53	56	24	44	63	60	48	31	129	66	0.9623	0.9811	1	0.9583	1	1	0.9833	0.9375	0.9677	0.9845	0.9697
NC_000913.3	201466	55	67	66	39	44	65	48	48	24	110	59	1	0.9701	0.9848	1	1	1	0.9792	1	1	0.9818	0.9492
NC_000913.3	201467	55	56	55	25	44	60	60	48	31	127	65	0.9273	1	0.9636	1	0.9773	0.9833	0.95	0.9792	0.9677	0.9685	0.9538
NC_000913.3	201484	55	67	69	38	43	64	46	48	25	109	60	1	0.9552	0.9855	0.9211	0.9767	0.9531	1	0.9583	1	0.9633	0.9667
NC_000913.3	201485	55	57	55	25	46	62	61	48	30	133	68	0.9818	1	0.9636	1	1	1	0.9672	0.9792	1	0.9925	0.9559
NC_000913.3	201533	52	67	65	39	44	66	48	46	24	111	59	0.9423	0.9851	0.9846	1	0.9773	0.9848	0.9792	0.9783	1	0.982	0.9831
NC_000913.3	201534	54	53	53	25	45	57	62	47	30	131	67	1	0.9811	0.9811	1	0.9778	1	0.9677	1	1	0.9847	1
NC_000913.3	201553	54	65	67	34	43	66	48	46	23	113	55	0.8889	0.9692	0.9701	0.9412	0.9767	0.9394	0.9375	0.8696	0.913	0.9735	0.9636
NC_000913.3	201554	55	55	55	24	47	60	60	46	30	133	63	1	1	1	1	1	0.9667	1	0.9565	0.9667	0.9774	0.9841
NC_000913.3	201584	56	65	66	35	44	69	47	49	22	111	59	0.9643	1	0.9697	0.9714	0.9773	0.971	0.9574	0.9592	1	0.973	0.9492
NC_000913.3	201585	56	55	52	25	46	57	59	46	30	130	66	0.9821	0.9273	1	1	1	0.9825	0.9492	0.9348	0.9667	1	0.9697
NC_000913.3	201595	55	65	63	33	45	66	46	49	24	113	59	0.9455	0.9538	1	0.9091	1	0.9697	0.9783	0.9796	1	0.9646	0.9153
NC_000913.3	201596	55	53	54	25	44	57	57	45	30	131	67	0.9636	0.9623	0.9815	1	0.9318	0.9298	0.9649	0.9778	0.9667	0.9542	0.9701
NC_000913.3	201617	53	66	65	34	43	68	50	47	24	113	56	0.9245	0.9545	0.9846	1	0.9302	0.9853	1	1	0.9167	0.9912	0.9643
NC_000913.3	201618	53	54	53	26	47	58	62	48	27	133	68	1	1	0.9811	0.9615	0.9787	0.9828	0.9839	1	0.963	0.985	1
NC_000913.3	201658	54	68	66	35	46	65	49	47	24	115	59	0.9444	1	1	1	0.9783	0.9846	1	1	1	0.9913	0.9661
NC_000913.3	201659	54	52	50	26	45	57	59	45	26	130	66	1	0.9423	0.98	0.9615	0.9111	1	1	0.9556	1	0.9462	0.9545
NC_000913.3	201769	54	67	71	37	45	67	51	48	23	119	60	1	0.9403	1	0.973	1	0.9701	1	0.9792	1	1	1
NC_000913.3	201770	52	49	49	25	46	63	57	48	25	136	68	0.9808	0.9388	0.9592	1	0.9783	0.9365	0.9298	0.875	0.96	0.9559	0.9559
NC_000913.3	202180	54	63	62	32	42	67	45	42	21	119	59	0.9259	0.9365	0.9355	0.9688	0.9762	0.9403	0.9111	0.9048	0.9524	0.8487	0.9153
NC_000913.3	202181	52	48	49	24	44	61	62	46	29	138	68	0.9808	0.9583	0.9388	0.9583	0.9545	1	0.9839	0.9783	0.9655	0.9493	0.9559
NC_000913.3	202426	59	63	72	37	45	69	46	48	25	128	60	1	0.9524	1	1	1	0.9855	0.9783	0.9583	0.84	0.9609	0.9833
NC_000913.3	202427	55	46	50	24	40	58	57	48	29	139	66	0.9636	1	0.94	0.9167	0.95	0.9828	0.9649	1	0.9655	0.9568	0.9697
NC_000913.3	202434	59	63	72	37	44	68	45	48	24	125	61	1	0.9683	0.9861	1	0.9773	0.9559	1	0.9792	0.9167	0.976	0.9836
NC_000913.3	202435	58	46	49	25	40	58	60	46	31	141	67	0.9828	0.9783	0.9388	0.96	0.95	0.9655	0.9833	0.9783	1	0.9645	0.9701
NC_000913.3	202780	62	60	76	36	41	72	46	47	21	131	61	1	0.9833	1	0.9722	1	0.9722	0.9783	0.9574	0.9048	0.9695	0.9672
NC_000913.3	202781	56	53	46	27	42	61	57	47	29	135	64	0.9643	1	1	1	0.9762	0.9836	0.9649	1	1	1	0.9375
NC_000913.3	202822	63	60	77	33	42	71	47	46	24	130	66	0.9365	0.9167	0.961	0.9394	1	0.9155	1	1	1	0.9692	0.8939
NC_000913.3	202823	56	51	49	26	43	61	53	47	28	133	69	0.9643	0.902	1	1	0.9767	0.9672	0.9623	0.9362	1	0.9474	0.9565
NC_000913.3	202914	64	62	77	34	43	71	45	49	25	130	64	1	0.9355	0.987	0.9412	0.9535	1	0.9778	1	0.96	0.9769	0.9844
NC_000913.3	202915	55	52	48	25	44	57	56	46	29	139	67	1	1	1	1	0.9773	0.9825	0.9643	1	1	0.9856	1
NC_000913.3	203013	58	58	77	29	45	71	44	48	23	125	63	0.9828	0.9828	0.974	1	0.9778	0.9296	0.8864	0.9583	0.913	0.984	1
NC_000913.3	203014	54	52	50	24	42	62	54	45	28	136	64	0.963	1	0.98	0.9583	1	1	1	0.9778	1	0.9853	0.9844
NC_000913.3	203589	64	60	70	28	44	71	42	47	24	130	56	0.9219	0.9333	0.9143	0.9643	1	0.9437	1	0.9787	0.9583	0.9154	0.9643
NC_000913.3	203590	50	56	52	25	44	65	56	42	27	130	60	0.94	0.9464	1	1	1	0.9846	1	0.9524	1	0.9462	0.9833
NC_000913.3	203769	60	57	61	27	39	72	39	47	22	136	58	0.9667	0.9123	0.8689	0.8889	0.9744	0.9722	1	0.9362	0.9091	0.9412	0.9138
NC_000913.3	203770	49	57	54	24	45	66	56	38	30	129	53	0.9388	0.9825	0.9259	0.8333	0.9333	0.9545	0.9643	0.9474	0.9333	0.9612	0.9811
NC_000913.3	203871	59	56	60	27	38	65	37	44	18	130	56	0.9492	0.9286	0.9333	1	0.9474	0.9077	1	0.9773	0.9444	0.8769	0.9464
NC_000913.3	203872	51	59	51	25	45	62	54	40	29	128	55	0.9608	0.9831	0.9804	1	1	0.9839	0.9815	0.975	0.931	0.9844	0.9818
NC_000913.3	203906	60	57	61	29	39	67	33	47	22	132	54	0.95	1	0.9508	0.9655	1	1	0.9394	1	0.9545	0.9621	0.9444
NC_000913.3	203907	49	60	50	27	46	60	52	39	26	125	51	0.8776	0.9667	0.92	0.9259	0.9348	0.9333	0.9808	1	0.9231	0.96	1
NC_000913.3	204021	65	57	63	31	40	69	38	50	22	136	59	0.9846	0.9825	0.9683	1	0.95	0.9565	0.9474	0.96	0.8636	0.9853	0.9492
NC_000913.3	204022	46	58	53	27	46	65	56	37	26	128	57	0.9783	1	1	1	0.9783	0.9692	1	1	1	0.9609	0.9649
NC_000913.3	204440	66	57	59	25	39	63	39	48	22	133	59	1	0.9649	1	0.88	0.9487	0.9841	0.9744	0.9792	1	0.9398	0.9492
NC_000913.3	204441	46	57	48	22	41	66	51	41	28	132	54	1	0.9825	0.9792	1	1	0.9848	1	0.9756	1	0.9848	0.9815
NC_000913.3	204496	67	61	59	26	41	64	37	49	22	137	58	1	0.9836	0.9831	0.9231	1	0.9844	0.9189	0.9796	0.9091	0.9562	0.9828
NC_000913.3	204497	44	54	49	24	43	66	49	38	26	133	56	0.9773	0.9815	0.9592	0.8333	0.907	0.9697	1	0.9737	1	0.985	0.9643
NC_000913.3	204589	66	61	60	26	43	66	38	48	22	138	60	1	0.9672	1	0.9231	1	0.9848	0.9474	1	0.9545	0.9783	0.9833
NC_000913.3	204590	46	57	49	25	41	68	52	41	28	134	57	1	1	0.9796	0.96	0.9512	0.9559	0.9231	0.9756	0.9643	0.9776	0.9825
NC_000913.3	204673	66	63	59	25	43	66	40	49	24	135	60	1	0.9365	1	0.96	1	0.9545	1	1	0.9583	0.9778	0.9833
NC_000913.3	204674	45	56	44	24	41	64	50	40	27	134	56	0.9778	0.9464	1	0.875	0.9756	1	0.98	1	0.9259	0.9552	0.9464
NC_000913.3	205177	61	61	58	24	46	63	39	46	22	148	60	1	1	1	0.9583	1	1	1	1	1	0.9865	1
NC_000913.3	205178	46	58	48	27	41	72	51	40	31	140	54	0.9565	0.9655	0.9792	1	0.9756	0.9861	0.9804	0.975	1	0.9786	0.9815
NC_000913.3	205246	60	59	52	25	43	65	36	46	22	139	60	0.8833	0.9322	0.9615	0.92	0.9302	0.9538	1	0.9348	1	0.9496	1
NC_000913.3	205247	46	59	47	27	42	69	49	38	29	138	55	0.8913	0.9492	0.9149	1	0.9762	0.942	1	0.9474	0.931	0.9275	0.9818
NC_000913.3	205426	62	61	58	26	45	64	38	49	24	141	65	0.9839	0.9836	1	1	1	0.9688	1	1	1	0.9858	0.9846
NC_000913.3	205427	46	57	47	27	39	69	51	40	31	134	56	0.9783	1	0.9787	0.963	0.9744	0.971	1	0.95	0.9677	0.9328	0.9643
NC_000913.3	205468	63	56	60	25	44	59	33	48	22	139	61	0.9683	0.9643	0.9167	0.92	0.9773	0.9661	0.9697	0.9792	1	0.9712	0.9508
NC_000913.3	205469	46	58	49	24	41	69	47	40	33	133	55	0.9783	0.9828	1	1	0.9512	0.971	0.9787	1	0.9697	0.985	0.9455
NC_000913.3	205475	60	55	58	27	42	60	36	47	22	135	60	0.95	0.9636	0.931	1	0.881	0.9	0.8889	1	1	0.963	0.9833
NC_000913.3	205476	47	59	50	22	41	71	51	39	34	135	54	0.9787	1	0.96	0.9545	1	1	1	1	1	0.9926	0.9444
NC_000913.3	205510	62	61	61	26	45	64	37	46	24	140	64	0.9839	1	0.9836	0.9615	0.9778	0.9531	0.973	0.9565	0.9583	0.9714	0.9688
NC_000913.3	205511	47	61	49	26	41	73	51	40	33	135	54	0.9787	0.9836	1	0.9615	0.9756	0.9863	0.9804	0.975	0.9697	0.9926	0.963
NC_000913.3	205616	61	63	58	26	41	62	37	50	23	132	60	0.9508	0.9683	0.9828	1	1	1	0.973	0.98	1	0.9924	0.9833
NC_000913.3	205617	46	61	48	27	42	75	49	39	34	135	60	0.9565	0.9672	1	0.963	1	0.9733	1	1	1	1	1
NC_000913.3	205636	63	64	60	26	45	64	37	50	22	141	64	0.9841	0.9844	0.9833	0.9615	0.9556	0.9531	1	0.98	1	1	0.9844
NC_000913.3	205637	46	61	50	28	40	77	51	41	33	137	57	1	0.9508	0.96	1	1	0.961	0.9804	0.9756	1	0.9635	0.9649
NC_000913.3	205780	63	65	59	25	42	62	36	50	22	140	61	0.9524	0.9846	0.9831	0.92	1	0.9516	0.9444	0.92	0.9091	0.9714	1
NC_000913.3	205781	45	60	48	25	41	74	51	40	36	136	56	0.9778	0.9667	0.9792	0.96	0.9024	0.973	0.9608	1	0.9722	0.9926	0.9821
NC_000913.3	205805	61	64	61	26	42	64	39	49	20	138	61	0.9508	0.9375	0.9344	1	0.9762	1	0.9231	0.9796	0.95	0.971	0.9836
NC_000913.3	205806	45	61	49	26	40	75	50	40	34	140	57	1	0.9836	0.9592	0.9615	0.95	0.9733	0.98	0.975	1	0.9714	0.9474
NC_000913.3	205912	62	63	58	24	41	62	37	47	23	140	63	0.9677	0.9524	0.9655	1	0.9756	0.9516	0.9189	1	0.9565	0.9571	0.9365
NC_000913.3	205913	42	56	49	24	42	71	48	42	35	138	55	0.9762	0.8929	0.898	0.9167	0.881	0.9296	0.9583	1	1	0.9565	0.9455
NC_000913.3	206264	64	65	60	24	44	60	39	49	25	142	62	1	0.9692	0.9833	1	0.9545	0.9667	1	1	0.96	0.9789	1
NC_000913.3	206265	42	65	55	28	41	71	54	43	33	142	54	1	0.9538	0.9455	0.9643	0.9756	0.9577	1	0.9767	0.9697	0.9718	0.9074
NC_000913.3	206360	64	61	60	23	41	57	37	53	25	143	64	0.9688	0.918	0.9833	0.9565	0.9756	1	0.9459	0.9434	1	0.993	1
NC_000913.3	206361	40	62	54	27	39	70	54	43	31	136	56	1	0.9839	0.8889	1	0.9487	0.9857	1	1	1	0.9706	0.9643
NC_000913.3	206413	62	63	60	22	44	57	38	54	24	143	62	0.9677	0.9683	0.9333	0.9545	0.9545	0.9474	0.9737	0.963	0.9583	0.958	0.9516
NC_000913.3	206414	40	63	54	25	41	70	53	43	31	141	50	0.975	0.9841	0.9815	1	0.9756	0.9857	1	0.9767	0.9677	0.9716	1
NC_000913.3	206449	60	62	62	23	43	58	39	52	24	142	61	1	1	1	0.9565	1	0.9655	0.9487	0.9808	1	0.9859	1
NC_000913.3	206450	36	65	53	24	40	72	54	43	33	135	56	0.9722	0.9692	0.9623	1	0.975	0.9722	0.9815	0.9767	1	0.9704	0.9464
NC_000913.3	206495	64	63	59	22	42	54	39	53	22	138	59	0.9375	0.9841	0.9661	0.9545	0.9762	0.9444	0.9231	0.9623	1	0.9783	0.9322
NC_000913.3	206496	41	67	54	26	40	72	55	43	33	142	55	0.9512	0.9851	1	1	1	0.9722	0.9818	1	0.9697	0.9789	1
NC_000913.3	206512	64	67	61	23	43	58	39	53	24	141	60	0.9375	0.9851	0.9344	0.913	0.9535	0.9655	0.9231	0.9245	1	0.9787	0.8667
NC_000913.3	206513	40	65	54	26	42	72	55	44	33	142	56	0.975	0.9692	0.9815	0.8846	0.9762	1	1	1	0.9697	0.993	0.9821
NC_000913.3	206522	66	65	58	22	43	58	40	54	22	142	62	0.9394	1	0.9828	0.9545	1	0.9483	1	0.963	1	0.993	0.9516
NC_000913.3	206523	41	67	52	26	40	72	54	43	34	142	59	1	1	0.9808	1	1	0.9861	0.9815	1	0.8824	0.993	1
NC_000913.3	206608	67	65	60	20	41	60	40	55	23	140	61	0.9851	0.9692	1	0.9	1	0.9333	0.975	0.9818	0.9565	1	0.9836
NC_000913.3	206609	44	66	56	23	41	70	55	43	35	142	59	0.9318	0.9697	0.9643	0.9565	0.9268	0.9571	0.9818	1	0.9429	0.9437	0.9492
NC_000913.3	206839	61	67	59	20	39	62	40	53	23	142	60	0.9672	1	0.9831	1	1	0.9677	1	0.9623	0.9565	0.9789	1
NC_000913.3	206840	44	62	59	24	41	68	52	43	35	134	56	0.9545	0.9677	0.9492	0.7917	0.9512	0.9706	0.9231	0.9535	0.9429	0.9627	1
NC_000913.3	206890	60	63	59	20	35	59	40	55	23	138	58	0.95	1	0.9661	1	0.9143	0.9661	0.95	0.9636	0.8696	0.942	0.9655
NC_000913.3	206891	47	66	59	23	46	72	57	42	35	140	61	0.9787	1	1	1	0.9783	0.9861	0.9649	1	0.9429	0.9929	0.9836
NC_000913.3	206983	59	60	61	21	40	59	38	51	24	138	57	0.9661	0.95	0.9672	0.9524	0.95	0.9492	0.9737	0.9804	1	0.9783	1
NC_000913.3	206984	46	67	61	22	43	68	56	46	34	138	62	0.9565	0.8806	0.9672	1	0.8605	0.9559	0.9464	0.9783	0.8529	0.9638	0.9355
NC_000913.3	207019	60	60	57	20	39	60	38	49	21	135	56	0.9	0.9333	0.9298	0.9	0.8205	0.95	0.8947	0.9184	0.9048	0.9333	0.8571
NC_000913.3	207020	47	68	62	24	43	69	57	46	34	140	61	0.8723	0.9559	0.9355	0.9583	0.9767	0.9565	0.9649	1	0.9412	0.9786	0.9508
NC_000913.3	207106	57	58	58	21	40	60	39	51	24	137	56	0.9123	0.9828	0.9655	1	0.95	1	0.9231	0.9804	0.9583	0.9781	0.9821
NC_000913.3	207107	48	68	62	21	42	65	56	46	31	130	59	0.9167	0.9706	1	0.9524	0.9762	0.9692	0.9821	0.913	1	0.9692	0.9492
NC_000913.3	207637	60	53	62	22	36	60	38	53	25	135	62	0.9667	1	1	1	0.9722	0.9833	0.9737	0.9811	0.96	0.9704	0.9355
NC_000913.3	207638	47	69	60	21	46	68	50	50	30	140	54	0.9362	0.9565	0.9667	0.9524	0.9783	0.9265	0.9	0.9	0.9	0.9643	0.963
NC_000913.3	207716	59	50	62	22	38	59	39	53	25	138	63	0.9831	0.98	0.9355	1	0.9474	0.9831	1	0.9811	0.92	0.9638	0.9524
NC_000913.3	207717	50	70	58	21	49	74	51	48	32	138	56	1	0.9714	0.9828	0.9524	0.9796	0.973	1	1	1	0.9565	1
NC_000913.3	207772	58	50	58	21	34	60	35	51	24	135	58	0.9483	0.96	0.9655	0.8571	1	0.9667	0.9714	0.9412	0.9167	0.9481	0.8966
NC_000913.3	207773	49	68	59	21	47	71	51	47	33	141	59	0.9796	0.9853	0.9322	0.9048	1	0.9859	0.9804	1	1	0.9645	0.9661
NC_000913.3	207854	55	52	62	22	38	59	35	51	25	133	60	0.9636	0.9423	0.9839	0.9091	0.9474	0.9492	0.9714	0.9804	0.92	0.9624	0.9833
NC_000913.3	207855	51	67	59	21	46	71	51	50	32	136	58	0.9608	0.9701	1	1	1	0.9718	0.9804	0.98	1	0.9706	0.9828
NC_000913.3	208544	57	55	59	23	34	66	34	52	26	130	61	0.9825	1	0.9661	0.9565	0.9706	0.9848	0.9706	0.9808	0.8846	0.9538	0.9836
NC_000913.3	208545	52	61	57	20	45	61	48	44	30	135	57	0.9231	0.9672	0.9123	0.85	1	0.9508	1	0.9773	0.9667	0.9185	0.9649
NC_000913.3	208559	58	55	53	20	34	64	37	52	26	126	60	0.9138	0.9091	0.9245	0.9	0.9412	0.8594	0.9459	0.9038	0.8846	0.9286	0.9667
NC_000913.3	208560	51	60	56	20	45	63	48	45	28	130	54	0.9608	1	0.9107	1	1	0.9365	0.9583	0.9556	0.9643	0.9385	0.963
NC_000913.3	208790	55	53	59	23	35	66	37	53	26	132	60	1	0.9811	0.9831	0.9565	0.9714	0.9848	0.9189	0.9811	0.9231	0.9697	0.9333
NC_000913.3	208791	53	66	65	24	41	61	48	46	31	136	55	0.9811	0.9848	1	1	0.9756	0.9836	1	0.9783	0.9355	0.9853	1
NC_000913.3	208963	56	50	60	25	34	64	38	53	29	131	57	0.9464	0.96	1	1	1	0.9531	0.9737	1	1	0.9771	1
NC_000913.3	208964	56	68	60	27	39	57	44	47	29	131	50	0.9464	0.9559	0.9833	1	0.9744	1	0.9545	0.9787	1	0.9847	1
NC_000913.3	209410	57	52	61	26	36	64	40	50	30	132	66	0.9474	1	1	0.9231	0.9444	0.9219	1	0.96	0.9667	0.9621	0.9697
NC_000913.3	209411	57	67	61	28	44	59	48	50	30	133	53	0.9649	0.9552	0.9836	0.8929	1	0.9492	0.9583	0.94	0.9333	0.9323	0.9623
NC_000913.3	209498	55	52	57	27	35	66	40	49	30	130	64	0.9818	0.9808	0.9825	0.9259	1	0.9848	1	1	1	0.9692	0.9844
NC_000913.3	209499	60	69	58	28	42	58	47	49	29	135	55	1	0.971	0.9483	1	0.9286	0.9828	0.9787	0.9592	1	0.9704	0.9455
NC_000913.3	209507	55	45	58	25	33	64	39	49	30	129	62	0.9273	0.9778	0.931	1	0.9697	0.9531	0.9487	0.9184	0.9	0.9535	0.9677
NC_000913.3	209508	56	67	54	27	44	60	47	49	29	135	55	0.9464	0.9851	0.963	1	1	0.9833	1	0.9796	0.9655	0.9704	0.9636
NC_000913.3	210396	44	44	59	21	35	71	39	52	28	126	66	0.9545	0.9773	0.9831	1	1	0.9718	1	0.9808	1	0.9841	0.9697
NC_000913.3	210397	52	66	56	29	43	62	47	46	34	139	48	0.9808	0.9545	1	0.9655	1	1	0.9149	1	1	0.9712	1
NC_000913.3	210501	43	45	57	19	34	69	43	50	28	123	63	0.9535	0.9778	0.9825	1	1	0.971	1	0.98	0.9643	0.9512	0.9841
NC_000913.3	210502	55	63	57	30	43	60	46	48	33	134	47	1	1	0.9649	1	0.9767	0.95	0.9783	0.9792	0.9394	0.9701	0.9787
NC_000913.3	210585	40	44	58	16	35	69	42	52	27	125	64	0.95	0.9318	0.931	1	1	0.913	0.9286	0.9423	0.963	0.96	0.8906
NC_000913.3	210586	56	63	51	27	43	59	46	47	31	132	50	1	0.9841	0.9804	0.963	0.9302	0.9492	1	0.9787	0.9677	0.9621	0.94
NC_000913.3	210630	41	43	57	16	33	69	41	50	26	124	64	0.9268	1	0.9825	0.9375	0.9697	0.9565	0.9756	0.96	1	0.9677	0.9844
NC_000913.3	210631	56	61	54	26	42	57	47	46	33	129	47	0.9286	0.9672	0.963	1	0.9286	1	0.9574	0.9348	0.9697	0.9535	0.9362
NC_000913.3	210702	37	44	57	16	35	70	38	51	27	123	60	0.8649	0.9773	0.9298	0.875	0.9429	0.9571	0.8158	0.9216	0.8148	0.9106	0.9333
NC_000913.3	210703	50	66	53	27	40	57	46	49	31	128	45	0.92	0.9545	0.9811	0.9259	0.95	0.9825	1	1	1	0.9609	0.9778
NC_000913.3	210753	40	43	54	16	36	69	42	51	26	128	62	0.975	1	0.9815	1	1	1	0.9762	0.9804	0.9231	0.9453	0.9839
NC_000913.3	210754	54	66	51	25	42	56	48	47	34	128	47	0.9074	0.9697	0.9804	0.96	0.9286	0.9643	0.875	0.9574	0.9412	0.9297	0.9362
NC_000913.3	210810	39	41	51	16	36	66	42	46	27	127	61	0.9487	1	1	0.9375	0.9722	0.9697	0.9524	0.9565	0.963	0.9606	1
NC_000913.3	210811	51	66	57	27	45	56	48	49	31	133	47	1	0.9545	1	0.8889	0.9556	1	1	1	1	0.9699	1
NC_000913.3	211123	39	47	51	18	33	72	44	51	26	125	64	0.9744	0.9787	0.9804	0.9444	0.9394	0.9861	0.9773	0.9412	1	0.952	0.9531
NC_000913.3	211124	51	67	53	26	45	59	47	48	32	130	45	0.9216	0.9851	0.9623	0.9231	0.9778	0.9661	0.9787	0.9792	1	0.9692	1
NC_000913.3	211138	40	47	50	19	33	71	45	52	25	130	65	0.95	0.9574	0.98	1	0.9091	0.9859	0.9333	0.9423	0.92	0.9615	0.9692
NC_000913.3	211139	50	69	56	30	45	59	46	47	33	132	47	1	1	0.9821	1	0.9556	0.9831	1	1	1	0.9773	1
NC_000913.3	211203	39	47	50	19	33	72	43	51	24	126	64	1	0.9362	0.98	1	1	0.9444	0.9767	0.9216	0.9167	0.9683	0.9844
NC_000913.3	211204	50	64	52	28	42	58	44	47	30	128	44	0.98	0.8906	0.9231	0.9286	0.9524	0.9655	0.9545	0.9574	1	0.9688	0.9773
NC_000913.3	211245	40	46	52	21	32	73	44	51	24	127	62	1	0.9783	0.9038	1	0.9375	0.9726	0.9773	0.9412	1	1	1
NC_000913.3	211246	49	63	58	31	40	58	47	47	31	133	44	1	0.9683	0.9483	0.9355	0.925	0.9828	0.9362	0.9787	0.9677	0.9699	0.9545
NC_000913.3	211360	41	44	52	21	33	72	44	47	22	123	56	1	1	0.9231	1	0.9697	0.9722	0.9773	0.9574	1	0.9675	0.9643
NC_000913.3	211361	50	65	54	27	41	63	47	49	29	132	44	0.98	0.9538	0.9444	0.963	0.9756	0.9524	0.9787	0.9388	0.9655	0.9697	1
NC_000913.3	211374	38	46	48	21	31	73	45	48	22	122	58	0.9211	0.9565	0.8958	0.9524	1	0.9452	0.9556	0.9792	1	0.959	0.9138
NC_000913.3	211375	47	63	58	27	40	63	48	50	30	134	45	0.9787	0.9683	0.9828	1	1	0.9683	0.9792	0.96	0.9667	0.9701	1
NC_000913.3	211393	41	46	50	21	34	74	44	49	20	119	61	0.9268	0.9783	0.92	1	0.9412	0.9595	0.9773	0.898	0.95	0.9328	0.9508
NC_000913.3	211394	48	64	56	28	40	62	48	51	30	133	45	0.9792	0.9844	1	0.9286	0.95	0.9839	0.9583	0.9804	0.9667	0.9699	0.9556
NC_000913.3	211408	38	46	50	21	35	69	44	49	20	119	56	0.9474	0.9783	0.88	1	0.9429	0.942	0.9773	0.9388	0.8	0.9328	0.9286
NC_000913.3	211409	50	63	57	28	37	62	48	50	29	129	44	0.96	0.9841	1	1	1	0.9839	0.9792	0.96	0.9655	0.9767	1
NC_000913.3	211441	40	46	54	20	36	71	45	49	19	124	59	1	0.9783	0.9815	1	0.9444	0.9718	1	0.9592	1	0.9758	1
NC_000913.3	211442	48	59	55	28	40	60	48	49	26	128	41	1	1	0.9818	1	0.95	1	0.9583	0.9796	1	0.9453	1
NC_000913.3	211455	42	46	53	20	36	70	44	48	22	126	59	0.9762	0.9565	0.9434	1	1	0.9571	0.9773	0.9375	0.9545	0.9841	1
NC_000913.3	211456	48	57	53	26	40	59	44	48	28	129	41	0.9583	0.9649	0.9623	1	0.95	0.9492	1	0.8958	0.9643	0.9922	0.9512
NC_000913.3	211480	42	47	51	21	36	68	46	49	20	127	61	0.9048	0.9574	0.9412	1	1	0.9118	0.9565	1	0.85	0.9291	0.9344
NC_000913.3	211481	49	62	54	26	40	63	48	49	29	128	41	0.9184	0.9194	0.9815	1	0.925	1	0.9583	0.9592	1	0.9609	0.9512
NC_000913.3	211527	43	46	53	20	36	70	47	51	23	127	63	0.9767	0.9783	0.9245	1	1	0.9714	0.9787	1	1	0.9843	1
NC_000913.3	211528	43	57	50	26	39	59	46	50	27	127	40	0.814	0.9474	0.9	0.9615	0.9744	0.8475	0.913	0.92	0.9259	0.9213	0.925
NC_000913.3	211623	42	47	57	22	34	69	49	50	22	116	58	0.9762	0.9574	0.9649	1	0.9706	0.971	0.9796	0.92	1	0.9828	1
NC_000913.3	211624	49	58	55	28	42	64	49	50	31	124	39	0.9184	0.9828	0.9455	1	1	1	1	0.96	1	0.9677	0.9487
NC_000913.3	212193	43	53	57	22	38	66	48	54	24	118	60	0.907	0.9434	0.9474	0.8636	0.8947	0.9848	0.9792	0.963	0.9583	0.9576	0.9667
NC_000913.3	212194	49	60	56	30	40	64	46	53	27	128	45	1	0.95	0.9643	1	0.975	0.9844	0.9783	0.9811	1	0.9766	0.9556
NC_000913.3	212229	43	53	58	21	38	65	51	55	25	118	62	0.9767	1	0.9483	0.9524	0.9737	0.9846	0.9608	0.9818	1	0.9746	0.9677
NC_000913.3	212230	48	62	53	30	42	68	48	51	29	132	43	0.9792	0.9677	1	1	1	0.9853	0.9792	0.9412	0.9655	0.9848	0.9767
NC_000913.3	212686	48	54	57	23	34	62	46	53	24	113	64	0.9167	0.963	0.9474	0.913	0.9118	0.9516	1	0.9245	0.9583	0.9381	0.9375
NC_000913.3	212687	48	58	53	33	42	68	51	46	27	130	50	1	0.9655	1	1	0.9762	1	1	0.9565	1	1	0.98
NC_000913.3	212887	46	55	56	24	34	68	50	55	23	123	64	0.9565	1	0.9821	0.9583	0.9706	0.9853	0.98	1	1	0.9756	0.9531
NC_000913.3	212888	53	64	55	33	39	68	47	48	25	132	52	1	0.9688	0.9818	0.9394	0.9487	0.9559	0.9574	0.9792	0.96	0.9621	0.9808
NC_000913.3	213162	45	57	59	22	36	72	51	54	23	119	70	0.9111	0.9474	0.9661	0.9091	0.9444	0.9722	1	0.9444	1	0.9748	0.9857
NC_000913.3	213163	50	60	60	32	43	65	49	45	26	134	50	0.96	0.9833	1	0.9688	0.9535	0.9692	0.9592	0.9778	1	0.9627	0.98
NC_000913.3	214337	46	61	67	25	39	68	51	53	29	124	63	0.8913	0.9672	0.9403	0.88	0.9487	0.9559	0.8431	0.9623	0.8966	0.879	0.9365
NC_000913.3	214338	48	61	55	32	48	63	47	46	26	137	50	0.9792	1	0.9818	1	1	1	0.9574	0.9565	0.9615	0.9416	1
NC_000913.3	214511	44	64	69	24	38	70	56	56	28	132	61	0.8864	0.8906	0.8986	0.875	0.9737	0.9857	0.9107	0.9643	0.9286	0.9242	0.9836
NC_000913.3	214512	45	63	61	30	46	61	46	48	27	138	48	0.9778	0.9365	0.9672	0.9667	0.9348	0.9508	0.9348	0.9375	0.9259	0.971	0.9583
NC_000913.3	214730	41	57	73	25	38	73	55	61	30	133	59	1	0.9825	0.9726	0.96	0.9474	0.9589	0.9636	0.9508	0.9667	0.9699	0.9492
NC_000913.3	214731	46	63	59	34	47	61	51	53	27	142	51	0.9783	0.9365	0.9492	0.9412	1	0.9672	0.902	0.9623	1	0.9577	0.9216
NC_000913.3	214771	38	59	73	25	40	74	57	64	30	133	61	1	0.9661	0.9726	1	0.95	0.973	0.9825	0.9531	0.9333	0.9925	1
NC_000913.3	214772	45	64	61	34	44	59	50	53	26	140	51	0.9556	0.9688	0.9344	0.9118	1	0.9322	0.96	0.9811	1	0.9786	1
NC_000913.3	214881	40	61	72	25	41	73	57	64	27	134	62	0.95	0.9672	0.9861	0.92	0.9512	0.9726	0.9649	0.9375	0.963	0.9552	0.9839
NC_000913.3	214882	44	66	63	36	46	60	51	51	28	142	49	0.9773	0.9091	0.9365	0.9444	0.913	0.9833	0.9412	1	0.9643	0.9577	0.9796
NC_000913.3	215022	44	68	71	23	42	75	56	65	29	140	64	0.9773	0.9706	1	1	1	0.9867	0.9821	0.9692	0.931	0.9714	0.9688
NC_000913.3	215023	41	66	61	35	46	59	50	57	26	133	51	1	0.9697	0.9836	0.9429	0.9783	0.9492	0.94	0.9825	0.9615	0.9774	0.9608
NC_000913.3	215630	46	71	73	19	37	74	55	61	27	129	64	0.9783	0.9718	0.9863	0.8947	0.9189	0.9865	0.9818	0.9836	1	0.9767	0.9531
NC_000913.3	215631	43	61	63	30	39	58	53	59	28	125	57	0.9535	0.9836	0.9206	0.9	0.9487	1	1	0.9661	0.9643	0.992	0.9649
NC_000913.3	216302	45	68	65	17	37	65	55	52	23	125	66	0.9333	0.9559	0.9231	1	0.973	0.9538	0.9636	0.9423	1	0.952	0.9697
NC_000913.3	216303	43	59	59	33	39	60	59	51	22	124	55	0.9767	0.9492	0.9492	0.9394	0.9487	0.9833	0.9322	0.9804	1	0.9677	0.9636
NC_000913.3	216605	42	66	61	20	35	67	55	55	25	130	69	0.9762	0.9242	0.9344	0.85	0.8857	0.9552	0.9455	0.9273	0.88	0.9154	0.942
NC_000913.3	216606	45	59	59	30	41	57	57	50	23	120	56	0.9778	0.9661	0.9661	0.9667	0.9756	1	1	0.98	0.9565	0.975	0.9464
NC_000913.3	216666	39	65	66	22	38	68	54	54	26	125	67	0.9744	0.9846	0.8939	0.9091	0.9737	0.9853	0.9444	1	0.9615	0.928	0.9254
NC_000913.3	216667	46	58	56	32	40	55	58	49	24	120	55	0.9348	0.9655	0.9107	1	0.925	0.9818	0.9483	0.9592	1	0.9833	0.9818
NC_000913.3	216812	44	64	64	23	35	68	55	54	28	122	72	1	0.9219	0.9375	0.913	1	0.9118	0.9273	0.9444	0.9643	0.877	0.9583
NC_000913.3	216813	48	50	55	30	38	48	53	51	19	103	49	0.8958	0.94	0.8909	0.9	0.8684	0.9375	0.9623	0.9216	0.9474	0.932	0.898
NC_000913.3	217199	46	66	67	23	40	70	49	52	26	134	69	0.9348	0.9545	0.9701	0.9565	0.975	0.9714	0.9592	0.9808	0.9231	0.9328	0.9275
NC_000913.3	217200	49	58	58	28	39	61	53	52	25	119	50	1	0.9655	0.9828	0.9286	0.9487	0.9672	0.9811	0.9808	1	0.9748	0.98
NC_000913.3	217562	50	70	71	21	37	65	52	49	30	142	74	1	0.9857	0.9859	1	1	0.9692	0.9231	0.9796	1	0.9648	0.973
NC_000913.3	217563	50	56	59	28	38	59	58	49	21	118	53	0.98	0.9286	0.9492	0.8571	0.9474	0.9831	0.9483	0.9184	1	0.9153	0.9811
NC_000913.3	217594	49	69	70	22	35	66	51	44	28	142	70	0.9796	1	0.9857	0.8636	0.9714	0.9697	0.8627	1	1	0.9507	0.9714
NC_000913.3	217595	50	57	55	28	40	56	57	51	21	116	54	0.94	0.9825	0.9636	0.8929	0.95	0.9821	0.9649	0.9216	1	0.9483	0.9815
NC_000913.3	217648	46	68	74	22	37	67	52	50	26	149	72	1	0.9853	0.9865	0.9091	0.9459	0.9851	0.9808	1	1	0.9463	1
NC_000913.3	217649	51	57	57	30	39	56	58	49	20	119	55	0.9608	0.9825	0.9649	0.9667	0.9231	0.9821	0.9828	0.9592	0.95	0.9664	0.9818
NC_000913.3	217873	47	65	74	23	40	67	52	49	27	149	75	0.9574	0.9538	0.9595	1	0.975	1	0.9808	0.9388	1	0.9732	0.9867
NC_000913.3	217874	48	60	58	32	37	59	60	50	24	122	54	0.9583	0.9833	0.9655	1	0.973	0.9831	0.9833	0.98	1	0.9672	0.9815
NC_000913.3	218372	42	67	72	22	41	63	54	51	27	148	75	0.9762	0.9851	0.9583	1	0.9512	1	1	0.9608	1	0.9459	0.9467
NC_000913.3	218373	46	57	57	30	37	61	58	45	22	115	56	0.9783	0.9649	0.9474	0.8667	0.9189	0.9836	0.9828	0.9333	1	0.9652	0.9643
NC_000913.3	218576	43	67	74	21	40	61	50	50	29	151	76	1	1	0.9054	0.9524	0.975	0.9672	0.96	0.94	0.8966	0.947	0.9211
NC_000913.3	218577	49	60	59	31	39	63	60	47	24	117	58	1	0.9833	0.9661	1	0.9487	1	0.9667	1	1	0.9915	0.9828
NC_000913.3	218681	43	66	72	23	40	62	52	50	28	151	74	0.9767	0.9394	0.9306	0.9565	0.95	1	0.9423	0.98	1	0.9669	0.9865
NC_000913.3	218682	48	59	58	29	38	63	61	47	24	119	56	1	1	0.9828	1	1	1	0.9836	1	0.9583	0.9748	0.9286
NC_000913.3	218714	39	65	73	22	41	59	50	50	28	153	74	0.9487	0.9231	0.9589	0.9091	1	0.9492	0.92	0.96	0.9643	0.9608	0.9865
NC_000913.3	218715	49	57	57	29	37	64	61	46	23	115	57	0.9796	1	0.9474	1	0.973	1	0.9508	0.9783	1	0.9304	0.9474
NC_000913.3	219220	37	64	75	22	40	59	50	44	27	150	73	0.973	0.9219	0.9867	0.9545	0.9	0.9492	0.94	0.9545	0.9259	0.94	0.9178
NC_000913.3	219221	50	52	56	31	38	61	59	40	26	120	53	1	0.9615	1	1	0.9474	0.9672	1	0.975	1	0.9667	0.9811
NC_000913.3	219419	45	68	75	24	41	64	54	45	28	151	75	0.9778	0.9706	0.9867	1	0.9756	0.9844	0.9815	1	1	0.9735	1
NC_000913.3	219420	50	54	60	31	37	65	59	43	25	129	52	0.94	0.9815	0.9667	0.9677	1	0.9846	0.9153	1	0.96	0.9767	1
NC_000913.3	219801	46	59	75	24	38	66	48	45	28	146	77	1	0.9322	0.9733	0.9583	0.9474	1	1	0.9778	0.9643	0.9795	0.9481
NC_000913.3	219802	50	53	59	33	36	66	59	41	26	122	50	1	0.9434	0.9661	0.9091	0.9722	0.9848	0.9661	0.9756	1	0.959	0.94
NC_000913.3	219932	43	60	73	21	38	63	47	45	27	145	74	0.9767	0.95	0.9589	0.9524	0.9474	0.9683	0.9149	0.9556	1	0.9517	0.9865
NC_000913.3	219933	46	47	55	31	34	59	51	40	22	118	47	0.913	0.8936	0.9273	0.871	0.8824	0.8814	0.9216	0.825	0.8636	0.8729	0.9574
NC_000913.3	219979	41	58	71	19	36	59	47	38	26	143	71	0.9512	0.9655	0.9296	0.8947	0.8611	0.9322	0.9362	1	0.8077	0.9301	0.9155
NC_000913.3	219980	44	46	52	34	35	65	55	38	23	117	47	0.8409	0.8913	0.9423	1	0.8857	0.8615	0.9273	0.8421	0.8696	0.9231	0.9787
NC_000913.3	220015	41	57	76	18	31	63	46	44	25	148	70	0.9268	0.9474	0.9474	0.8333	0.9355	0.8889	0.9348	0.9773	1	0.9527	0.9714
NC_000913.3	220016	48	45	52	36	35	62	59	41	23	121	51	0.9167	0.8889	0.9038	0.8056	0.9714	0.9516	0.9322	0.9512	0.913	0.9256	0.902
NC_000913.3	220237	42	64	74	26	41	66	50	46	21	148	73	1	0.9531	0.9595	0.9615	0.9756	0.9697	0.96	0.9783	0.9524	0.9865	0.9726
NC_000913.3	220238	50	57	55	33	35	63	60	44	23	125	49	1	0.9825	1	0.9394	0.9429	0.9841	0.9333	0.9773	0.9565	0.936	1
NC_000913.3	220465	40	63	78	27	44	68	46	47	21	140	71	0.975	0.9841	0.9744	1	0.9318	1	0.9783	1	0.9048	0.9643	0.9859
NC_000913.3	220466	49	60	52	33	33	63	60	43	23	122	49	0.9592	0.9	0.9423	0.9091	0.9394	0.9365	0.95	0.907	0.9565	0.9098	0.9796
NC_000913.3	220635	40	59	79	30	43	69	47	51	23	142	69	1	0.9831	0.962	1	0.9535	0.971	1	0.9608	0.9565	0.9718	0.9855
NC_000913.3	220636	50	56	56	34	37	60	63	43	21	121	48	0.98	1	0.9286	0.9706	0.9189	0.9667	0.9683	0.9302	1	0.9669	0.9375
NC_000913.3	220650	41	63	79	31	39	69	49	52	24	146	73	0.9512	0.9841	0.9747	0.9355	1	0.9855	0.9796	1	0.9583	0.9795	0.9863
NC_000913.3	220651	49	59	58	32	35	63	63	44	19	125	49	1	0.9831	0.9828	1	1	1	0.9841	1	0.9474	0.968	1
NC_000913.3	220842	38	57	79	28	42	67	44	45	23	132	66	0.9737	0.9825	0.962	0.9643	0.9286	0.9851	0.9773	0.9333	0.913	0.9318	0.9091
NC_000913.3	220843	48	59	56	30	36	64	62	42	23	119	47	1	0.9492	0.9643	0.9667	0.9722	0.9219	0.9839	0.9762	1	0.958	1
NC_000913.3	220880	40	58	77	33	42	70	46	47	26	143	70	0.975	0.8966	0.961	1	1	0.9714	0.9783	0.9574	0.8846	0.951	0.9143
NC_000913.3	220881	47	58	59	33	34	63	60	47	22	127	49	0.9787	0.931	0.9492	1	0.9412	0.9841	0.9333	0.8511	0.9091	1	0.9592
NC_000913.3	220885	40	57	78	30	44	68	44	49	25	143	66	0.95	0.9649	0.9487	0.9667	0.9545	0.9559	0.9773	0.9592	1	0.9301	0.9242
NC_000913.3	220886	45	60	58	34	36	63	63	46	22	122	48	0.9556	1	0.9655	0.9706	0.9444	0.9683	0.9683	0.913	0.9545	0.9918	0.9583
NC_000913.3	221224	42	60	85	30	43	68	43	44	22	141	69	1	0.95	0.9294	0.9333	0.9302	0.9706	1	0.9318	0.9545	0.9716	0.942
[truncated: 35,760 more rows]
