# Supplementary material for: Differential adenine methylation analysis reveals increased variability in 6mA in the absence of methyl-directed mismatch repair
Source: mBio. 2023 Oct 5;14(5):e01289-23. doi: 10.1128/mbio.01289-23 (PMC10653831; doi:10.1128/mbio.01289-23)
Supplement: Table S1 — Classification of methylation status at double-stranded GATC sites for each methylation calling program. [file mbio.01289-23-s0005.xlsx]

## Sheet: Sheet1
Table S1. Classification of methylation status at double-stranded GATC sites for each methylation calling program.
	DeepSignal	mCaller	Megalodon	Tombo
Both strands methylated	14594	14192	18868	18782
Hemimethylated	2197	1442	77	39
Hypomethylated	78	41	22	1
Inconsistent classification	2251	3448	153	294
