# Supplementary material for: Differential adenine methylation analysis reveals increased variability in 6mA in the absence of methyl-directed mismatch repair
Source: mBio. 2023 Oct 5;14(5):e01289-23. doi: 10.1128/mbio.01289-23 (PMC10653831; doi:10.1128/mbio.01289-23)
Supplement: Table S2 — Proportion of methylated reads at nonmethylated GATC sites across all callers. [file mbio.01289-23-s0006.xlsx]

## Sheet: Sheet1
Table S2: Proportion of methylated reads at nonmethylated GATC sites across all callers.
				Proportion of methylated reads
Location (bp)	Strand	Locus	Protein(s) binding at site	DeepSignal	mCaller	Megalodon	Tombo
2825746	+	srlA	srlR/CRP	0.354333	0.158778	0.366833	0.122233
2825747	-	srlA	srlR/CRP	0.701667	0.183007	0.151	0.378967
3771971	+	mtlA	CRP	0.303	0.438337	0.2523	0.8005
3771972	-	mtlA	CRP	0.618667	0.242378	0.465633	0.3109
