# Supplementary material for: Differential adenine methylation analysis reveals increased variability in 6mA in the absence of methyl-directed mismatch repair
Source: mBio. 2023 Oct 5;14(5):e01289-23. doi: 10.1128/mbio.01289-23 (PMC10653831; doi:10.1128/mbio.01289-23)
Supplement: Table S4 — GATC sites lost or gained by mutation in MMR- evolved clones. [file mbio.01289-23-s0008.xlsx]

## Sheet: Sheet1
Table S4. GATC sites lost or gained by mutation in MMR- evolved clones.
Position	Gain/Loss	Gene	ref	alt	Sample
474144	gain	amtB	T	G	113_2
726818	loss	kdpB	C	T	113_2
1279762	loss	narK/narG (Fnr (+) binding site for narG)	A	C	113_2
1897697	loss	sdaA	G	A	113_2
1943456	gain	znuB	C	A	113_2
2222266	loss	dld	G	A	113_2
2247756	gain	lysP	A	C	113_2
2336268	loss	yfaA	T	G	113_2
2734284	loss	ryfD	A	T	113_2
3204657	gain	folB/plsY	T	C	113_2
3332797	gain	yhbE/rpmA	T	G	113_2
3473612	gain	rpsG	A	C	113_2
3639610	loss	uspB	A	C	113_2
3866154	loss	yidE	C	T	113_2
4541446	gain	fimB	T	G	113_2
4632124	loss	slt	C	T	113_2
84435	loss	leuO	A	C	126_2
306583	gain	ecpD	A	C	126_2
441005	gain	ispA	C	T	126_2
1174913	gain	ycfT	T	G	126_2
2014852	gain	fliF	G	A	126_2
2128164	loss	gmd	G	A	126_2
2317381	loss	rcsC	A	G	126_2
2443051	gain	mnmC	T	G	126_2
2734284	loss	ryfD	A	T	126_2
3242984	gain	uxaA	A	C	126_2
3473612	gain	rpsG	A	C	126_2
3839243	gain	nlpA	A	C	126_2
57618	gain	djlA	C	T	126_4
430209	gain	secF	A	G	126_4
1365005	loss	puuB	C	T	126_4
2734284	loss	ryfD	A	T	126_4
2734284	loss	ryfD	A	T	113_1
474144	gain	amtB	T	G	113_1
3332797	gain	yhbE/rpmA	T	G	113_1
1943456	gain	znuB	C	A	113_1
726818	loss	kdpB	C	T	113_1
4632124	loss	slt	C	T	113_1
2219356	gain	osmF	A	C	113_1
1423421	gain	Rac prophage (rzoR;rzpR)	C	A	113_1
2336268	loss	yfaA	T	G	113_1
3204657	gain	folB/plsY	T	C	113_1
4541446	gain	fimB	T	G	113_1
3473612	gain	rpsG	A	C	113_1
3866154	loss	yidE	C	T	113_1
2327944	loss	yfaP	A	C	113_1
2247756	gain	lysP	A	C	113_1
3639610	loss	uspB	A	C	113_1
3945914	loss	rrlC	T	G	113_1
3945915	loss	rrlC	T	G	113_1
